# Supplementary material for: Evidence that conserved essential genes are enriched for pro-longevity factors
Source: GeroScience. 2022 Jun 13;44(4):1995–2006. doi: 10.1007/s11357-022-00604-5 (PMC9616985; doi:10.1007/s11357-022-00604-5)
Supplement: Supplementary file 2 — Supplementary file2 (XLSX 20 KB) [file 11357_2022_604_MOESM2_ESM.xlsx]

## Sheet: RLS-values
	n	median_RLS	0.95LCL	0.95UCL	%change_median	p-value	adj.p-value
WT	60	23.5	21	29
SEC26	60	35	32	39	49	0.00025	0.0069
TRS23	60	31.5	28	37	34	0.009	0.0435789
NSE3	60	33	29	36	40	0.007	0.0357778
WT	60	22.5	21	28
TIF35	60	34	32	38	51	0.0001	0.0046
GUK1	60	29	26	36	29	0.02	0.0766667
TLG1	60	32	29	37	42	0.001	0.00836364
SLD5	60	32	26	37		0.014	0.056
					42
WT	60	23	21	29
LSM4	60	22	19	30	-4	0.5	0.630137
WT	80	24	22	28
ARH1	80	33.5	30	42	40	0.0007	0.00836364
WT	60	26	23	31	45
RPN3	60	35	29	40		0.004	0.0216471
WT	60	24.5	22	29
CFT1	60	32.5	28	39	33	0.001	0.00836364
RSC3	60	31.5	28	35	29	0.0003	0.0069
SKP1	60	30	29	34	22	0.004	0.0216471
WT	60	23	20	28
GPI17	60	31	26	35	35	0.003	0.0212308
SEC20	60	31	27	37	35	0.00046	0.00836364
WT	60	26	24	31
ISD11	60	28	24	33	8	0.19	0.340741
WT	60	26.5	23	30
TRR1	60	35	33	41	32	0.001	0.00836364
WT	60	26.5	24	32
SNU13	60	32.5	28	37	23	0.05	0.17037
WT	60	24	21	29
BUR6	60	29	26	34	21	0.045	0.1656
PAB1	60	28.5	23	35		0.064	0.203034
UTP6	40	28.5	24	37	30	0.003685	0.0216471
TRS31	40	30	25	40	36	0.0006523	0.00836364
WT	40	22	20	26
WT	40	22	21	27
GLC7	40	30	26	36	36	0.002827	0.0212308
GDI1	40	33.5	30	40	25	2e-05	0.00184
PRP22	40	31.5	27	39	24	0.01117	0.0489352
WT	40	25.5	23	30
WT	40	22	20	27
LSM5	40	27.5	24	33	25	0.012	0.05
WT	20	22.5	19	29
SNU56	20	24	20	33	7	0.46	0.630137
PRP28	20	19.5	17	27	-13	0.48	0.630137
RRP45	20	21.5	19	43	-4	0.3	0.452459
SRP101	20	26	23	38	16	0.2	0.340741
BFR2	20	16.5	14	20	27	0.004	0.0216471
SRB7	20	27	20	36	20	0.3	0.452459
TFB1	20	25.5	22	40	13	0.1	0.242105
UTP4	20	17.5	17	23	22	0.1	0.242105
YCG1	20	23.5	20	32	4	0.4	0.575
GPI8	20	25	21	32	11	0.2	0.340741
FCF1	20	20.5	16	30	-9	0.6	0.69
WT	20	25	22	30
RRS1	20	20.5	18	31		0.23	0.384727
SPC110	20	26	23	32		0.5	0.630137
BCP1	20	22	16	29		0.19	0.340741
TFC6	20	31.5	25	43		0.11	0.246829
ESF1	20	27	21	37		0.6	0.69
KEI1	20	33	24	44		0.14	0.299535
FRQ1	20	34	27	41		0.11	0.246829
YRA1	20	19.5	14	43		0.48	0.630137
UBA2	20	29.5	25	40		0.4	0.575
RPT3	20	27.5	21	38		0.81	0.856552
NCB2	20	25	19	39		1	1
RPB7	20	31	28	39		0.07	0.214667
TRS120	20	26	20	36		0.87	0.909545
RRP17	20	28.5	23	45		0.41	0.580308
SYF1	20	28	22	38		0.53	0.658919
WT	20	20.5	16	26
RPN9	20	22	18	37	7	0.28	0.452459
GPI19	20	20.5	18	29	0	0.3	0.452459
TFB3	20	24.5	22	31	20	0.1	0.242105
SPP41	20	23	19	37	12	0.3	0.452459
PRP3	20	24.5	21	30	20	0.09	0.242105
SNM1	20	20.5	18	29	0	0.5	0.630137
RIB3	20	24	22	35	17	0.059	0.193857
WT	20	27	21	41
LCD1	20	33.5	25	40	24	0.3	0.452459
SMT3	20	30.5	27	44	13	0.2	0.340741
RBA50	20	29.5	21	37	9	0.6	0.69
CAB1	20	27.5	22	37	2	0.8	0.855814
WBP1	20	28.5	22	44	6	0.6	0.69
MMS21	20	24.5	23	38	-9	0.5	0.630137
MCM3	20	27.5	25	33	2	0.9	0.90989
HYP2	20	28.5	23	34	6	0.8	0.855814
UTR5	20	22.5	15	39	-17	0.2	0.340741
POL5	20	23	17	29	-15	0.09	0.242105
PCM1	20	22.5	14	29	-17	0.1	0.242105
PMI40	20	18	14	22	-33	0.01	0.046
NUG1	20	22	14	33	-19	0.11	0.246829
SEC3	20	27.5	23	36	2	0.9	0.90989
WT	20	26	23	32
NTF2	20	29.5	25	38	13	0.2	0.340741
PRE1	20	29.5	25	37	13	0.2	0.340741
SPC25	20	26.5	19	38	2	0.6	0.69
SRB4	20	25.5	22	32	-2	0.8	0.855814
PRO3	20	30.5	25	42	17	0.1	0.242105
GCD11	20	27.5	22	32	6	0.7	0.785366
ARB1	20	28	22	48	8	0.39	0.575
KRE29	20	27.5	22	33	6	0.5	0.630137
SAH1	20	18.5	15	21	-29	0.0008	0.00836364
UTP7	20	19	17	29	-27	0.18	0.340741
PUP3	20	28	26	41	8	0.15	0.313636
RTT105	20	23	19	30	-12	0.19	0.340741
WT	20	21.5	20	29
NSA2	20	25	21	31	16	0.7	0.785366
LCP5	20	27	24	32	26	0.09	0.242105
SCC4	20	24.5	20	29	14	0.6	0.69
SPT15	20	22	20	28	2	0.8	0.855814
COG3	20	24.5	18	33	14	0.9	0.90989
CCA1	20	18	15	23	-16	0.05	0.17037
RAD3	20	24.5	23	35	14	0.13	0.284762

## Sheet: Raw_RLS-groups
GUK1	30,45,38,35,41,45,26,21,18,28,31,23,39,46,49,17,22,33,26,29,25,37,11,43,31,63,21,46,47,64,12,23,22,42,15,51,25,53,37,29,20,40,14,19,30,36,26,43,4,40,19,43,19,36,24,7,22,14,26,28
TLG1	52,28,30,12,33,51,14,23,50,24,37,18,25,36,40,30,46,24,20,18,73,75,47,25,43,35,23,12,23,29,57,46,40,22,39,29,37,32,43,14,17,37,32,37,38,25,15,41,12,29,43,31,34,47,17,57,38,28,23,35
SLD5	30,30,18,52,31,34,40,30,26,20,14,14,54,34,37,13,51,37,24,24,11,52,21,62,20,46,55,25,33,39,43,2,44,8,41,60,39,25,69,29,22,41,35,37,18,38,22,31,12,19,15,35,36,38,22,18,36,52,34,10
TIF35	25,52,61,48,32,32,5,34,23,27,42,21,32,8,58,30,28,34,43,29,56,36,9,36,11,29,32,48,54,48,28,41,44,33,38,38,34,23,49,46,53,36,37,30,48,34,24,33,11,38,36,73,38,41,6,43,18,34,44,17
WT	26,13,36,19,13,15,22,14,23,19,30,20,23,23,33,16,14,15,26,21,21,55,30,38,20,37,21,21,31,29,28,32,34,28,55,38,22,29,35,8,20,19,9,15,24,35,18,14,13,48,49,56,26,7,19,22,47,10,16,58
SEC26	15,16,43,19,35,34,53,35,41,23,39,35,33,14,27,7,30,46,28,26,57,38,42,43,21,39,40,18,37,54,35,24,47,32,37,30,50,31,30,24,17,31,21,35,58,32,44,25,26,37,40,54,20,46,60,32,32,46,45,43
TRS23	36,30,40,15,28,14,49,16,39,39,14,35,49,29,43,17,44,30,42,34,47,18,24,13,26,27,39,51,2,59,34,39,40,28,25,33,29,26,28,18,35,51,50,43,25,30,49,15,39,23,19,57,29,37,22,33,33,25,44,14
NSE3	36,35,39,23,20,32,36,19,26,41,37,48,49,33,15,36,29,8,41,24,27,31,46,36,42,49,45,32,46,22,25,55,32,53,36,44,14,30,44,29,36,20,17,59,25,7,15,18,50,33,43,12,45,9,28,49,20,41,33,20
WT	39,22,30,23,22,8,29,28,23,18,15,17,5,10,26,41,26,19,30,20,21,55,30,38,20,37,21,21,31,29,28,32,34,28,55,38,22,29,35,8,20,19,9,15,24,35,18,14,13,48,49,56,26,7,19,22,47,10,16,58
ARH1	24,14,14,20,53,57,33,17,20,50,33,21,42,33,48,42,39,44,26,42,34,17,40,25,21,52,55,57,37,25,21,25,30,41,57,40,45,54,42,42,12,47,59,51,22,22,24,8,16,64,46,12,14,33,66,26,11,40,49,33,28,49,26,19,21,55,36,20,30,46,37,22,44,52,51,28,17,46,58
WT	23,38,19,23,30,30,28,18,27,17,19,29,23,49,45,17,13,22,43,27,21,55,30,38,20,37,21,21,31,29,28,32,34,28,55,38,22,29,35,8,20,19,9,15,24,35,18,14,13,48,49,56,26,7,19,22,47,10,16,58,12,13,26,28,16,23,24,22,17,30,34,21,39,18,26,36,20,15,19
RPN3	26,42,66,7,39,41,49,14,37,39,29,26,34,40,36,27,42,38,42,40,19,28,22,26,46,47,11,52,84,37,54,44,33,57,43,21,23,45,18,35,25,16,33,35,7,27,52,14,51,8,50,59,35,20,24,14,34,27,54,36
WT	26,32,14,8,23,8,31,23,37,32,26,43,13,27,24,22,32,30,33,24,21,55,30,38,20,37,21,21,31,29,28,32,34,28,55,38,22,29,35,8,20,19,9,15,24,35,18,14,13,48,49,56,26,7,19,22,47,10,16,58
WT	13,24,42,29,17,21,21,22,37,32,33,27,20,21,22,28,19,20,18,11,21,55,30,38,20,37,21,21,31,29,28,32,34,28,55,38,22,29,35,8,20,19,9,15,24,35,18,14,13,48,49,56,26,7,19,22,47,10,16,58
LSM4	3,49,59,65,27,40,47,26,30,32,36,8,45,10,21,21,47,23,20,44,18,14,45,51,55,28,24,41,14,18,18,20,19,33,39,2,20,8,2,13,8,9,27,10,8,25,6,43,11,18,32,39,42,19,20,16,19,44,30,18
CFT1	32,40,43,23,26,29,30,50,40,23,33,38,34,24,17,42,20,16,20,15,48,42,44,48,30,41,28,57,7,23,27,34,18,23,30,19,53,26,38,39,7,41,15,14,12,33,41,48,49,39,32,54,27,41,34,47,25,55,46,22
RSC3	32,27,24,46,39,24,34,21,32,16,56,15,26,54,50,37,31,29,35,17,21,46,30,50,28,27,22,35,25,29,48,34,33,38,29,41,19,45,31,35,36,37,55,17,11,44,24,35,20,37,27,20,47,76,37,25,22,40,26,28
SKP1	19,26,35,25,44,29,39,41,11,35,29,11,38,31,19,30,53,18,25,33,39,46,31,34,21,33,31,20,6,23,22,18,29,23,45,25,39,41,27,30,37,34,46,38,23,13,19,33,41,35,17,30,40,28,30,20,45,30,52,40
WT	39,22,30,23,22,8,29,28,23,18,15,17,5,10,26,41,26,19,30,20,12,47,24,24,36,17,14,35,34,16,36,23,11,32,32,15,34,33,43,15,27,23,34,20,13,44,33,16,42,16,16,31,32,31,25,5,26,29,19,28
TRR1	50,56,34,38,46,35,10,7,33,44,29,30,43,46,45,34,9,41,22,35,36,46,44,50,20,16,5,29,19,10,21,48,49,40,75,52,49,17,46,43,7,32,37,46,38,14,34,30,40,44,25,34,7,19,36,51,33,41,28,16
WT	23,38,19,23,30,30,28,18,27,17,19,29,23,49,45,17,13,22,43,27,12,47,24,24,36,17,14,35,34,16,36,23,11,32,32,15,34,33,43,15,27,23,34,20,13,44,33,16,42,16,16,31,32,31,25,5,26,29,19,28
GPI17	22,38,45,39,19,30,34,41,31,55,26,12,20,31,45,30,20,32,5,19,47,33,18,41,30,63,45,22,33,33,49,33,26,58,1,22,6,53,45,35,36,16,18,23,45,33,40,27,38,24,29,43,14,44,21,20,25,40,25,13
SEC20	26,38,22,28,13,9,31,20,41,25,25,55,36,31,29,23,43,23,28,18,37,30,17,50,23,34,26,31,32,7,33,40,42,27,44,30,63,22,40,38,23,25,20,36,43,20,45,6,57,43,46,49,38,25,61,34,47,53,20,19
WT	26,13,36,19,13,15,22,14,23,19,30,20,23,23,33,16,14,15,26,21,12,47,24,24,36,17,14,35,34,16,36,23,11,32,32,15,34,33,43,15,27,23,34,20,13,44,33,16,42,16,16,31,32,31,25,5,26,29,19,28
SNU13	69,38,52,51,15,10,46,22,13,35,26,21,47,29,43,37,30,19,58,37,26,39,46,2,28,38,46,2,4,24,30,36,51,27,46,57,11,20,27,13,7,32,37,46,38,14,34,30,40,44,25,34,7,19,36,51,33,41,28,16
	45,33,29,49,28,26,12,29,41,46,14,17,24,21,14,18,24,35,43,21,12,47,24,24,36,17,14,35,34,16,36,23,11,32,32,15,34,33,43,15,27,23,34,20,13,44,33,16,42,16,16,31,32,31,25,5,26,29,19,28
ISD11	35,28,44,23,44,47,45,27,11,20,44,20,56,31,32,34,67,31,22,43,12,40,36,14,33,18,32,23,32,46,23,14,22,23,39,38,7,29,24,25,28,18,38,29,6,20,44,44,26,37,16,14,49,9,11,24,34,25,23,28
WT	26,32,14,8,23,8,31,23,37,32,26,43,13,27,24,22,32,30,33,24,12,47,24,24,36,17,14,35,34,16,36,23,11,32,32,15,34,33,43,15,27,23,34,20,13,44,33,16,42,16,16,31,32,31,25,5,26,29,19,28
PAB1	32,22,23,13,20,14,35,20,28,18,15,19,20,19,21,44,54,6,50,35,13,24,25,13,37,45,34,47,68,11,16,47,28,33,14,33,27,46,23,46,41,27,50,30,37,41,18,39,37,40,29,15,19,32,18,32,23,68,51,49
BUR6	46,43,23,26,40,24,26,25,29,54,6,19,27,25,21,15,26,29,34,16,44,21,34,14,30,41,22,65,34,71,22,49,31,36,17,9,9,38,4,48,63,26,57,31,38,6,43,22,37,31,9,27,30,28,27,37,33,15,39,33
WT	13,24,42,29,17,21,21,22,37,32,33,27,20,21,22,28,19,20,18,11,12,47,24,24,36,17,14,35,34,16,36,23,11,32,32,15,34,33,43,15,27,23,34,20,13,44,33,16,42,16,16,31,32,31,25,5,26,29,19,28
GDI1	15,31,46,42,27,40,30,18,44,22,22,33,35,52,27,31,48,42,35,33,18,39,49,27,47,26,31,54,25,29,36,45,36,42,20,28,25,34,51,40
GLC7	26,27,51,22,16,30,22,52,30,32,16,26,23,34,23,36,37,20,36,36,21,48,30,24,47,36,39,20,27,32,19,44,42,25,47,18,27,43,34,39
WT	13,24,42,29,17,21,21,22,37,32,33,27,20,21,22,28,19,20,18,11,40,21,13,19,24,22,33,38,30,17,26,31,25,22,27,20,19,18,27,37
UTP6	39,30,13,45,36,35,19,38,19,23,44,25,41,32,15,24,22,29,17,25,45,26,21,28,37,20,18,40,44,46,33,27,38,35,22,37,41,19,20,21
TRS31	25,19,54,34,44,48,10,37,28,9,20,40,25,14,24,32,21,25,50,20,29,33,59,31,27,21,19,58,49,21,55,36,51,45,27,33,47,28,24,41
WT	26,13,36,19,13,15,22,14,23,19,30,20,23,23,33,16,14,15,26,21,40,21,13,19,24,22,33,38,30,17,26,31,25,22,27,20,19,18,27,37
PRP22	26,31,20,43,19,14,16,18,17,42,46,25,39,37,44,19,21,41,37,40,31,20,27,39,42,48,36,45,29,24,40,32,28,36,23,17,35,44,40,30
WT	26,32,14,8,23,8,31,23,37,32,26,43,13,27,24,22,32,30,33,24,40,21,13,19,24,22,33,38,30,17,26,31,25,22,27,20,19,18,27,37
LSM5	17,53,46,27,33,30,39,22,28,19,22,24,41,27,21,17,24,39,29,5,36,58,32,32,43,26,18,22,19,44,31,25,20,30,21,40,22,35,21,34
WT	13,24,42,29,17,21,21,22,37,32,33,27,20,21,22,28,19,20,18,11,18,19,41,22,14,19,17,24,47,39,16,27,27,28,25,19,20,24,21,22
WT	39,22,30,23,22,8,29,28,23,18,15,17,5,10,26,41,26,19,30,20
SNU56	44,21,16,15,31,36,25,17,16,17,37,15,20,26,33,24,32,22,24,45
PRP28	23,6,34,4,30,17,19,22,16,5,29,18,14,30,20,27,24,27,10,19
RRP45	23,19,56,20,20,18,34,18,12,34,48,13,20,43,25,30,43,43,18,17
SRP101	50,26,20,9,23,23,55,45,32,38,14,22,26,2,25,14,32,40,26,27
BFR2	1,20,21,18,12,21,17,11,15,20,5,15,16,12,22,17,23,19,14,4
SRB7	8,11,27,34,33,21,20,27,42,16,7,62,36,21,16,28,35,19,50,45
TFB1	18,39,20,41,36,12,23,21,27,40,54,23,25,50,26,43,18,15,22,32
UTP4	8,14,35,26,29,17,22,15,23,13,18,17,20,12,17,17,12,20,23,24
YCG1	28,19,16,24,31,20,40,36,13,26,19,18,22,16,23,33,31,32,20,36
GPI8	27,18,32,46,21,20,22,32,20,35,21,30,28,35,36,19,14,23,13,29
FCF1	38,22,10,14,28,30,20,8,19,32,20,23,13,16,36,6,21,10,41,22
WT	23,38,19,23,30,30,28,18,27,17,19,29,23,49,45,17,13,22,43,27
RRS1	36,18,19,26,8,31,19,15,12,21,23,20,39,21,16,36,18,45,31,16
SPC110	22,32,23,15,29,32,19,17,25,56,26,25,39,28,48,22,26,29,22,45
BCP1	20,13,12,11,28,27,42,35,24,43,24,22,29,16,22,21,14,9,32,16
TFC6	43,33,57,27,11,17,44,20,38,25,48,24,32,33,40,17,25,48,31,31
ESF1	37,34,33,21,23,46,37,14,31,18,55,19,19,15,32,22,33,21,22,44
KEI1	24,14,14,20,53,57,33,17,20,50,33,21,42,33,48,42,39,44,26,42
FRQ1	41,41,47,23,2,23,18,26,41,41,51,30,27,31,40,38,12,28,42,37
YRA1	10,43,50,19,14,14,24,4,37,39,49,16,31,45,13,20,7,19,53,8
UBA2	31,26,43,28,41,19,21,28,40,40,41,51,31,16,18,14,31,25,33,12
RPT3	16,37,28,38,15,32,16,21,38,23,31,21,42,38,27,24,38,38,18,15
NCB2	17,39,29,45,45,14,19,20,52,30,26,12,40,29,24,2,17,32,24,19
RPB7	31,30,31,32,15,28,29,40,23,39,27,24,36,36,44,19,42,51,34,19
TRS120	13,29,18,12,21,8,26,17,36,50,28,42,65,33,26,20,46,2,30,22
RRP17	40,40,24,2,29,23,20,54,28,33,18,45,45,37,15,49,11,62,17,27
SYF1	25,13,31,16,33,19,21,40,24,9,22,65,20,35,26,35,39,38,30,48
WT	26,13,36,19,13,15,22,14,23,19,30,20,23,23,33,16,14,15,26,21
RPN9	14,22,46,42,31,20,37,14,18,22,49,34,22,16,29,15,30,49,5,6
GPI19	21,18,18,25,27,15,20,15,19,25,39,26,48,18,29,19,14,37,17,47
TFB3	23,39,17,15,25,54,28,27,35,36,24,31,7,18,19,31,22,22,13,27
SPP41	20,12,37,19,41,13,6,40,32,22,24,35,19,42,25,18,20,28,9,39
PRP3	30,13,18,34,19,21,30,18,32,23,27,7,23,29,33,28,21,23,39,26
SNM1	26,15,42,20,17,24,17,23,18,21,33,27,12,32,29,19,18,20,4,30
RIB3	30,19,24,42,35,27,45,42,24,23,18,33,12,13,32,21,23,15,53,22
WT	45,33,29,49,28,26,12,29,41,46,14,17,24,21,14,18,24,35,43,21
LCD1	25,35,30,44,48,36,40,22,37,15,24,52,35,35,32,27,41,14,20,20
SMT3	28,19,27,32,39,28,20,30,42,39,26,31,22,46,47,44,23,49,20,46
RBA50	19,35,24,32,36,37,23,21,18,38,32,50,27,33,46,18,60,20,20,21
CAB1	29,33,32,60,28,24,14,39,22,19,55,11,48,24,8,35,27,7,37,12
WBP1	6,27,57,49,30,35,17,26,44,36,58,3,15,20,33,24,34,22,59,20
MMS21	10,28,40,13,24,39,24,19,35,12,27,25,23,23,11,27,48,38,13,53
MCM3	26,33,33,29,26,23,36,23,4,48,5,30,8,38,17,39,25,31,25,30
HYP2	38,23,35,33,31,7,12,14,60,27,34,13,14,34,48,7,28,30,29,28
UTR5	16,15,5,22,28,39,33,23,43,3,11,15,7,28,25,45,43,6,50,21
POL5	30,11,11,14,23,25,17,8,45,23,26,21,23,34,33,29,18,23,16,16
PCM1	38,54,11,15,24,2,2,43,20,22,27,14,11,24,34,29,11,14,23,26
PMI40	21,18,14,32,14,18,9,21,14,14,15,24,7,23,23,18,19,22,9,12
NUG1	18,11,33,27,29,7,20,24,24,7,51,40,39,11,18,40,12,14,24,10
SEC3	38,32,9,13,23,36,37,21,34,23,29,28,20,8,27,33,25,51,27,40
WT	26,32,14,8,23,8,31,23,37,32,26,43,13,27,24,22,32,30,33,24
NTF2	24,33,38,28,33,41,25,24,61,15,2,30,17,29,41,35,30,29,39,18
PRE1	16,33,37,33,28,49,16,12,25,26,22,36,30,40,13,44,29,35,39,23
SPC25	25,15,14,25,27,26,41,31,53,14,38,32,33,16,29,39,19,10,14,54
SRB4	52,17,30,15,22,43,32,7,27,8,25,48,25,4,36,27,14,26,29,23
PRO3	29,40,12,45,42,25,39,40,13,43,41,17,24,26,42,25,32,50,25,23
GCD11	31,22,21,37,32,29,24,26,16,14,22,30,34,29,21,30,47,59,26,21
ARB1	31,9,11,18,48,28,22,16,22,50,18,50,42,28,56,43,18,54,34,25
KRE29	33,33,18,52,32,27,9,21,46,21,21,26,16,28,49,22,27,30,31,31
SAH1	20,14,18,18,17,22,12,7,21,15,5,20,22,20,19,20,26,14,23,12
UTP7	35,14,17,25,27,12,22,37,12,18,32,9,14,20,38,29,23,17,14,18
PUP3	14,37,34,44,16,17,26,27,46,20,41,9,28,44,28,33,41,23,54,28
RTT105	30,16,36,21,12,23,30,7,25,24,41,20,16,26,8,19,49,24,6,23
WT	13,24,42,29,17,21,21,22,37,32,33,27,20,21,22,28,19,20,18,11
NSA2	26,10,24,24,8,18,28,33,13,26,3,42,31,3,28,30,23,21,41,47
LCP5	26,30,21,29,20,30,16,26,29,32,48,28,43,24,33,24,37,20,20,23
SCC4	38,25,13,22,23,14,19,27,29,44,29,19,24,20,38,47,29,7,26,8
SPT15	17,7,21,34,19,11,28,37,21,25,25,22,22,28,20,23,19,16,32,23
COG3	23,46,44,45,33,17,17,20,16,28,18,28,32,31,4,36,26,4,18,16
CCA1	35,17,5,46,12,18,18,33,14,21,6,11,19,30,23,22,15,20,5,16
RAD3	52,19,19,21,53,24,23,8,26,24,34,29,25,53,23,24,35,34,15,39
