# Supplementary material for: Evidence that conserved essential genes are enriched for pro-longevity factors
Source: GeroScience. 2022 Jun 13;44(4):1995–2006. doi: 10.1007/s11357-022-00604-5 (PMC9616985; doi:10.1007/s11357-022-00604-5)
Supplement: Supplementary file 3 — Supplementary file3 (XLSX 2021 KB) [file 11357_2022_604_MOESM3_ESM.xlsx]

## Sheet: raw_reads
GeneID	GeneName	WT_S1	WT_S2	UTP6-OE_S1	UTP6-OE_S2	PRP22-OE_S1	PRP22-OE_S2	LSM5-OE_S1	LSM5-OE_S2	TIF35-OE_S1	TIF35-OE_S2
gene-ETS1-1	ETS1-1	101.39	113.82	219.99	227.19	153.32	147.57	212.7	192.65	252.95	240.91
gene-ETS1-2	ETS1-2	101.39	113.82	219.99	227.19	153.32	147.57	212.7	192.65	252.95	240.91
gene-HRA1	HRA1	18.97	16.3	17.53	16.28	15.26	17.87	9.88	12.87	11.9	15.44
gene-ICR1	ICR1	8.82	8.92	8.57	8.52	11.05	10.25	9.86	12.22	7.54	7.32
gene-IRT1	IRT1	21.71	23.87	25.05	23.66	20.9	17.81	23.62	25.29	24.85	26.01
gene-ITS2-1	ITS2-1	33.39	0	0	0	5.23	0	0	0	0	0
gene-ITS2-2	ITS2-2	33.39	0	0	0	5.23	0	0	0	0	0
gene-LSR1	LSR1	10.48	18.28	17.92	18.71	13.15	12	18.95	19.21	22.19	21.41
gene-NME1	NME1	43.8	53.63	31.08	19.98	52.88	32.69	34.24	31.78	49.89	62.91
gene-Q0020	15S_RRNA	0.77	2.38	0.83	1.04	0.67	0.26	0.39	1.63	2.36	2.62
gene-Q0158	21S_RRNA	0.45	0.89	0.33	0.54	0.45	0.3	0.27	0.48	0.57	0.6
gene-RDN18-1	RDN18-1	299.23	687.43	379.49	323.71	335.63	334.01	342.8	655.78	782.98	658.93
gene-RDN18-2	RDN18-2	299.23	687.43	379.49	323.71	335.63	334.01	342.8	655.78	782.98	658.93
gene-RDN25-1	RDN25-1	436.01	669.99	568.92	537.31	467.21	453.59	517.35	700.26	938.17	794.99
gene-RDN25-2	RDN25-2	436.01	669.99	568.92	537.31	467.21	453.59	517.35	700.26	938.17	794.99
gene-RDN37-1	RDN37-1	44.39	48.15	83.18	93.86	55.12	49.07	68.04	68.5	93.33	108.75
gene-RDN37-2	RDN37-2	44.39	48.15	83.18	93.86	55.12	49.07	68.04	68.5	93.33	108.75
gene-RME2	RME2	59.74	62.45	57	57.1	58.41	58.06	61.87	64.89	52.85	56.18
gene-RME3	RME3	0	1.87	2.09	2	0.53	0.07	0	0	0.23	0
gene-RPR1	RPR1	23.21	28.64	14.88	12.31	22.34	10.6	42.41	11	35.93	28.6
gene-RUF20	RUF20	10	10.15	11.75	6.08	9.26	12.89	16.44	4.9	11.41	5.96
gene-RUF21	RUF21	0	0.18	0.15	0	0	0.56	0.38	0	0.33	0
gene-RUF23	RUF23	8.98	0	0	0	0	5.3	0	18.44	0	0
gene-RUF5-1	RUF5-1	2794.4	2909.58	1508.2	1341.69	2325.49	2684.61	2874.74	2659.84	1572.2	1366.56
gene-RUF5-2	RUF5-2	2794.4	2909.58	1508.2	1341.69	2325.49	2684.61	2874.74	2659.84	1572.2	1366.56
gene-SCR1	SCR1	46.75	89.05	37.13	47.76	33.84	32.76	83.43	75.3	64.38	95.68
gene-snR10	snR10	91.64	106.53	50.15	121.95	102.5	6.85	103.29	23.45	24.82	10.3
gene-snR11	snR11	186.06	188.09	140.38	172.47	170.73	109.27	217.61	58.21	202.13	225.53
gene-snR17a	snR17a	27.3	25.73	25.82	23.69	17.63	20.88	33.09	21.87	31.91	35.48
gene-snR17b	snR17b	10.88	11.24	4.56	6.99	8.1	8.25	4.47	6.03	3.92	8.23
gene-snR19	snR19	18.37	23.73	15.69	17.35	15.25	15.43	27.66	17.84	18.49	24.18
gene-snR191	snR191	0	6.32	23.56	0	17.99	9.49	27.7	0	11.59	4.89
gene-snR30	snR30	69.94	81.23	85.66	93.84	74.39	52.85	80.34	74.48	94.82	103.16
gene-snR31	snR31	62.42	145.07	79.94	40.23	47.06	51.67	108.22	84.6	92.43	74.81
gene-snR34	snR34	46.37	0	91.93	44.79	212.39	0	121.98	140.3	141.51	41.64
gene-snR35	snR35	0	0	58.71	214.84	0	57.81	0	89.76	33.89	0
gene-snR37	snR37	16.62	20.65	15	35.67	20.62	21.34	27.78	13.9	18.22	34.01
gene-snR42	snR42	41.98	33.92	40.88	55.55	43.16	25.96	59.13	28.14	52.05	42.1
gene-snR43	snR43	36.47	0	0	70.47	41.62	0	0	0	55.2	0
gene-snR44	snR44	101.41	196.33	0	0	38.54	0	88.55	68.38	25.52	30.37
gene-snR46	snR46	120.67	70.03	120.65	233	0	79.57	0	0	46.38	162.44
gene-snR5	snR5	133.45	154.98	117.42	42.97	0	144.52	292.41	0	135.58	119.85
gene-snR63	snR63	52.48	152.52	59.72	67.78	9.73	56.69	89.74	17.97	87.6	78.65
gene-snR7-L	snR7-L	30.27	0	0	0	0	19.25	0	0	45.51	0
gene-snR81	snR81	0	175.84	33.46	0	0	0	0	0	0	0
gene-snR82	snR82	56.61	116.99	42.77	48.82	62.57	25.65	72.23	84.3	49.17	79.2
gene-snR83	snR83	239.56	193.17	158.28	183.62	224.75	78.52	249.91	111.64	143.03	215.42
gene-snR84	snR84	33.34	45.99	28.54	23.1	28.77	26.69	36.02	26.3	33.94	33.13
gene-snR86	snR86	129.56	139.95	146.2	134.37	126.38	107.31	128.87	139.56	158.13	151.24
gene-SRG1	SRG1	51	61.75	64.14	56.72	70.96	52.51	49.59	54.84	48.76	52.93
gene-TLC1	TLC1	164.7	161.55	185.6	161.29	176.37	157.92	165.6	169.99	176.3	187.71
gene-YAL001C	TFC3	24.97	24.76	23.36	23.44	23.56	24.99	23.27	24.69	24.67	24.94
gene-YAL002W	VPS8	19.83	19.2	16.7	18.08	18.39	19.4	17.36	21.97	16.03	16.3
gene-YAL003W	EFB1	5107.3	5177.97	4616.2	4945.62	5309.09	4506.57	5059.98	4656.12	3901.59	4301.75
gene-YAL005C	SSA1	988.47	973.66	1182.73	1262.44	970.18	922.78	1001.52	1008.94	1088.22	1151.7
gene-YAL007C	ERP2	283.87	293.87	318.54	324.01	305.31	322.82	267.78	285.93	329.64	304.8
gene-YAL008W	FUN14	134.65	124.95	151.72	138.09	139.8	119.89	140.4	131.6	144.3	139.9
gene-YAL009W	SPO7	85.12	86.13	97.65	80.3	87.18	80.41	88.74	94.21	98.19	91.86
gene-YAL010C	MDM10	40.39	43.43	39.01	41.68	36.39	40.27	33.23	41.09	43.38	38.14
gene-YAL011W	SWC3	24.66	23.73	22.47	21.89	25.15	23.64	22.21	27.23	21.82	21.33
gene-YAL012W	CYS3	520.56	518.22	538.99	502.49	440.45	427.8	508.3	524.37	536.42	549.19
gene-YAL013W	DEP1	83.99	83.1	76.83	89.08	81.92	83.01	89.04	89.92	90.24	87.54
gene-YAL014C	SYN8	117.48	111.96	104.74	93.46	100.26	80.92	116.21	108.03	83.98	99.4
gene-YAL015C	NTG1	56.35	55.86	51.95	58.78	61.61	57.12	59.2	58.25	59.17	57.12
gene-YAL016W	TPD3	208.74	204.12	217.05	211.74	218.16	210.57	219.55	223.1	219.35	230.23
gene-YAL017W	PSK1	24.7	25.37	24.11	25.12	28.57	31.02	28.72	29.08	25.62	25.1
gene-YAL018C	LDS1	0.58	1.38	0.91	0.09	0.29	0.26	1.12	0.99	0.3	0.43
gene-YAL019W	FUN30	42.32	42.23	35.27	35.33	37.22	39.62	34.45	40.34	30.5	31.72
gene-YAL020C	ATS1	78.3	76.59	68.87	67.65	65.73	58	90.01	69.08	70.3	68.44
gene-YAL021C	CCR4	63.8	68.34	59.55	58.4	66.4	66.41	66.64	68.96	60.14	63.35
gene-YAL022C	FUN26	104.97	100.68	94.78	97.86	106.03	104.42	112.93	103.25	102.66	106.2
gene-YAL023C	PMT2	244.97	242.19	239.61	249.59	258.09	251.73	239.95	243.26	219.04	234.72
gene-YAL024C	LTE1	9.9	9.8	8.82	7.96	9.05	9.6	8.01	8.54	6.94	6.51
gene-YAL025C	MAK16	174.36	176.9	181.61	182.22	163.03	161.09	147.8	157.41	142.29	137.3
gene-YAL026C	DRS2	35.64	35.45	38.68	39.88	38.41	40.11	34.61	39.68	37.23	35.61
gene-YAL027W	SAW1	55.04	54.16	54.96	56.28	52.53	53.84	60.92	61.6	47.32	56.57
gene-YAL028W	FRT2	18.14	18.09	14.64	13.09	17.6	18.45	22.97	21.54	19.7	17.26
gene-YAL029C	MYO4	46	46.02	41.67	41.73	38.69	41.41	39.91	43.04	37.69	38.7
gene-YAL030W	SNC1	286.18	292.12	279.27	303.08	298.9	214.38	297.26	285.35	292.47	328.83
gene-YAL031C	GIP4	30.5	28.33	25.58	26.49	33.2	32.69	34.53	31.24	26.46	29.38
gene-YAL032C	PRP45	55.54	52.12	40.91	41.37	56.3	59.5	57.03	53.95	49.56	48.77
gene-YAL033W	POP5	152.62	145.5	148.24	155.75	162.5	138.72	148.76	152.78	161.1	136.38
gene-YAL034C	FUN19	73.27	73.34	70.17	56.75	62.73	60.17	75.63	81.81	75.17	72.02
gene-YAL034W-A	MTW1	25.24	27	30.98	32.94	26.08	25.53	28.8	31.19	27.99	29.13
gene-YAL035W	FUN12	224.79	221.33	219.25	225.17	225.5	234.24	199.73	218.86	201.49	212.03
gene-YAL036C	RBG1	179.45	182.55	176.91	197.69	161.12	162.55	162.23	158.35	164.67	162.86
gene-YAL037W	YAL037W	19.5	18.4	25.56	21.41	20.5	15	18.6	15.47	19.81	21.5
gene-YAL038W	CDC19	8953.64	8837.36	8454.73	8805.3	8896.26	8616.04	9122.72	9232.89	8756.1	8653.41
gene-YAL039C	CYC3	197.04	198.25	166.84	163.43	178.05	164.85	231.61	194.92	173.61	190.19
gene-YAL040C	CLN3	89.84	88.23	57.89	50.65	64.35	75.39	73.13	82.05	56.1	52.21
gene-YAL041W	CDC24	44.1	42.54	34.39	33.22	37.89	39.58	39.84	45.13	36.29	36.89
gene-YAL042W	ERV46	467.35	464.61	492.78	507.89	519.48	481.49	522.18	484.61	512.73	516.72
gene-YAL043C	PTA1	51.41	51.34	45.68	47.13	47.08	50.19	50.12	53.68	41.33	40.4
gene-YAL044C	GCV3	379.71	351.33	529.85	617.39	564.49	506.47	603.9	478.82	611.59	685.63
gene-YAL044W-A	BOL1	595.69	705.9	790.7	898.52	673.69	745.63	695.2	831.56	966.77	714.39
gene-YAL046C	BOL3	195	186.55	171.6	228.49	203.51	149.57	267.93	186.63	157.07	153.52
gene-YAL047C	SPC72	20.97	21.68	19.29	18.51	17.56	18.34	18.19	19.72	18.32	17.54
gene-YAL048C	GEM1	22.65	21.69	19.94	22.34	21.09	21.41	24.06	23.93	20.73	20.36
gene-YAL049C	AIM2	197.2	192.84	198.24	232.33	181.17	175.36	193.12	214.44	206.84	231.31
gene-YAL051W	OAF1	29.57	28.62	22.66	26.87	24.97	25.71	25.24	29.6	25.7	27.37
gene-YAL053W	FLC2	187.11	180.42	153.2	155.76	181.39	175.74	189.23	196.17	157.18	158.11
gene-YAL054C	ACS1	13.7	13.46	11.05	10.58	11.04	12.85	13.77	14.59	9.89	11.41
gene-YAL055W	PEX22	83.22	88.94	72.4	80.81	85.34	61.65	94.24	86.9	78.91	92.29
gene-YAL056W	GPB2	49.91	53.99	51.07	55.58	56.25	60.15	54.09	61.55	50.79	54.25
gene-YAL058W	CNE1	58.53	54.8	57.27	61.04	55.06	60.17	55.27	62.28	59.02	59.46
gene-YAL059W	ECM1	183.23	184.58	176.03	187.24	177.49	173.07	164.23	180.68	144.23	153.5
gene-YAL060W	BDH1	152.04	155.2	188.58	203.13	192	180.24	204.06	176.23	210.1	220.76
gene-YAL061W	BDH2	87.54	83	164.64	157.53	182.55	170.59	151.14	143.02	173.42	178.52
gene-YAL062W	GDH3	26.9	28.19	23.17	22.98	21.67	21.49	29.82	27.03	22.58	25.74
gene-YAL063C	FLO9	8.25	8.7	6.38	6.43	7.66	6.54	9	9.8	6.27	6.7
gene-YAL063C-A	YAL063C-A	0	8.56	0	0	0	2.16	0	3.82	0	0
gene-YAL064C-A	TDA8	6.7	9.51	10.06	13.12	2.62	9.41	4.06	4.33	9.9	6.75
gene-YAL064W	YAL064W	4.22	0	0	0	0	0	0	0	0	0
gene-YAL064W-B	YAL064W-B	3.35	0.95	2.51	2.46	2.62	3.53	2.03	1.73	6.37	0
gene-YAL065C	YAL065C	2.44	1.78	1.78	0.81	0	1.16	0.95	0	0	4.91
gene-YAL067C	SEO1	19.76	19.02	8.65	8.85	8.15	6.63	17.29	17.26	21.96	20.84
gene-YAR002C-A	ERP1	713.12	754.78	914.26	935.88	808.57	786.35	778.34	849.36	850.47	884.52
gene-YAR002W	NUP60	87.95	83.43	97.81	97.45	89.27	93.95	81.66	89.85	82.94	83.16
gene-YAR003W	SWD1	47.95	50.17	45.52	41.4	50.27	50.04	47.88	44.7	40.58	46.62
gene-YAR007C	RFA1	89.94	90.54	87.82	81.82	83.74	80.05	91.77	93.46	85.08	88
gene-YAR008W	SEN34	61.13	62.77	52.93	55.16	58.39	48.07	58.55	62.47	53.34	50.67
gene-YAR009C	YAR009C	99.7	96.21	38.97	43.62	53.74	58.09	58.37	76.63	54.05	46.94
gene-YAR014C	BUD14	69.58	65.09	68.7	73.11	74.44	74.27	71.04	70.85	66.27	65.69
gene-YAR015W	ADE1	449.47	444.86	660.44	657.08	787.27	744.79	668.04	676.46	783.83	835.01
gene-YAR018C	KIN3	77.26	75.8	51.48	54.85	43.66	41.89	62.48	63.45	55.06	53.03
gene-YAR019C	CDC15	15.85	18.07	14.12	15.54	18.07	16.53	17.23	18.12	13.63	16.29
gene-YAR023C	YAR023C	31.16	24.46	21.56	16.42	17.69	22.4	29.43	23.15	21.32	20.39
gene-YAR027W	UIP3	376.84	385.99	226.65	238.44	242.78	204.04	342.74	292.58	343.54	336.9
gene-YAR028W	YAR028W	101.87	96.06	176.99	162.88	125.97	123.29	115.75	124.22	166.25	166.02
gene-YAR029W	YAR029W	0	72.54	39.97	60.35	47.06	25.84	0	63.45	30.81	130.92
gene-YAR031W	PRM9	22.11	26.17	18.17	16.5	16.23	20.66	19.55	22.43	15.35	19.71
gene-YAR033W	MST28	58.89	52	56	57.71	58.78	53.26	59.06	56.59	60.71	47.49
gene-YAR035W	YAT1	4.88	5.74	6.46	5.87	6.58	6.45	7.47	5.3	6.27	6.63
gene-YAR042W	SWH1	39.59	42.86	35.92	36.52	37.3	37.18	35.79	39.74	34.08	33.29
gene-YAR050W	FLO1	3.58	4.31	3.15	3.32	3.08	3.22	4.34	3.6	2.63	2.67
gene-YAR061W	pseudogene_YAR061W	2.12	3.47	2.53	3.19	2.24	2.48	2.57	3.13	1.21	1.82
gene-YAR064W	YAR064W	0	7.05	17.34	5.93	9.93	21.55	30.63	9.46	8.79	0
gene-YAR066W	YAR066W	9.47	7.36	5.52	6.86	9.86	5.67	9.42	6.76	6.11	5.13
gene-YAR068W	YAR068W	6.52	8.1	5.26	7.48	6.26	9.04	6.85	8.2	10.73	6.15
gene-YAR071W	PHO11	11.38	11.59	7.26	4.75	9.55	11.76	9.95	11.14	13.65	12.37
gene-YBL001C	ECM15	713.34	745.92	865.64	911.64	862.59	712.96	820.71	821.85	673.64	761.03
gene-YBL002W	HTB2	1810.51	1927.86	2430.63	2502.75	2561.97	2463.84	2337.39	2480.06	2304.07	2523.58
gene-YBL003C	HTA2	1307.57	1266.11	1409.51	1685.78	1807.59	1459.34	1817.94	1394.8	1489.21	1540.77
gene-YBL004W	UTP20	26.68	26.75	27.65	27.07	28.32	27.89	20.84	23.12	23.29	23.41
gene-YBL005W	PDR3	27.04	25.51	23.71	22.76	24.49	25.09	22.61	28.18	22	21.18
gene-YBL005W-B	YBL005W-B	101.7	100.13	74.65	73.64	76.42	79.22	74.53	88.06	71.29	69.35
gene-YBL006C	LDB7	322.73	312.37	292.76	328.64	340.81	288.37	361.77	350.69	319.41	334.8
gene-YBL007C	SLA1	69.77	72.05	60.22	66.29	75.47	75.05	74.38	79.78	58.91	63.9
gene-YBL008W	HIR1	21.38	23.4	16.74	19.63	19.25	20.08	19.05	19.98	16.04	19.36
gene-YBL009W	ALK2	29.13	30.02	31.65	34.24	27.73	28.77	28.88	29.79	27.26	26.96
gene-YBL010C	YBL010C	54.35	54.08	51.63	50.17	48.44	49.35	41.48	50.2	54.04	51.29
gene-YBL011W	SCT1	59.94	58.34	60.28	63.97	74.43	73.55	66.49	67.93	62.87	59.67
gene-YBL013W	FMT1	3.01	5.3	2.67	4.96	5.63	6.22	7.65	3.31	4.18	4.81
gene-YBL014C	RRN6	24.17	21.95	17.03	18.21	17.48	18.2	18.94	21.65	15.19	15.49
gene-YBL015W	ACH1	75.72	74	84.97	77.14	88.1	79.76	87.68	98.83	85.97	83.89
gene-YBL016W	FUS3	119.16	130.18	121.31	116.02	111.83	107.71	107.78	118.99	125.44	121.63
gene-YBL017C	PEP1	85.12	85.75	58	61.04	68.98	66.52	74.24	76.93	67.19	70.4
gene-YBL018C	POP8	128.17	138.03	78.97	101.29	111.19	81.85	134.85	91.38	67.53	83.44
gene-YBL019W	APN2	27.11	31	27.26	28.19	28.79	22.44	29.17	31.7	26.92	28.24
gene-YBL020W	RFT1	76.61	72.27	79.13	74.24	83.89	76	67.01	73.39	71.2	69.63
gene-YBL021C	HAP3	107.63	141.94	153.3	167.59	149.73	125.43	132.57	132.16	142.2	163.5
gene-YBL022C	PIM1	72.45	72.6	68.66	72.69	71.06	74.76	71.1	76.25	65.16	63.64
gene-YBL023C	MCM2	34.63	35.99	29.06	28.77	28.48	32.21	34.12	32.49	25.97	25.72
gene-YBL024W	NCL1	144.81	144.68	153.49	161.72	157.05	155.52	138.78	146.38	145.47	145.18
gene-YBL025W	RRN10	47.42	54.37	84.49	65.45	72.38	66.47	51.22	61.54	78.79	65.79
gene-YBL026W	LSM2	208.9	301.93	344.23	329.66	267.39	395.31	354.01	379.39	281.27	368.66
gene-YBL027W	RPL19B	6402.3	6715.37	7072.92	7547.91	7522.85	6914.15	7221.44	6991.62	6581.51	6926.64
gene-YBL028C	YBL028C	276.58	242.24	249.74	283.74	323.69	269.57	228.86	230.35	191.49	206.85
gene-YBL029C-A	YBL029C-A	231.86	259.41	327.87	258.2	258.7	228.22	325.74	322.73	345.31	337.43
gene-YBL029W	YBL029W	39.08	38.53	30.99	31.62	29.75	29.4	32.05	26.35	30.71	28.72
gene-YBL030C	PET9	547.08	532.57	555.33	635.76	608.33	476.52	641.54	497.14	466.33	508.16
gene-YBL031W	SHE1	33.64	33.92	36.92	33.47	38.54	34.51	27.01	31.8	30.61	32.85
gene-YBL032W	HEK2	168.35	174.51	165.96	179.72	181.22	168.19	187.32	170.23	162.92	176.77
gene-YBL033C	RIB1	148.51	148.61	127.67	124.89	140.31	127.27	145.05	146.73	136.03	143.95
gene-YBL034C	STU1	9.42	9.52	7.32	7.35	9.18	8.75	7.27	8.53	7.6	7.27
gene-YBL035C	POL12	26.91	28.02	27.18	25.11	24.27	23.17	24.03	25.4	22.98	22.19
gene-YBL036C	YBL036C	255.04	276.74	242.28	249.88	233.29	219.27	227.14	210.72	246.56	241.15
gene-YBL037W	APL3	23.53	25.05	18.26	18.38	21.99	22.16	25.38	23.32	20.29	20.35
gene-YBL038W	MRPL16	124.22	124.59	130.71	124.4	143.62	122.33	130.25	124.1	134.72	134.65
gene-YBL039C	URA7	265.4	260.04	244.83	268.39	227.2	225.93	226.5	225.34	214.11	220.06
gene-YBL040C	ERD2	324.58	345.91	321.82	320.57	311.46	288.44	315.02	316.42	355.28	349.29
gene-YBL041W	PRE7	596.67	636.68	578.63	599.36	536.58	539.62	625.58	564.81	540.57	624.9
gene-YBL042C	FUI1	241.43	253.08	243.22	241.11	211.1	200.69	204.92	212.09	197.29	219.76
gene-YBL043W	ECM13	13.98	14.85	20.05	19.24	17.55	11.78	17.88	17.04	15.59	22.15
gene-YBL044W	YBL044W	1.93	0	0	0	1.02	4.64	0	0	0	0.87
gene-YBL045C	COR1	234.3	247.8	351.19	350.58	312.45	352.27	285.95	312.15	299.74	292.51
gene-YBL046W	PSY4	60.51	64.62	66.65	61.82	63.25	69.22	65.03	66.03	57.34	62.62
gene-YBL047C	EDE1	66.78	68.15	63.79	63.74	66.75	72.2	64.99	70.33	60.85	62.01
gene-YBL048W	RRT1	2.39	8.29	26.27	4.66	10.34	2.88	5.98	7.44	17.57	23.65
gene-YBL049W	MOH1	66.68	71.84	40.56	49.9	43.39	47.24	46.24	53.65	70.59	71.64
gene-YBL050W	SEC17	245.01	243.13	255.83	240.17	247.5	220.48	263.61	247.78	264.82	277.75
gene-YBL051C	PIN4	69.81	69.77	58.53	54.95	56.05	58.38	58.97	66.57	50.72	49.59
gene-YBL052C	SAS3	29.21	26.22	27.94	27.64	30.63	31.45	28.51	33.99	24.51	24.44
gene-YBL054W	TOD6	68.95	69.71	81.85	80.27	55.28	63.91	50.26	61.08	52.73	56.41
gene-YBL055C	YBL055C	107.02	107.22	111.13	103.66	115.1	107.08	111.48	111.92	99.6	104.95
gene-YBL056W	PTC3	236.64	233.94	233.39	246.14	271.29	255.09	251.86	268.61	252.28	249.47
gene-YBL057C	PTH2	251.62	253.74	277.62	303.46	279.47	255.18	281.18	296.09	247.07	294.69
gene-YBL058W	SHP1	354.9	355.93	365.71	351.16	359.97	352.47	358.72	347.41	357.91	374.35
gene-YBL059C-A	CMC2	187.68	166.49	199.92	237.12	237.87	237.8	207.15	182.14	200.33	216.55
gene-YBL059W	IAI11	57.71	60.18	55.84	58.21	63.97	58.65	75.07	70.62	66.02	65.26
gene-YBL060W	YEL1	25.72	28.84	25.35	23.38	26.99	24.94	23.71	28.63	21.48	23.66
gene-YBL061C	SKT5	64.86	64.65	48.75	48.94	53.9	57.02	57.23	53.91	49.65	49.74
gene-YBL063W	KIP1	12.68	11.68	12.86	10.09	13.9	14.23	11.79	12.89	9.4	10.66
gene-YBL064C	PRX1	259.56	244.68	209.16	224.85	210.4	180.74	268.96	216.5	245.28	258.49
gene-YBL066C	SEF1	13.13	14.56	10.57	8.68	10.85	13.05	13.89	13.59	9.87	10.37
gene-YBL067C	UBP13	50.64	53.71	42.59	46.52	46.99	53.25	49.62	53.47	46.77	42.51
gene-YBL068W	PRS4	178.53	173.2	179.78	188.96	164.3	160.13	178.33	170.77	159.11	175.76
gene-YBL069W	AST1	69.49	70.4	148.84	148.32	87.75	89.2	77.16	77.74	122.47	112.93
gene-YBL071C	YBL071C	43.1	64.53	47.25	54.38	27.45	40.96	47.65	49.96	72.31	36.48
gene-YBL071W-A	KTI11	71.84	226.7	230.29	337.87	183.28	201.21	118.78	73.65	155.01	156.9
gene-YBL072C	RPS8A	5411.22	5432.18	4872.46	5488	5638.1	4774.36	5699.66	4940.84	4318.07	5276.28
gene-YBL074C	AAR2	16.45	13.85	12.79	13.9	11.81	14.16	14.46	14.53	13.86	11.15
gene-YBL075C	SSA3	39.9	40.79	32.27	35.04	28.4	33.33	32.85	36.21	31.66	31.48
gene-YBL076C	ILS1	351.8	349.98	315.1	334.31	355.62	344.05	331.13	328.87	320.63	341.74
gene-YBL078C	ATG8	367.78	321.87	268.36	290.36	310.16	259.76	330.61	335.56	303.83	353.22
gene-YBL079W	NUP170	35.2	34.07	33.27	35.35	32.9	36.24	30.18	35.04	30.77	30.6
gene-YBL080C	PET112	23.42	22.73	18.54	18.25	20.57	22.64	24.55	20.7	21.11	20.81
gene-YBL081W	YBL081W	74.61	81.7	69.54	70.31	68.27	75.51	65.48	68.76	56.31	64.86
gene-YBL082C	ALG3	75.77	77.87	82.6	84.65	75.66	80.27	80.9	77.52	66.79	77.8
gene-YBL084C	CDC27	25.62	26.76	27.94	24.37	26.23	27.36	25.22	28.08	23.4	25.29
gene-YBL085W	BOI1	49.8	48.78	41.96	38.65	48.86	51.23	42.76	51.64	40.23	38.84
gene-YBL086C	YBL086C	56.65	52.76	53.98	53.27	60.59	63.41	54.68	62.34	59.45	56.79
gene-YBL087C	RPL23A	4225.37	4103.44	4285.2	4450.56	4013.14	3876.09	4520.18	4340.66	3941.9	4171.31
gene-YBL088C	TEL1	11.83	10.41	8.06	8.68	7.8	7.91	9.36	9.7	8.66	7.85
gene-YBL089W	AVT5	54.1	56.78	52.48	47.13	49.01	48.48	55.41	54.93	50.61	53.17
gene-YBL090W	MRP21	146.8	128.14	149.97	115.49	168.11	123.18	146.76	151.69	109.17	142.16
gene-YBL091C	MAP2	389.21	398.29	451.37	445.81	421.58	448.06	414.36	422.79	462.71	482.22
gene-YBL091C-A	SCS22	121.17	110.77	107.64	100.73	94.25	97.83	122.54	123.58	122.45	119.03
gene-YBL092W	RPL32	8534.62	8542.89	8638.9	8827.05	8810.25	8346.69	9214.32	8281.45	7932.53	8019.15
gene-YBL093C	ROX3	263.14	268.65	178.73	184.09	198.63	195.12	229.57	207.04	187.6	193.8
gene-YBL095W	MRX3	73.55	80.32	72.88	64.61	69.95	62.48	90.46	76.9	84.92	86.2
gene-YBL097W	BRN1	11.75	11.56	8.61	9.46	10.41	11.33	10.24	12.49	9.6	10.07
gene-YBL098W	BNA4	60.48	61.18	77.96	87.31	74.05	82.71	67.95	67.26	77.34	76.29
gene-YBL099W	ATP1	364.68	363.88	408.64	443.23	412.59	394.35	430.82	384.68	354.34	396.24
gene-YBL100W-B	YBL100W-B	8.85	8.51	5.65	5.62	6.2	6.68	6.01	7.48	4.48	4.22
gene-YBL101C	ECM21	26.14	24.53	21.11	20.35	30.13	31.66	26.87	32.03	21	25.5
gene-YBL102W	SFT2	178.18	185.75	202.46	192.95	193.46	188.89	217.9	177.83	185.5	211.34
gene-YBL103C	RTG3	48.62	53.27	50.38	47.3	58.14	58	54.21	62.3	49.33	51.39
gene-YBL104C	SEA4	24.83	22.71	21.73	20.33	18.6	22.51	22.22	23.75	20.73	21.36
gene-YBL105C	PKC1	51.4	50.77	46.04	46.39	50.25	54.64	47.76	54.17	44.89	42.32
gene-YBL106C	SRO77	18.41	19.64	14.07	13.55	15.29	15.53	15.81	17.5	15	12.62
gene-YBL107C	MIX23	145.26	153.2	190.87	188.39	155.89	163.32	152.51	189.19	214.4	154.89
gene-YBL111C	YBL111C	8.6	0.06	2.54	0	3.81	0	0.06	2.08	0	2.56
gene-YBL112C	YBL112C	2.47	16.43	14.24	6.9	8.01	6.01	15.44	10.28	12.54	2.23
gene-YBL113C	YBL113C	32.38	30.22	27.46	29.18	27.7	28.89	30.76	31.72	23.1	22.44
gene-YBR001C	NTH2	32.57	35.48	42.63	45.35	44.51	44.48	41.34	43.72	39.52	41.8
gene-YBR002C	RER2	138.97	123.81	102.89	104.32	121.13	110.82	123.05	126.43	105.07	117.08
gene-YBR003W	COQ1	75.89	71.59	79.84	81.63	92.98	84.77	83.38	86.73	89.91	87.54
gene-YBR004C	GPI18	91.34	100.06	59.22	59.53	70.97	71.78	77.65	80.52	62.41	63.78
gene-YBR005W	RCR1	355.23	367.1	229.01	239.99	277.37	239.95	330.66	317.26	305.61	295.61
gene-YBR006W	UGA2	66.01	68.67	130.58	125.45	99.23	95.45	99.61	94	131.16	135.48
gene-YBR007C	DSF2	29.15	30.38	27.97	24.58	28.32	25.99	27.24	31.14	26.03	24.11
gene-YBR008C	FLR1	30.51	28.68	24	24.29	24.87	21.15	29.34	29.21	24.29	25.83
gene-YBR009C	HHF1	2324.12	1979.26	3069.97	2735.12	3094.2	3050.97	2904.8	2822.16	2943.07	2680.78
gene-YBR010W	HHT1	1836.21	1638.02	1072.76	1513.06	2134.49	1183.07	2546.78	1509.66	1085.08	1565.94
gene-YBR011C	IPP1	2436.63	2523.05	3035.12	2995.57	2628.36	2838.55	2551.48	2818.63	3268.4	3072.01
gene-YBR012W-B	YBR012W-B	31.33	30.52	9.67	7.77	14.27	12.41	18.4	16.62	11.53	13.69
gene-YBR013C	YBR013C	50.03	57.55	88.56	74.27	52.05	50.94	52.21	45.4	91.74	48.17
gene-YBR014C	GRX7	206.95	188.43	230.46	234.57	223.16	209.76	194.45	224.02	223.97	230.51
gene-YBR015C	MNN2	166.83	166	180.78	177.31	191.44	179.53	171.96	177.89	164.61	174.37
gene-YBR016W	YBR016W	287.36	296.54	261.02	299.9	277.27	338.38	349.45	321.84	268.08	291.56
gene-YBR017C	KAP104	100.79	100.78	103.03	98.89	91.01	99.02	92.41	99.58	94.09	94.85
gene-YBR018C	GAL7	4.47	6.37	4.56	4.41	5.5	3.58	5.37	5.42	6.26	4.43
gene-YBR019C	GAL10	9.99	12.47	6.82	6.11	8.52	8.04	9.48	11.17	7.72	7.91
gene-YBR020W	GAL1	11.08	10.43	8.87	8.81	9.2	9.18	10.96	12.24	6.35	8.7
gene-YBR021W	FUR4	60.83	56.04	45.41	46.99	49.26	43.78	43.7	42.52	44.61	46.82
gene-YBR022W	POA1	112.82	99.21	89.78	91.32	94	86.29	104.11	101.52	92.65	91.88
gene-YBR023C	CHS3	78.71	75.32	64.27	65.25	65.46	68.16	65.01	74.12	57.69	60.28
gene-YBR024W	SCO2	51.64	55.73	65.47	55.53	57.04	54.25	49.47	55.63	62.55	63.14
gene-YBR025C	OLA1	1174.21	1204.61	1031.41	1124.33	1145.68	1080.89	1046.83	1094.03	1093.38	1164.23
gene-YBR026C	ETR1	189.79	198.12	219.79	224.86	211.8	206.73	208.04	212.96	223.16	235.19
gene-YBR028C	YPK3	45.1	48.02	46.17	49.81	53.47	51.71	45.68	48.91	43.63	42.43
gene-YBR029C	CDS1	224.26	242.94	257.53	250.42	254.76	248.75	243.18	245.01	240.61	243.09
gene-YBR030W	RKM3	49.69	53.54	46.17	47.58	50.53	48.06	50.05	51.89	41.82	42.36
gene-YBR031W	RPL4A	4930.49	4862.24	5092.72	5554.74	5259.27	4727.47	5082.52	4652.44	5223.7	5473.65
gene-YBR032W	YBR032W	2.86	3.31	7.28	2.79	12.43	0	7.19	0	4.15	7.72
gene-YBR033W	EDS1	14.16	13.47	8.19	8.13	11.97	8.61	11.23	13.25	10.43	10.25
gene-YBR034C	HMT1	298.64	294.63	308.63	309.67	330.55	302.07	291.71	296.23	266.93	277.92
gene-YBR035C	PDX3	370.18	385.89	435.26	423.75	454.05	384.17	421.15	389.02	461.55	466.04
gene-YBR036C	CSG2	332.32	346.64	301.82	297.37	325.32	314.4	328.8	373.15	330.35	345.89
gene-YBR037C	SCO1	83.03	78.96	72.63	77.65	79.77	64.05	85.63	83.02	83.67	78.82
gene-YBR038W	CHS2	50.73	49.88	43.17	43.55	40.49	40.06	38.65	42.79	44.19	41.06
gene-YBR039W	ATP3	404.13	415.13	591.14	563.81	525.26	527.82	473.26	539.28	473.17	478.16
gene-YBR040W	FIG1	1.64	2.54	1.13	1.94	1.09	0.88	1.78	1.46	2.4	2.64
gene-YBR041W	FAT1	96.63	102.79	102.25	108.82	102.94	101.29	103.72	108.64	104.07	106.52
gene-YBR042C	CST26	93.25	83.27	76.36	78.92	72.44	76.59	79.41	73.26	72.43	83.47
gene-YBR043C	QDR3	48.77	53.51	59.51	57.54	58.1	57.19	55.38	54.25	51.01	54.23
gene-YBR044C	TCM62	40.55	47.48	38.08	43.48	46.43	47.01	45.8	45.14	42.47	41.95
gene-YBR045C	GIP1	7.95	10.39	4.36	5.05	5.35	6.62	6.61	10.25	5.79	5.86
gene-YBR046C	ZTA1	77.22	78.3	74.53	77.86	82.2	72.74	87.04	83.58	82.26	89.4
gene-YBR047W	FMP23	26.41	27.77	26.46	28.86	37.05	37.53	31.76	28.03	38.43	35.92
gene-YBR048W	RPS11B	3845.66	3771.37	4178.81	4520.48	4358.2	4605.1	4037.3	4278.36	3786.52	3719.49
gene-YBR049C	REB1	49.84	51.53	53.53	52.33	59.81	61.25	46.73	56.26	50	48.84
gene-YBR050C	REG2	16.64	17.66	15.06	11.49	20.09	17.42	23.21	23.13	18.46	18.29
gene-YBR052C	RFS1	465.74	457.95	541.44	638.76	550.04	436.72	581.76	509.08	592.83	611.5
gene-YBR053C	YBR053C	177.94	182.28	208.12	233.89	162.16	161.46	204.24	196.19	234.82	226.15
gene-YBR054W	YRO2	330.79	308.33	699.83	707.43	514.96	445.22	474.31	401.8	685.02	787.19
gene-YBR055C	PRP6	33.47	34.71	31.63	31.03	33.45	32.02	30.12	33.3	27.76	27.83
gene-YBR056W	YBR056W	196.04	204.06	162.99	170.62	170.83	155.48	208.68	194.66	199.43	215.43
gene-YBR056W-A	MNC1	4341.08	3282.34	434.94	1413.74	1793.79	693.25	3323.47	1678.86	1583.06	1858.22
gene-YBR057C	MUM2	88.91	81.78	75.06	70.2	80.1	84.54	82.75	81.87	65.22	71.38
gene-YBR058C	UBP14	77.6	80.42	77.27	80.23	73.3	76.98	70.51	81.52	76.98	79.32
gene-YBR058C-A	TSC3	351.31	366.12	189.77	199.28	244.15	239.77	515.46	272.63	315.61	348.59
gene-YBR059C	AKL1	44.08	44.84	33.51	33.97	41.58	44.62	43.44	50.71	37.11	36.23
gene-YBR060C	ORC2	36.09	40.25	37.69	32.58	36.85	40.54	36.32	40.07	33.85	34.47
gene-YBR061C	TRM7	118.82	125.87	156.8	161.12	132.54	119.17	113.56	117.66	122.27	123.87
gene-YBR062C	YBR062C	183.2	220.06	196.14	203.24	180.66	164.62	191.7	193.82	185.91	206.18
gene-YBR063C	YBR063C	37.3	39.18	34.57	40.41	31.07	34.77	30.63	38.04	35.93	34.7
gene-YBR065C	ECM2	31.86	31.72	31.97	27	25.33	29.52	27.16	30.58	29.39	28.93
gene-YBR066C	NRG2	110.85	112.78	79.99	76.82	125.63	98.58	112.66	113.97	90.38	82.85
gene-YBR067C	TIP1	1242.56	1275.65	675.99	636.61	1038.75	950.64	1081.14	1183.84	923.76	894.54
gene-YBR068C	BAP2	514.73	528.52	465.56	473.73	503.18	484.79	540.21	539.44	535.96	560.83
gene-YBR069C	TAT1	224.12	214.15	220.52	241.04	234.65	220.5	237.93	235.37	210.63	230.3
gene-YBR070C	ALG14	132.49	138.59	149.15	156.61	133.95	125.15	130.56	140.21	138.34	141.88
gene-YBR071W	YBR071W	258.47	261.54	139.84	127.9	140.28	134.06	227.83	193.24	157.39	171.96
gene-YBR072W	HSP26	519.01	544.63	454.41	509.1	316.9	276.96	601	627.87	691.32	748.52
gene-YBR073W	RDH54	63.41	63.75	56.7	58.65	57.5	57.52	55.93	59.44	57.73	54.26
gene-YBR074W	PFF1	44.99	44.57	47.79	48.65	42.49	45.9	36.88	43.29	41.92	43.24
gene-YBR076W	ECM8	11.49	10.8	4.44	4.2	6.61	6.11	7.01	9.26	5.75	5.48
gene-YBR077C	SLM4	135.46	158.45	124.81	112.12	123.37	107.47	128.45	126.79	113.92	118.49
gene-YBR078W	ECM33	1246.62	1251.67	1260.84	1279.95	1376.82	1354.56	1231.86	1291.65	1162.44	1218.84
gene-YBR079C	RPG1	260.4	262.34	263.94	258.3	266.18	281.54	237.51	265.27	248.46	246.59
gene-YBR080C	SEC18	107.74	105.61	96.78	102.08	100.9	102.4	101.04	108.8	101.64	99.28
gene-YBR081C	SPT7	24.57	25.77	19.85	21.3	22.06	25.59	22.16	24.39	19.87	20.44
gene-YBR082C	UBC4	1719.66	1675.18	1844.69	1957.53	1679.25	1607.85	1736.7	1764.62	1781.54	1948.77
gene-YBR083W	TEC1	67.73	71.38	68.51	59.44	74.4	71.41	64.89	81.44	65.06	58.58
gene-YBR084C-A	RPL19A	4297.84	4321.5	4133.88	4732.05	4905.37	4294.17	4520.4	4316.19	3813.25	4189.05
gene-YBR084W	MIS1	150.76	151.09	168.27	180.63	165.86	173.7	141.21	157.96	150.22	157.42
gene-YBR085C-A	YBR085C-A	2532.05	1937.34	1173.15	1105.36	1159.18	1030.9	1699.46	1588.37	1345.62	1484.12
gene-YBR085W	AAC3	16.33	17.8	9.06	10.02	9.8	10.9	13.98	12.99	10.73	10.48
gene-YBR086C	IST2	144.42	142.91	163.18	159.59	156.43	157.56	130.77	154.63	142.21	154.77
gene-YBR087W	RFC5	131.38	135.39	132.63	154.56	124.51	118.45	126.22	129.17	136.99	133.1
gene-YBR088C	POL30	242.41	240.58	251.16	258.32	253.48	245.48	253.05	224.61	222.74	243.78
gene-YBR089C-A	NHP6B	474.78	342.07	367.99	382.36	466.73	339.23	551.41	422.7	454.85	303.81
gene-YBR090C	YBR090C	21.28	17.63	21.26	23.67	39.6	37.83	32.99	41.01	38.32	23.4
gene-YBR091C	TIM12	108.47	105.05	120.18	90.81	112.48	100.07	123.86	114.28	120.46	75.79
gene-YBR092C	PHO3	482.21	494.31	499.94	524.99	405.6	404.07	414.98	413.46	459.2	466.77
gene-YBR093C	PHO5	34.04	35.51	27.68	26.48	27.5	29.56	33.49	31.17	49.9	48.96
gene-YBR094W	PBY1	41.87	43.92	39.59	42.02	41.2	42.6	40.2	41.04	40.89	37.4
gene-YBR095C	RXT2	48.22	50.49	50.8	53.23	48.35	51.52	54.34	52.2	46.42	47.81
gene-YBR096W	YBR096W	221.83	224.33	232.76	217.66	211.45	204.63	225.13	237.98	260.2	258.52
gene-YBR097W	VPS15	12.83	13.01	10.8	12.62	11.46	11.52	9.86	12.7	10.49	11.77
gene-YBR098W	MMS4	18.62	21.83	14.7	13.25	15.75	13.52	15.5	16.85	12.6	13.23
gene-YBR101C	FES1	361.5	342.18	301.87	290.23	223.54	225.74	281.15	297.83	324.64	297.03
gene-YBR102C	EXO84	39.89	37.28	34.6	35.21	37.77	37.22	36.32	39.42	35.25	35.27
gene-YBR103W	SIF2	54.32	57.06	60.44	60.07	59.46	58.8	58.84	57.59	62.61	65.48
gene-YBR104W	YMC2	105.29	110.29	109.34	116.23	99.55	102.41	90.06	97.83	119.26	106.67
gene-YBR105C	VID24	121.89	112.73	135.59	135.64	126.24	125.54	119.54	126.81	137.61	145.1
gene-YBR106W	SND3	1579.14	1540.02	1410.12	1561.31	1569.46	1470.57	1554.97	1472.26	1497.1	1534.87
gene-YBR107C	IML3	42.75	46.31	36.19	52.35	43.33	41.02	46.83	51.87	40.28	41.03
gene-YBR108W	AIM3	27	25.91	20.77	20.83	21.49	22.69	26.56	28.23	23.7	24.61
gene-YBR109C	CMD1	991.35	1101.88	1280.41	1317.4	1072.33	1055.91	1069.07	1067.61	1222.77	1213.43
gene-YBR110W	ALG1	129.43	129.05	130.18	113.59	135.24	128.49	121.75	137.7	140.84	132.86
gene-YBR111C	YSA1	519.85	533.91	605.72	691.36	567.65	525.47	584.21	553.83	648.23	671.76
gene-YBR111W-A	SUS1	228.72	184.04	186.97	279.94	173.3	187.56	209.72	133.69	203.17	136.03
gene-YBR112C	CYC8	46.21	46.86	46.74	46.22	50.42	56.92	47.61	53.87	41.79	44.09
gene-YBR114W	RAD16	42.39	38.33	31.86	31.96	37.65	35.82	36.38	43.95	35.63	33.68
gene-YBR115C	LYS2	57.59	58.08	67.44	68.88	69.75	72.44	61.92	63.6	66.53	70.02
gene-YBR117C	TKL2	11.01	11.63	13.7	12.52	15.47	14.4	11.57	11.9	9	11.04
gene-YBR118W	TEF2	14738.8	14776.1	14504.9	15941.1	15962.4	14167.5	16437.3	14521.3	14781.4	16251.6
gene-YBR119W	MUD1	53.74	62.15	61.6	56.16	58.14	55.43	56.08	55.36	52.83	62.93
gene-YBR120C	CBP6	60.96	69.67	72.02	60.96	77.78	69.25	83.39	74.76	75.04	64.34
gene-YBR121C	GRS1	552.88	539.48	553.6	580.24	587.42	581.88	528.98	553.36	564.94	591.66
gene-YBR122C	MRPL36	162.23	177.43	199.37	196.97	185.99	194.81	158.18	191.59	175.79	188.1
gene-YBR123C	TFC1	45.83	45.28	39.93	42.52	44.74	43.63	45.37	47.8	46.65	38.96
gene-YBR125C	PTC4	77.28	74.41	64.09	60.57	62.59	69.43	71.11	76.69	66.06	67.53
gene-YBR126C	TPS1	475.88	481.64	625.73	633.94	651.46	583.56	621.97	595.18	667.62	665.48
gene-YBR126W-A	MEO1	1576.74	2289.2	2408.86	2818.22	1621.55	1806.8	1759.21	1751.88	2512.94	2301.49
gene-YBR127C	VMA2	800.95	781.18	882.74	917.03	852.36	825.29	810.02	858.22	889.55	912.52
gene-YBR128C	ATG14	18	17.52	18.98	19.43	20.12	17.72	23.97	20.64	18.02	16.89
gene-YBR129C	OPY1	92.84	85.62	74.28	77.01	88.74	91.22	91.9	105.27	72.1	73.78
gene-YBR130C	SHE3	91.35	97.64	86.43	84.89	88.51	89.86	87.04	90.56	86.28	82.65
gene-YBR131W	CCZ1	15.01	16.09	12.08	12.61	14.28	13.63	10.67	14.77	10.04	12.37
gene-YBR132C	AGP2	32.67	30.29	28.21	26.18	38.48	40.49	40.25	46.11	30.06	31.52
gene-YBR133C	HSL7	46.77	47.51	43.7	42.41	43.91	43.73	42.73	47.17	42.66	39.43
gene-YBR135W	CKS1	143.85	143.82	122.53	132.09	140.55	120.08	145.59	124.72	116.5	108.32
gene-YBR136W	MEC1	7.18	7.18	6.48	7.17	5.94	6.69	6.29	6.54	6.24	6.12
gene-YBR137W	YBR137W	176.67	175.57	186.17	205.04	169.57	138.35	200.76	166.62	197.11	203.62
gene-YBR138C	YBR138C	23.39	24.21	19.08	17.73	23.67	22.6	22.78	27.8	17.11	19.2
gene-YBR139W	ATG42	122.79	125.75	161.21	171.18	153.13	160.65	151.35	163.33	178.46	177.02
gene-YBR140C	IRA1	16.84	16.46	14.75	15.36	14.51	16.15	14.12	16.48	14.45	15.12
gene-YBR141C	BMT2	41.91	46.15	51.58	56.86	34.98	41.52	36.97	46.64	41.2	43.03
gene-YBR142W	MAK5	68.16	71.94	77.46	79.8	72.18	77.8	59.26	70.85	65.7	65.01
gene-YBR143C	SUP45	534.61	556.41	569.64	586.92	620.87	600.01	551.34	566.51	564.86	563.71
gene-YBR144C	YBR144C	0	0	0	6.61	0	0	5.64	4.68	1.67	0
gene-YBR145W	ADH5	174.32	168.12	169.64	174.19	215.35	192.19	227.1	217.7	235.85	247.91
gene-YBR146W	MRPS9	130.78	137.14	150.07	167	153.68	151.14	151.93	171.7	153.23	161.19
gene-YBR147W	RTC2	20.35	25.65	36.66	33.71	48.72	46.25	50.5	44.59	46.42	38.47
gene-YBR148W	YSW1	2.88	3.82	1.76	1.25	2.69	3.48	2.15	2.69	2.04	2.31
gene-YBR149W	ARA1	487.1	496.69	740.74	718.55	604.87	612.88	585.19	652.18	741.59	735.89
gene-YBR150C	TBS1	16.79	15.83	12.64	10.8	18.66	16.44	16.22	17.97	12.76	13.45
gene-YBR151W	APD1	239.71	237.79	299.87	305.51	271.58	275.4	264.01	271.41	300.05	292.9
gene-YBR152W	SPP381	22.47	29.6	27.04	17.02	24.55	29.4	23.88	29.35	18.35	21.72
gene-YBR153W	RIB7	90.17	87.26	73.42	75.5	69	75.32	81.13	85.09	74.73	71.84
gene-YBR154C	RPB5	470.21	465.73	498.71	507.05	461.29	464.24	420.06	499.6	473	471.54
gene-YBR155W	CNS1	111.46	107.55	112.64	109.51	106.43	96.61	98.26	92.62	95.55	91.95
gene-YBR156C	SLI15	20.92	18.99	20.46	19.35	18.85	19.8	16.69	19.5	16.98	15.95
gene-YBR157C	ICS2	42.76	49.78	46.84	46.04	52.79	53.86	52.39	57.11	39.82	43.87
gene-YBR158W	AMN1	132.56	129	149.26	154.03	146.95	140.49	134.71	156.27	125.63	122.74
gene-YBR159W	IFA38	375.52	378.86	479.67	478.11	447.8	401.18	386.68	396.25	471.38	477.05
gene-YBR160W	CDC28	196.36	213.89	194.87	191.69	196.13	178.74	183	188.54	197.13	196.54
gene-YBR161W	CSH1	66.64	69.02	52.6	53.42	57.7	58.01	66.73	65.95	61.17	65.98
gene-YBR162C	TOS1	790.82	777.18	698.41	735.99	768.38	707.6	797.46	737.76	638.63	727.74
gene-YBR162W-A	YSY6	2075.04	2609.42	1764.9	556.52	0	1175.88	0	928.34	752.31	1655.51
gene-YBR163W	EXO5	37.77	37.34	31.67	35.55	39.89	42.49	39.58	41.56	32.64	33.66
gene-YBR164C	ARL1	402.08	401.62	369.16	416.01	384.79	350.79	336.07	336.63	383.15	412.51
gene-YBR165W	UBS1	58.35	58.67	54.19	57.07	57.84	60.76	58.87	59.99	58.36	48.99
gene-YBR166C	TYR1	101.16	98.61	103.6	107.41	100.95	93.84	94.5	96.71	99.09	114.94
gene-YBR167C	POP7	127.85	123.28	104.08	124.32	124.08	106.92	117.68	131.15	100.66	102.37
gene-YBR168W	PEX32	32.36	35	30.7	34.54	37.37	35.98	34.3	34.04	34.47	33.45
gene-YBR169C	SSE2	90.9	94.65	148.9	143.69	111.06	108.76	113.02	117.41	134	140.05
gene-YBR170C	NPL4	94.01	84.62	74.25	78.76	81.81	80.55	85.02	92.59	86.72	82.05
gene-YBR171W	SEC66	296.65	299.82	360.86	358.61	339.75	331.15	302.33	339.03	325.03	341.25
gene-YBR172C	SMY2	94.7	95.15	82.19	89.97	78.85	77.56	79.25	83.62	73.29	74.03
gene-YBR173C	UMP1	510.9	539.88	547.6	526.07	456.6	442.85	459.63	499.14	524.06	524.83
gene-YBR175W	SWD3	79.47	81.19	61.15	63.32	70.52	59.1	77.54	71.61	60.7	66.29
gene-YBR176W	ECM31	63.54	51.22	60.64	58.47	50.88	48.8	51.25	59.32	59.4	64.23
gene-YBR177C	EHT1	248.47	247.26	308.26	302.56	316.5	298.96	292.59	300.68	295.08	313.26
gene-YBR179C	FZO1	29.93	30.65	31.22	32.78	34.71	34.7	28.39	34.61	31.91	29.94
gene-YBR180W	DTR1	7.67	5.53	2.99	5.01	4.17	4.5	3.8	4.64	2.59	4.82
gene-YBR181C	RPS6B	3372.58	3474.04	3137.17	3441.04	3329.77	2899.43	3552.54	3105.12	2929.09	3113.76
gene-YBR182C	SMP1	39.67	39.27	37.29	35.78	32.03	28.52	41.32	37.67	32.42	34.44
gene-YBR183W	YPC1	77.09	72.95	154	174.12	137.09	117.85	121.53	117.97	160.9	163.71
gene-YBR184W	YBR184W	5.71	6.23	6.03	5.84	5.16	3.9	3.83	4.55	4.85	4.97
gene-YBR185C	MBA1	71.67	74.77	79.31	88.37	82.19	73.36	76.39	84.91	82.13	92.86
gene-YBR186W	PCH2	8.22	8.55	11.55	8.26	8.8	5.98	10.26	8.91	6.71	8.68
gene-YBR187W	GDT1	350.58	332.45	293.99	329.79	313.73	287.45	356.06	311.72	291.01	317.14
gene-YBR188C	NTC20	65.04	76.35	91.12	75.24	70.9	82.18	68.48	103.09	70.11	87.47
gene-YBR189W	RPS9B	6795.74	6958.05	6625.7	7645.97	7617.16	6320.98	7310.92	6527.49	6549.54	7369.99
gene-YBR191W	RPL21A	6725.01	7506	7708.19	8392.72	8859.69	7589.72	7347.42	8037.09	7089.12	7359.32
gene-YBR192W	RIM2	69.99	69.89	68.67	67.55	76.5	73.12	71.1	69.31	70.2	66.5
gene-YBR193C	MED8	91.09	83.65	96.62	92.04	76.68	84.98	76.33	94.04	98.94	94.9
gene-YBR194W	AIM4	83.85	107.09	68.7	68.41	70.32	73.85	92.94	105.01	64.21	59.26
gene-YBR195C	MSI1	40.3	42.14	43.19	44.96	39.64	35.85	41.02	39.34	34.6	37.67
gene-YBR196C	PGI1	1637.84	1650.47	1654.81	1729.83	1781.22	1686.79	1701.12	1716.41	1661.66	1790.94
gene-YBR197C	YBR197C	77.01	84.32	77.33	78.64	95.31	87.31	91.25	93.59	80.84	79.34
gene-YBR198C	TAF5	54.52	51.8	58.47	55.94	57.97	60	54.78	59.83	51.69	52.36
gene-YBR199W	KTR4	248.91	262.27	266.77	283.52	281.48	276.02	257.75	286.9	301.33	290.41
gene-YBR200W	BEM1	60.75	59.87	54.19	57.74	57.47	65.82	58.29	64.9	55	53.83
gene-YBR201C-A	MIN7	222.41	51.66	0	42.97	50.91	28.9	0	0	0	0
gene-YBR201W	DER1	48.39	59.11	44.11	55.62	52.48	43.34	48.74	51.09	53.72	56.79
gene-YBR202W	MCM7	49.74	49.73	40.55	42.04	45.91	41.19	48.7	49.32	36.57	36.2
gene-YBR203W	COS111	31.93	33.31	20.66	21.9	38.2	37.01	38.49	42.6	25.18	26.77
gene-YBR204C	LDH1	68.85	70.14	57.19	60.29	66.35	60.13	70.9	81.02	62.39	65.3
gene-YBR205W	KTR3	191.56	196.36	197.21	191.38	208.03	195.36	184.27	194.36	212.09	215.18
gene-YBR207W	FTH1	117.7	119.31	98.56	103.27	119.51	114.54	132.73	128.17	104.87	115.75
gene-YBR208C	DUR1%2C2	16.65	15.3	12.42	14.08	12.85	12.91	11.92	11.56	10.15	11.38
gene-YBR209W	YBR209W	2.13	0	0	0	0	0	0	0	1.58	0
gene-YBR210W	ERV15	99.54	107.78	87.88	103.89	113.64	102.66	105.59	86.71	104.74	91.34
gene-YBR211C	AME1	53.44	53.56	44.08	37.2	51.86	49.98	48.13	51.26	48.9	61.36
gene-YBR212W	NGR1	62.13	68.5	54.7	54.79	72.57	69.39	63.95	76.14	51.7	51.87
gene-YBR213W	MET8	12.22	10.75	8.04	8.37	9.08	10.13	13.92	14.2	10.23	15.05
gene-YBR214W	SDS24	96.24	96.75	77.25	75.56	98.56	96.18	104.6	114.7	91.55	96.48
gene-YBR215W	HPC2	48.63	51.97	45.26	46.46	44.35	48.23	43.09	52.14	47.39	44.53
gene-YBR216C	YBP1	35.57	41.23	36.8	39.81	39.95	36.26	37.7	40.25	40.05	36.72
gene-YBR217W	ATG12	36.23	29.5	31.94	20.09	31.87	33.12	29.34	35.11	33.61	31.92
gene-YBR218C	PYC2	83.31	83.81	109.73	110.7	125.44	120.18	99.04	109.06	107.86	116.88
gene-YBR220C	YBR220C	95.68	88.48	94	103.17	101.85	99.52	95.68	102.02	87.08	94.14
gene-YBR221C	PDB1	628.66	619.98	620.59	675.39	648.6	615.39	646.64	631.09	659.58	672.37
gene-YBR222C	PCS60	135.38	130.44	114.94	118.24	114.48	107.13	122.36	117.13	117.37	116.27
gene-YBR223C	TDP1	22.58	22.52	18.98	17.84	19.75	20.1	26.69	27.14	20.4	17.98
gene-YBR225W	YBR225W	21.76	21.46	15.55	14.48	19.93	18.78	22.16	23.94	16.56	18.82
gene-YBR227C	MCX1	72.59	71.67	74.22	75.61	66.23	70.96	66.55	75.24	72.05	72.28
gene-YBR228W	SLX1	58.41	56.66	47.26	44.43	51.75	48.57	48.24	54.26	55.32	52.81
gene-YBR229C	ROT2	50.96	53.18	52.07	58.08	51.78	54.01	48.81	53.06	52.75	52.04
gene-YBR230C	OM14	469.47	421.26	777.08	703.71	733.88	729.93	713.29	716.9	736.52	733.1
gene-YBR230W-A	COQ21	504.78	703.36	234.2	390	231.46	231.08	930.57	661.37	193.06	815.81
gene-YBR231C	SWC5	77.49	82.88	60.93	59.5	58.28	61.8	84.56	70.74	61.28	68.53
gene-YBR233W	PBP2	38.36	39.26	36.24	39.58	37.64	41.65	41.33	39.28	33.16	36.47
gene-YBR233W-A	DAD3	134.9	141.94	110.16	225.41	184.78	112.88	154.86	143.92	75.07	117.53
gene-YBR234C	ARC40	340.65	327.41	303.13	337.51	312.57	279.58	368.34	326	336.17	347.68
gene-YBR235W	VHC1	30.97	29.16	29.61	31.46	32.03	33.86	29.61	30.76	29.16	30.37
gene-YBR236C	ABD1	102.41	103.41	95.09	108.74	94.64	94.02	96.74	98.51	97.09	104.99
gene-YBR237W	PRP5	36.4	37.48	32.69	31.48	34.42	33.6	33.43	36.59	31.33	29.87
gene-YBR238C	YBR238C	41.66	40.24	38.14	39.37	35.21	37	29.98	36.91	26.49	29.06
gene-YBR239C	ERT1	24.02	24.86	21.09	20.15	23.89	23.81	21.98	24.79	16.92	17.31
gene-YBR240C	THI2	7.21	8.43	8.56	9.38	7.41	8.16	10.71	11.13	5.64	8.05
gene-YBR241C	YBR241C	46.59	45.71	55.25	55.4	51.11	48.86	55.99	56.5	55.66	56.24
gene-YBR242W	YBR242W	149.81	153.1	151.03	140.7	150.93	137.62	144.67	162	145.47	145.35
gene-YBR243C	ALG7	104.07	101.19	106.55	115.94	111.49	98.6	112.48	98.59	114.59	106.18
gene-YBR244W	GPX2	322.61	336.4	204.46	218.28	205.49	148.85	281.75	192.02	253.76	266.61
gene-YBR245C	ISW1	47.27	47.28	49.01	48.6	52.19	51.54	42.19	50.79	47.61	44.8
gene-YBR246W	RRT2	117	123.98	119.62	120.56	118.03	112.44	119.65	127.11	94.1	122.22
gene-YBR247C	ENP1	109.66	117.94	120.99	125.49	99.75	100.82	95.33	104.09	101.29	98.85
gene-YBR248C	HIS7	213.7	215.46	220.64	230.11	249.3	238.6	245.82	253.88	243.55	263.04
gene-YBR249C	ARO4	812.71	811.03	777.1	859.6	900.25	772.3	862.44	739.02	855.81	928.64
gene-YBR250W	SPO23	3.31	5.5	3.63	3.27	4.25	4.27	4.84	5.44	4.63	4.1
gene-YBR251W	MRPS5	86.76	85.41	87.28	79	80.28	77.42	82.9	85.67	84.99	91.34
gene-YBR252W	DUT1	400.89	425.47	542.46	585.61	497.23	455.67	473.77	469.57	470.53	481.65
gene-YBR253W	SRB6	162.79	139.75	138.3	145.56	141.56	88.17	205.91	135.15	136.88	125.19
gene-YBR254C	TRS20	124.99	143.45	131.27	131.03	139.9	126.4	145.66	140.46	131.63	152.06
gene-YBR255C-A	RCF3	163.04	193.15	155.76	167.73	185.95	141.21	177.41	188.18	161.1	178.94
gene-YBR255W	MTC4	34.98	37.09	33.16	31.77	31.88	37.31	37.68	36.43	36.76	35.09
gene-YBR256C	RIB5	357.34	370.27	451.78	476.97	468.26	431.25	400.36	419	510.68	475.68
gene-YBR257W	POP4	47.99	56.66	63.35	65.28	61.65	51.75	54.96	60.56	57.1	56.79
gene-YBR258C	SHG1	79.42	83.96	65.16	62.85	76.12	72.87	63.86	74.71	62.46	72.89
gene-YBR259W	YBR259W	23	20.65	17.51	17.55	20.95	20.1	19.44	20.62	17.35	17.89
gene-YBR260C	RGD1	41.86	40.77	42.98	40.37	38.86	40.88	37	45.97	39.75	41.6
gene-YBR261C	TAE1	194.5	205.52	194.39	221.64	164.91	173.33	192.58	194.03	194.82	199.98
gene-YBR262C	MIC12	199.86	195.66	277.64	279.8	256.34	231.24	246.47	209.41	284.98	248.59
gene-YBR263W	SHM1	344.13	355.11	336.77	365.65	359.67	347.31	348.75	350.21	336.19	377.67
gene-YBR264C	YPT10	115.36	101.81	99.4	127.97	114.58	101.88	130.91	114.13	113.02	121.67
gene-YBR265W	TSC10	167.21	152.67	153.98	144.71	167.19	173.67	177.56	183.75	146.09	136.33
gene-YBR267W	REI1	122.4	120.77	130.93	130.68	97.56	97.23	99.82	93.86	98.93	104.4
gene-YBR268W	MRPL37	499.26	519.78	712.93	718.23	561.07	599.99	628.19	637.38	747.9	615.64
gene-YBR269C	SDH8	353.27	323.62	318.86	367.66	325.45	296.57	390.95	374.33	325.23	379.14
gene-YBR270C	BIT2	19.18	21.19	22.34	16.46	19.37	20.32	18.27	19.97	22.43	20.15
gene-YBR271W	EFM2	72.84	76.28	67.39	72.59	56.97	53.31	56.39	66.23	50.94	60.97
gene-YBR272C	HSM3	49.96	51.24	56.44	57.08	50.11	51.73	51.4	55.43	59.36	58.8
gene-YBR273C	UBX7	121.11	129.34	119.25	108.3	114.87	112.98	117.36	132.97	131.37	124.35
gene-YBR274W	CHK1	40.85	45.01	34.15	32.97	35.63	32.75	39.33	41.84	32.58	34.78
gene-YBR275C	RIF1	18	17.38	16.69	16.69	15.44	17.66	14.41	16.03	14.68	15.16
gene-YBR276C	PPS1	60.52	58.75	55.67	58.44	59.31	61.03	57.21	66.59	52.87	50.71
gene-YBR278W	DPB3	76.87	80.03	74.14	72.94	78.3	74.95	74.51	68.7	73.73	69.68
gene-YBR279W	PAF1	114.8	117.66	124.65	122.88	135.4	135.39	116.15	121.27	120.89	112.87
gene-YBR280C	SAF1	43.69	42.19	25.74	28.06	31.38	31.45	40.22	40.23	35.24	34.2
gene-YBR281C	DUG2	46.08	47.22	40.75	42.66	38.33	40.38	40.27	41.61	38.43	39.56
gene-YBR282W	MRPL27	124.65	133.97	145.99	143.68	153.84	146.88	149.03	162.14	151.06	159.77
gene-YBR283C	SSH1	443.13	428.31	457.28	464.3	467.94	490.6	412.39	473.24	474.68	465.83
gene-YBR284W	YBR284W	9.48	8.5	5.51	4.67	5.23	5.84	8.28	7.28	7.58	6.91
gene-YBR285W	YBR285W	56.09	39.74	30.91	41.15	41.45	42.2	53.03	46.31	52.63	59.62
gene-YBR286W	APE3	911.45	951.74	1383.7	1427.26	1275.05	1354.07	1048.22	1137.35	1283.89	1246.61
gene-YBR287W	YBR287W	321.61	314.78	251.37	247.61	257.06	242.8	303.27	297.35	304.61	324.63
gene-YBR288C	APM3	87.25	82.62	83.42	85	82.92	82.4	82.03	85.78	83.04	79.05
gene-YBR289W	SNF5	27.82	26.77	27.27	29.18	26.48	27.25	25.38	25.95	26	26.9
gene-YBR290W	BSD2	157.23	174.36	118.63	113.99	142.72	137.75	154.56	158.39	132.49	147.27
gene-YBR291C	CTP1	53.58	58.1	65.8	72.74	72.6	64.84	67.43	70.39	67.14	73.52
gene-YBR292C	YBR292C	1.86	0	0	0	0	0	0	5.78	0	0
gene-YBR293W	VBA2	46.96	56.14	27.84	34.52	43.53	37.25	48.09	45.44	34.6	34.26
gene-YBR294W	SUL1	52.93	53.24	20.7	22.16	23.88	24.09	44.62	43.35	49	52.12
gene-YBR295W	PCA1	19.63	18.57	11.64	12.26	13.54	12.97	17.93	18.61	11.61	12.91
gene-YBR296C	PHO89	31.65	26.25	4.52	5.21	9.02	9.55	16.67	17.11	18.59	21.15
gene-YBR297W	MAL33	25.74	26.11	12.14	10.54	21.25	20.65	23.08	21.59	18.23	16.73
gene-YBR298C	MAL31	31.81	31.72	30.35	30.68	59.24	57.71	59.24	56.01	39.13	42.67
gene-YBR299W	MAL32	4.19	3.1	2.99	2.15	4.45	3.5	5.83	3.76	2.99	2.87
gene-YBR301W	PAU24	8.36	5.96	0	2.05	9.9	3.53	0	1.08	1.7	0
gene-YBR302C	COS2	183.96	219.03	229.27	182.4	234.41	177.17	196.23	176.58	144.2	229.6
gene-YCL001W	RER1	361.83	351.21	460.65	424.61	452.9	422.4	348.99	395.89	467.78	436.94
gene-YCL001W-A	YCL001W-A	2.09	1.87	3.16	2.88	2.13	1.65	1.99	1.29	2.75	3.74
gene-YCL001W-B	YCL001W-B	8.75	10.17	0	8.47	0	5.15	0	8.98	6.26	0
gene-YCL002C	YCL002C	91.26	85.6	93.12	85.28	85.39	86.62	91.17	85.3	81.94	74.93
gene-YCL004W	PGS1	28.58	27.65	21.97	21.6	23.18	20.85	29.4	24.58	20.3	19.79
gene-YCL005W	LDB16	88.86	86.43	96.99	89.01	82.08	92.4	81.56	80.61	78.42	88.79
gene-YCL005W-A	VMA9	987.04	880.22	988.87	643.5	1014.17	760.17	866.81	652.61	921.47	949.03
gene-YCL008C	STP22	67.56	55.28	58.2	56.96	50.5	60.06	63.55	68.75	56.4	62.86
gene-YCL009C	ILV6	368.24	353.91	447.78	447.95	416.39	416.02	406.96	436.14	439.25	455.9
gene-YCL010C	SGF29	98.64	96.4	88.12	97.15	106.14	99.26	102.89	110.89	72.2	99.31
gene-YCL011C	GBP2	344.92	353.43	359.56	375.79	354.01	361.64	381.67	371.84	350.26	347.6
gene-YCL012C	YCL012C	127.8	162.76	209.84	178.33	116.69	130.19	182.63	151.31	186.28	142.89
gene-YCL014W	BUD3	14.3	15.79	14.34	13.95	12.35	13.95	11.48	13.69	12.08	11.86
gene-YCL016C	DCC1	43.53	41.12	41.14	46.4	39.75	35.17	40.18	42.75	37.38	41.83
gene-YCL017C	NFS1	142.29	139.2	126.82	135.75	136.38	130.28	139.23	138.18	142.87	144.82
gene-YCL019W	YCL019W	24.13	29.28	12.52	12.05	13.68	16.45	14.99	18.26	13.34	11.61
gene-YCL021W-A	YCL021W-A	12.14	15.76	7.12	5.94	4.53	18.76	8.42	14.33	11.65	4.66
gene-YCL024W	KCC4	14.65	14.37	13.63	11.8	12.44	13.33	11.45	12.8	11.67	10.19
gene-YCL025C	AGP1	71.26	74.91	140.34	151.36	150.09	142.17	118.02	115.14	122.2	124.84
gene-YCL026C-A	FRM2	5.42	8.37	3.37	5.8	5.21	6.56	4.42	8.71	6.34	10.31
gene-YCL026C-B	HBN1	53.7	52.59	37.3	34.55	41.7	33.4	63.76	46.44	54.51	58.94
gene-YCL027W	FUS1	25.59	22.55	11.07	12.25	14.18	13.43	14.66	16.64	14.47	15.68
gene-YCL028W	RNQ1	215.43	214.38	210.7	223.61	215.85	218.52	231.34	206.07	209.83	219.54
gene-YCL029C	BIK1	56.82	54.17	53.04	52.97	50.51	53.08	49.78	53.91	46.84	52.98
gene-YCL030C	HIS4	257.92	253.76	378.25	402.76	458.37	418.2	357.97	364.22	450.1	470.39
gene-YCL031C	RRP7	181.09	187.65	193.76	198.64	192.76	191.53	163.62	188.49	182.93	174.52
gene-YCL032W	STE50	71.58	75.31	77.75	74.12	75.07	75.21	78.25	82.8	70.66	80.29
gene-YCL033C	MXR2	331.14	353.74	358.61	362.59	314.92	231.76	409.88	311.63	383.93	407.47
gene-YCL034W	LSB5	165.09	165.83	170.76	170.36	189.48	165.99	202.85	183.15	175.68	190.82
gene-YCL035C	GRX1	1268.3	1594.39	1956.29	1817.82	1326.39	1498.46	1422.84	1746.28	1942.31	1885.94
gene-YCL036W	GFD2	42.74	41.17	50.42	56.19	33.77	32.29	33.76	32.4	35.54	35.7
gene-YCL037C	SRO9	4.46	5.13	4.88	4.72	3.92	4.56	3.59	4.11	4.53	4.8
gene-YCL038C	ATG22	37.23	32.75	37.76	47.17	41.49	36.62	43.66	39.47	39.51	44.3
gene-YCL039W	GID7	38.45	40.72	34.83	34.33	40.39	43.62	41.71	45.63	36.18	35.98
gene-YCL040W	GLK1	773.2	763.04	1017.51	1027.46	1101.58	966.68	1148.62	1060.17	1086.05	1218.18
gene-YCL042W	YCL042W	16.32	37.27	7.04	4.26	3.44	8.03	9.31	19.14	15.87	5.85
gene-YCL043C	PDI1	1058.8	1087.81	1074.75	1059.8	1022.79	1033.54	1053.91	1163.67	1122.04	1074.01
gene-YCL044C	MGR1	48.77	53.93	43.34	42.51	39.93	39.48	46.57	42.13	33.18	39.48
gene-YCL045C	EMC1	184.13	186.77	186.36	194.46	187.81	189.1	165.32	189.21	174.18	188.29
gene-YCL047C	POF1	71.36	79.69	64.51	66.71	67.01	64.72	63.86	71.11	69.37	66.26
gene-YCL048W	SPS22	3.27	6.09	0.97	1.82	1.77	2.21	3.24	3.41	1.77	2.66
gene-YCL048W-A	YCL048W-A	0	0	41.46	0	0	31.82	85.17	0	0	0
gene-YCL049C	YCL049C	131.79	130.42	111.47	101.32	114.68	107.61	115.2	121.89	120.51	109.81
gene-YCL050C	APA1	521.37	528.28	523.16	521.69	488.53	464.23	488.03	497.77	507.57	532.31
gene-YCL051W	LRE1	46.18	49.34	47.64	43.99	51.38	53.66	52.64	55.5	45.43	47.06
gene-YCL052C	PBN1	99.23	102.63	109.79	122.6	108.37	115.21	112.91	117.89	119.57	118.33
gene-YCL054W	SPB1	77.95	85.23	85.73	82.47	76.97	77.83	65.65	71.09	67.52	67.47
gene-YCL055W	KAR4	79.84	77.35	65.25	54.89	62.87	55.96	63.69	66.31	58.2	61.19
gene-YCL056C	PEX34	113.69	88.57	93.96	110.08	91.19	96.39	121.12	97.3	86.34	88.52
gene-YCL057C-A	MIC10	767.27	733.53	896.28	1046.09	754.07	830.41	1011.62	726.76	810.56	845.46
gene-YCL057W	PRD1	156.71	152.44	146.85	149.02	149.61	139.69	148.5	152.87	141.87	147.27
gene-YCL058C	FYV5	79.06	102.91	85.91	74.05	80.83	58.58	67.69	80.46	59.04	90.83
gene-YCL058W-A	ADF1	26.42	57.86	34.27	69.5	10.89	28.52	79.04	40.57	55.25	35.25
gene-YCL059C	KRR1	263.47	261.04	261.39	261.58	261.3	251.97	230.02	243.13	247.72	243.68
gene-YCL061C	MRC1	21.66	20.98	19.51	20.46	16.83	19.36	17.76	21.94	17.47	17.62
gene-YCL063W	VAC17	30.01	30.59	29.2	27.85	28.82	32.65	27.57	33.05	21.65	23.56
gene-YCL064C	CHA1	27.03	34.96	47.14	50.73	64.61	64.1	30.19	37.45	41.59	42.77
gene-YCL067C	HMLALPHA2	77.33	72.48	67.45	66.2	72.55	62.61	69.73	71.47	70.87	72.7
gene-YCL069W	VBA3	0.16	0	0.07	0	0.07	0.22	0.17	0	0	0
gene-YCL073C	GEX1	0	0.05	0	0	0	0.04	0	0	0	0.04
gene-YCL074W	pseudogene_YCL074W	0	0.12	0	0	0	0	0	0	0	0
gene-YCR001W	YCR001W	6.77	10.43	8.8	8.81	7.31	4.1	11.28	7.02	6.67	2.03
gene-YCR002C	CDC10	320.84	316.88	327.09	329.72	323.84	304.6	323.56	315.63	352.15	354.51
gene-YCR003W	MRPL32	88.09	82.09	72.8	95.28	88.53	90.51	96.91	83.41	76.79	75.41
gene-YCR004C	YCP4	255.9	246.34	438.26	456.51	425.01	391.52	376.66	375.84	411.9	401.5
gene-YCR005C	CIT2	1173.83	1150.77	407.9	416.85	565.65	507.59	842.71	783.09	664.43	704.23
gene-YCR006C	YCR006C	13.21	15.64	9.54	12.21	11.46	12.07	18.86	9.99	11.77	12.84
gene-YCR007C	YCR007C	431.29	428.38	94.13	86.58	106.46	102.58	269.14	282.75	306.94	332.82
gene-YCR008W	SAT4	79.33	83.13	72.44	75.53	77.02	76.57	71.5	74.55	70.32	72.31
gene-YCR009C	RVS161	528.89	548.87	545.73	583.03	507.06	497.8	522.61	601.15	633.87	635.27
gene-YCR010C	ADY2	11.02	14.8	11.54	10.06	10.99	8.39	12.54	15.44	11.48	9.54
gene-YCR011C	ADP1	59.29	63.03	67.92	71.63	68.1	68.16	61.26	66.54	73.8	71.58
gene-YCR012W	PGK1	7146.9	6910.37	5825.72	6704.23	6661.3	5525.83	7993.87	6238.28	6035.09	6782.87
gene-YCR014C	POL4	21.73	20.68	20.74	17.67	21.78	19.19	19.65	20.95	19.77	18.92
gene-YCR015C	CTO1	29.24	34.71	33.98	33.38	32.4	28.49	29.31	29.07	34.42	36.14
gene-YCR016W	YCR016W	160.44	162.52	197.11	188.01	162.79	159.16	146.54	180.99	157.32	157.34
gene-YCR017C	CWH43	121.29	126.47	114.9	121.37	128.36	125.3	116.87	122.58	122.31	127.01
gene-YCR018C	SRD1	41.09	39.74	18.77	15.63	26.9	26.9	27.14	30.15	30.99	16.75
gene-YCR019W	MAK32	38.31	46.26	41.38	38.79	43.74	37.38	44.14	38.2	43.99	41.69
gene-YCR020C	PET18	22.96	21.88	19.87	20.19	16.36	16.96	16.63	17.92	17.9	20.52
gene-YCR020C-A	MAK31	296.57	524.59	211.24	287.69	285.16	180.36	304.46	225.91	224.54	266.72
gene-YCR020W-B	HTL1	172.7	250.91	181.52	250.56	194.01	191.93	316.33	73.46	146.84	219.98
gene-YCR021C	HSP30	327.61	325.4	674.71	710.75	239.38	222.21	320.56	274.25	619.27	677.89
gene-YCR022C	YCR022C	8.1	6.19	2.81	1.32	2.87	5.25	3.33	0	0	3.64
gene-YCR023C	YCR023C	59.41	57.26	59.51	62.77	57.08	52.96	53.64	59.84	54.46	60.12
gene-YCR024C	SLM5	23.22	26.44	25.15	23.59	24.36	21.46	23.76	26.58	21.24	21.8
gene-YCR024C-B	YCR024C-B	283.68	292.27	251.1	306.46	335.06	270.55	279.78	332.22	348.26	347.89
gene-YCR025C	YCR025C	9.25	6.96	7.8	11.49	6.37	5.94	11.1	15.26	10.39	6.62
gene-YCR026C	NPP1	68.11	61.99	58.91	67.49	64.84	65.57	59.54	67.02	58.35	55.5
gene-YCR027C	RHB1	64.72	63.34	70.49	63.17	61.52	69.64	68.63	72.82	70.44	68.6
gene-YCR028C	FEN2	54.17	56.75	46.2	52.37	55.64	53.4	52.28	54.59	50.07	50.47
gene-YCR028C-A	RIM1	869.82	940.35	945.57	1103.19	1088.88	923.14	990.61	1138.83	974.52	1104.51
gene-YCR030C	SYP1	40.35	42.7	40.79	36.2	43.52	42.7	43.08	46.82	39.3	37.78
gene-YCR031C	RPS14A	8846.43	8908.96	7992.34	9748.95	9624.09	7298.86	9401.75	7847.61	7716.99	8837.67
gene-YCR032W	BPH1	12.36	11.6	10.15	10.91	10.39	10.97	10.29	10.66	10.48	9.15
gene-YCR033W	SNT1	36.44	35.89	34.47	32.53	34.28	39.27	32.64	38.79	28.5	31.33
gene-YCR034W	ELO2	379.64	392.2	337.4	379.39	387.76	348.96	388.92	356.64	331.08	375.15
gene-YCR035C	RRP43	122.42	124.49	126.64	132.77	114.46	119.24	108.93	125.34	130.04	119.62
gene-YCR036W	RBK1	207.86	189.37	189.03	204.79	194.52	169.43	209.22	204.08	197.23	193.87
gene-YCR037C	PHO87	50.98	48.77	44.26	46.58	48.09	43	48.11	48.68	41.95	44.51
gene-YCR038C	BUD5	12.08	14.58	14.25	10.01	13.52	13.02	14.43	13.86	13.52	13.72
gene-YCR039C	MATALPHA2	77.33	72.48	67.45	66.2	72.55	62.61	69.73	71.47	70.87	72.7
gene-YCR041W	YCR041W	13.09	5.65	7.74	25.58	7	15.45	16.21	10.18	12.52	19.11
gene-YCR042C	TAF2	35.77	33.89	29.3	29.57	26.41	30.88	30.44	31.97	26.65	28.96
gene-YCR043C	YCR043C	302.7	353.58	389.32	416.18	409.34	365.45	362.6	459	393.86	358.67
gene-YCR044C	PER1	113.84	107.89	112.12	124.25	117.01	109.25	126.19	122.82	128.51	136.96
gene-YCR045C	RRT12	31.28	31.86	23.47	23.97	31.82	28.94	30.46	33.78	22.89	26.3
gene-YCR046C	IMG1	238.04	249.38	295.15	300.37	273.27	259.54	295.6	273.84	272.07	294.93
gene-YCR047C	BUD23	130.44	118.15	118.95	129.53	115.54	111.36	134.83	104.58	122.26	115.64
gene-YCR048W	ARE1	43.04	47.32	35.85	38.01	38.38	38.68	42.59	40.82	37.87	37.45
gene-YCR050C	YCR050C	23.57	61.41	60.22	44.81	24.48	30.8	35.98	49.56	30.89	23.07
gene-YCR051W	YCR051W	451.57	406.51	384.59	403.28	391.29	363.55	466.21	400.21	418.13	403.83
gene-YCR052W	RSC6	105.72	105.59	109.26	105.36	103.11	107.58	100.03	111.66	99.85	108.12
gene-YCR053W	THR4	626.35	630.94	596.99	608.65	623.53	630.41	584.39	603.47	633.84	626.19
gene-YCR054C	CTR86	36.26	33.85	33.96	37.52	29	27.18	26.39	31.46	29.14	28.57
gene-YCR057C	PWP2	93.02	94.52	96.37	101.75	85.25	84.59	76.6	76.16	74.97	77.86
gene-YCR059C	YIH1	161.15	158.31	157.13	177.91	154.89	138.13	178.14	166.77	155.36	148.51
gene-YCR060W	TAH1	323.9	320.36	293.49	357.58	300.89	241.79	390.93	303.54	300.99	310.45
gene-YCR061W	YCR061W	21.14	21	33.24	29.14	27.16	27.54	24.87	24.25	26.5	31.32
gene-YCR063W	BUD31	28.36	24.33	21.71	19.85	18.97	23.84	24.38	21.97	18.02	17.7
gene-YCR065W	HCM1	45.85	44.57	31.02	30.97	47.88	45.52	44.98	48.64	33.65	29.71
gene-YCR066W	RAD18	24.8	20.89	22.9	23.95	24.13	26.65	24.65	27.27	24.01	23.68
gene-YCR067C	SED4	56.9	57.57	48.03	50.48	50.52	54.46	46.88	55.05	44.49	48.23
gene-YCR068W	ATG15	34.24	33.43	30.47	28.04	28.94	31.6	34.05	29.96	27.03	27.88
gene-YCR069W	CPR4	225.17	229.87	206.32	211.43	201.49	201.88	218.07	241.39	230.41	249.33
gene-YCR071C	IMG2	112.57	132.89	90.45	84.41	123.17	100.28	128.89	110.41	103.97	127.82
gene-YCR072C	RSA4	67.08	66.36	73.75	73.24	51	51.89	48.71	56.49	53.6	53.68
gene-YCR073C	SSK22	18.51	18.66	14.22	14.26	17.05	17.9	18.9	19.21	13.66	14.28
gene-YCR073W-A	SOL2	116.24	123.9	105.5	114.9	108.74	109.76	132.28	131.85	116.76	126.91
gene-YCR075C	ERS1	56.61	58.25	53.77	64.67	65.74	62.99	68.26	70.35	64.88	62.51
gene-YCR075W-A	EGO2	56.73	329.64	60.3	164.56	106.75	163.35	24.55	38.49	41.83	85
gene-YCR076C	FUB1	98.4	110.15	132.11	127.04	112.95	106.71	121.69	119.42	145.52	136.18
gene-YCR077C	PAT1	90.21	87.16	87.74	84.27	103.21	105.88	95.25	96.06	84.19	94.29
gene-YCR079W	PTC6	45.51	46.62	36.43	34.47	48.21	44.03	52.78	50.56	41.47	39.23
gene-YCR081W	SRB8	10.64	11.05	8.6	7.8	8.88	9.11	9.16	9.17	7.28	8.39
gene-YCR082W	AHC2	352.35	422.61	332.37	303.73	300.1	324.46	401.54	357.42	339.61	344.83
gene-YCR083W	TRX3	233.1	212.15	246.3	229.1	157.83	175.57	279.3	240.79	202.77	220.27
gene-YCR084C	TUP1	84.58	76.81	79.35	78.64	82.17	86.19	83.29	88.83	73.92	76.51
gene-YCR085W	YCR085W	1.18	1.35	0	1.16	0	0	1.45	0	4.73	4.24
gene-YCR086W	CSM1	59.18	70.64	59.3	61.62	65.45	46.31	63.68	53.27	47.72	52.67
gene-YCR087C-A	YCR087C-A	410.47	446.49	405.45	429.43	390.69	361.6	350.41	404.59	373.19	340.25
gene-YCR088W	ABP1	230.64	220.47	222.48	234.58	224.2	226.42	233.6	245.51	245.5	233.03
gene-YCR089W	FIG2	9.32	9.07	8.1	7.04	8.54	8.55	6.05	8.56	7.28	6.98
gene-YCR090C	YCR090C	181.59	175.19	152.68	159.45	161.49	162.96	159.16	168.08	180.4	152.94
gene-YCR091W	KIN82	15.38	14.8	17.39	15.71	23.48	23.73	23.28	23.97	18.03	20.91
gene-YCR092C	MSH3	24.95	23.57	21.86	23.2	21.49	20.73	20.52	22.99	20.09	21.15
gene-YCR093W	CDC39	31.81	31.47	24.62	25.12	27.86	27.26	25.42	29.37	24.91	24.8
gene-YCR094W	CDC50	83.75	82.71	84.33	90.9	86.94	83.49	76.16	86.74	84.66	80.62
gene-YCR095C	OCA4	60.82	61.37	64.82	64.68	63.45	65.4	57.23	62.89	68.28	60.3
gene-YCR096C	HMRA2	46.68	100.09	107.17	71.32	101.4	95.42	47.92	79.46	32.42	99.11
gene-YCR097W	HMRA1	384.31	398.37	347.64	384.57	403.02	328.74	374.52	321.82	369.17	395.84
gene-YCR098C	GIT1	6.6	5.91	3.32	3.72	4.51	3.9	7.7	4.07	4.02	5.31
gene-YCR099C	YCR099C	17.73	21.64	16.63	15.83	15.18	16.29	28.65	16.58	19.37	14.76
gene-YCR100C	EMA35	13.43	14.39	8.22	7.82	13.58	10.28	11.06	12.44	8.51	8.43
gene-YCR101C	YCR101C	14.19	13.41	8.29	10.81	10.53	11.61	11.64	8.53	8.45	10.05
gene-YCR102C	YCR102C	5.81	7.48	3.14	1.91	3.85	3.26	5.33	4.39	2.9	2.89
gene-YCR104W	PAU3	0	2.04	0	0	0	3.12	3.27	3.71	0	3.22
gene-YCR105W	ADH7	18.89	23.58	16.76	13.25	16.89	14.59	18.25	20.99	19.14	14.45
gene-YCR106W	RDS1	10.14	13.43	8.82	10.69	10.28	12.51	10.12	10.01	8.04	9.52
gene-YCR107W	AAD3	23.92	23.49	20.93	19.88	25.27	22.24	24.98	24.88	20.22	16.03
gene-YDL001W	RMD1	38.99	39.53	39.1	37.6	38.86	36.48	39.94	42.47	43.16	37.22
gene-YDL002C	NHP10	126.93	128.61	131.42	141.75	146	142.67	123.43	128.35	135.15	136.22
gene-YDL003W	MCD1	50.09	51.92	47.25	47.42	43.5	46.85	42	48.85	41.28	42.86
gene-YDL004W	ATP16	355.73	367.82	484.88	467.67	431.73	395.83	435.87	413.11	399.07	410.43
gene-YDL005C	MED2	83.62	91.97	89.95	82.18	95.83	107.21	78.73	96.13	89.73	90.19
gene-YDL006W	PTC1	72.38	72.71	61.33	72.12	60.72	62.44	64.09	67.13	76.95	71.48
gene-YDL007W	RPT2	478.94	480.7	472.49	479.14	481.27	474.7	459.93	489.71	513.26	490.2
gene-YDL008W	APC11	118.54	136.83	124.31	140.57	144.6	107.99	153.92	135.1	131.7	132.63
gene-YDL009C	YDL009C	196.97	141.11	51.93	65.34	59.58	51.88	133.22	121	57.47	97.96
gene-YDL010W	GRX6	305.56	279.84	144.33	151.09	174.85	171.41	246.05	227.61	207.8	205.99
gene-YDL012C	YDL012C	912.2	945.86	379.96	427.54	386.26	341.91	761.25	597.07	609.15	577.44
gene-YDL013W	SLX5	59.69	54.27	42.37	43.1	49.81	48.17	52.62	56.36	44.46	47.38
gene-YDL014W	NOP1	835.97	808.79	859.49	899.2	852.02	848.63	876.27	835.66	782.15	811.13
gene-YDL015C	TSC13	457.54	475.11	507.02	515.52	488.66	449.02	462.49	466	498.9	519.48
gene-YDL017W	CDC7	51.34	48.7	44.51	42.97	44.44	40.55	47.9	46.57	50.11	51.57
gene-YDL018C	ERP3	96.94	99.47	114.48	102.58	105.1	93.66	94.81	96.09	100.28	116.74
gene-YDL019C	OSH2	25.68	28.24	27.59	29.24	35.5	37.4	28.37	32.89	29.63	26.7
gene-YDL020C	RPN4	109.4	114.26	84.53	75.15	96.35	90.47	97.08	105.94	93.76	92.62
gene-YDL021W	GPM2	65.9	61.78	80.17	89.14	68.2	60.91	74.27	67.19	93.21	86.2
gene-YDL022C-A	YDL022C-A	10.26	0	0	0	0	0	0	0	14.76	0
gene-YDL022W	GPD1	475.33	439.92	361.67	377.29	372.42	339.37	429.69	395.4	398.45	381.63
gene-YDL024C	DIA3	9.38	10.66	6.69	8.4	6.64	7.61	9.1	10.1	7.43	10.44
gene-YDL025C	RTK1	53.28	50.24	54.86	54.31	65.49	65.96	62.05	69.68	62.54	65.08
gene-YDL027C	MRX9	66.8	68.53	59.13	60.43	67.31	66.03	70.75	83.67	68.11	61.62
gene-YDL028C	MPS1	22.34	25.73	23.73	23.38	29.24	26.4	24.58	28.82	22.71	23.14
gene-YDL029W	ARP2	480.75	492.33	441.34	459.39	464.38	394.27	505.77	472.31	471.55	507.8
gene-YDL030W	PRP9	33.04	36.96	37.44	39.72	35.23	34.99	36.09	37.23	37.61	38.89
gene-YDL031W	DBP10	67.44	70.52	68.45	69.73	67.18	70.13	57.42	66.02	56.92	59.45
gene-YDL033C	SLM3	24.73	28.92	28.96	21.19	23.15	24.08	23.91	27.39	23.06	22.3
gene-YDL035C	GPR1	41.65	42.4	35.13	34.71	39.05	41.81	38.77	44.53	35.77	35.3
gene-YDL036C	PUS9	44.29	44.88	45.65	46.21	43.27	38.89	37.34	38.64	37.76	40.84
gene-YDL037C	BSC1	68.54	67.39	39.47	37.01	42.25	41.5	43.63	53.08	28.82	33.62
gene-YDL039C	PRM7	104.18	104.04	69.53	64.32	66.22	64.33	79.64	90.21	52.31	59.3
gene-YDL040C	NAT1	128.95	135.91	139.71	142.16	140.31	143.4	126.08	137.17	129.34	139.31
gene-YDL042C	SIR2	42.13	37.72	46.04	46.54	44.99	44.99	41.08	41.67	40.63	38.94
gene-YDL043C	PRP11	68.28	78.24	85.29	81.01	62.54	62.31	64.68	74.48	65.61	63.74
gene-YDL044C	MTF2	25.9	29.19	23.64	25.39	28.12	28.18	27.43	30.54	28.95	29.87
gene-YDL045C	FAD1	100.33	101.75	99.57	95.16	102.57	97.81	96.99	106.05	117.09	109.94
gene-YDL045W-A	MRP10	283.78	251.61	302.43	253	254.45	211.45	159.56	346.76	309.4	258.77
gene-YDL046W	NPC2	303.43	332	361.25	343.54	421.96	375.95	404.75	325.08	340.43	375.99
gene-YDL047W	SIT4	164.75	161.65	145.63	144.65	143.56	142.31	166.42	171.12	134.71	132.83
gene-YDL048C	STP4	188.93	187.25	367.63	342.87	223.9	236.65	211.03	232.96	320.09	345.61
gene-YDL049C	KNH1	64.35	63.15	73.72	73.41	91.82	89.16	74.72	85.52	79.06	76.14
gene-YDL051W	LHP1	574.84	584.98	557.8	584.29	602.44	560.53	522.03	531.28	486.86	505.02
gene-YDL052C	SLC1	227.66	214.44	231.19	236.12	237.9	216.64	217.72	205.86	251.14	228.5
gene-YDL053C	PBP4	174.78	181.43	172.67	169.23	184.43	182.3	193.92	185.87	187.77	173.73
gene-YDL054C	MCH1	61.08	61.77	64.54	63.58	68.29	65.82	65.02	63.73	68.94	78.08
gene-YDL055C	PSA1	1886.41	1902.91	2199.92	2445.31	2365	2227.61	2239.48	2231.65	2029.02	2186.93
gene-YDL056W	MBP1	32.71	32.26	31.15	31.59	28.31	31.74	27.89	32.43	30.74	26.4
gene-YDL057W	YDL057W	39.49	46.43	41.36	44.22	40.92	34.96	43.63	42.95	43.78	43.64
gene-YDL058W	USO1	17.84	19.22	18.94	19	19.53	20.43	16.51	21.54	18.28	16.88
gene-YDL059C	RAD59	38.64	41.9	26.31	26.43	30.44	28.57	40.62	35.28	49.03	43.14
gene-YDL060W	TSR1	107.34	104.84	108.1	107.7	98.75	96.15	86.53	92.2	89.47	92.19
gene-YDL063C	SYO1	74.7	75.61	74.3	83.7	62.45	63.84	55.82	58.46	57.7	67.86
gene-YDL064W	UBC9	243.19	251.97	251.95	240.83	273.05	215.14	247.44	244.49	243.87	244.38
gene-YDL065C	PEX19	127.57	122.15	137.25	144.45	125.53	124.95	116.17	137.83	148.31	129.44
gene-YDL066W	IDP1	236.37	222.15	230.35	237.5	233.51	219.98	230.97	219.01	248.61	281.12
gene-YDL069C	CBS1	28.2	23.94	23.87	19.14	22.14	21.23	29.15	19.58	15.7	19.93
gene-YDL070W	BDF2	331.45	333.68	244.29	232.5	265.26	242.82	285.5	303.44	260.19	265.48
gene-YDL072C	YET3	892.76	883.05	809.2	861.34	744.93	658.04	872.92	891.93	932.61	936.65
gene-YDL073W	AHK1	39.42	39.18	34.62	35.32	38.42	38.63	34.38	38.38	32.01	33.37
gene-YDL074C	BRE1	75.05	71.88	72.46	69.11	75.85	68.89	63.65	80.53	59.3	64.08
gene-YDL075W	RPL31A	10373.3	10354.2	9628.52	10405.8	10335.9	9573.06	11198.9	9650.83	9248.03	9329.85
gene-YDL076C	RXT3	74.19	79.74	78.76	64.05	95.67	84.5	86.34	80.36	82.92	78.53
gene-YDL077C	VAM6	27.81	28.16	25.04	23.45	23.25	23.49	25.26	25.17	21.2	23.34
gene-YDL078C	MDH3	274.92	278.26	322.64	336.11	336.47	312.25	336.22	291.51	342.85	334.48
gene-YDL079C	MRK1	24.47	28.86	36.12	30.65	42.17	42.71	39.41	39.82	35.18	34.88
gene-YDL080C	THI3	48.17	51.61	44.5	49.8	47.69	49.33	46.66	54.56	43.01	42.83
gene-YDL081C	RPP1A	6704.51	7050.62	7226.66	7136.76	7042.87	6566.14	7160.17	6904.22	6572.52	7335.99
gene-YDL082W	RPL13A	2785.88	2678.3	2515.54	2654.09	2817.01	2491	2713.68	2384.51	2220.64	2474.35
gene-YDL083C	RPS16B	6438.05	6354.78	5642.95	6327.02	7065.72	5443.72	7004.65	5774.3	4847.04	5822.63
gene-YDL084W	SUB2	732.03	771.29	878.37	909.03	934.97	890.13	794.85	815.66	829.48	889.16
gene-YDL085C-A	YDL085C-A	473.02	457.84	1139.68	875.93	180.17	839.78	258.71	676.86	628.24	460.3
gene-YDL085W	NDE2	7.7	7.79	10.36	10.86	9.37	9.19	9.58	10.43	9.53	9.32
gene-YDL086W	YDL086W	293.04	321.03	405.43	438.65	336.19	322.29	367.68	356.53	406.83	419.51
gene-YDL087C	LUC7	34.27	34.61	32.12	30.33	39.87	35.1	34.86	39.31	31.13	28.1
gene-YDL088C	ASM4	73.8	68.83	61.46	62.84	70.04	68.01	66.05	71.35	62.22	63.85
gene-YDL089W	NUR1	42.75	41.36	41.63	38.95	41.77	39.87	40.84	43.04	42.88	44.07
gene-YDL090C	RAM1	56.16	54	56.45	59.51	57.79	60.51	59.99	63.62	64.44	66.33
gene-YDL091C	UBX3	55.99	56.22	54.23	55.77	50.59	49.89	51.95	52.31	62.3	59.27
gene-YDL092W	SRP14	516	555.42	517.69	610.29	588.65	536.44	501.75	607.28	586.04	503.06
gene-YDL093W	PMT5	35.76	37.49	39.06	44.06	41.45	42.83	36.23	38.73	36.33	38.58
gene-YDL095W	PMT1	207.66	210.49	199.92	225.68	217.16	216.43	199.12	205.52	203.58	207.74
gene-YDL097C	RPN6	469.31	455.7	428.48	449.12	399.48	398.23	443.14	454.82	445.8	462.02
gene-YDL098C	SNU23	59.88	55.9	47.15	56.43	48.97	47.64	67.42	48.56	39.78	46.23
gene-YDL099W	BUG1	197.32	204.41	203.77	202.73	195.47	195.66	185.1	200.38	196.71	206.89
gene-YDL100C	GET3	587.23	575.94	632.07	669.25	624.01	631.55	576.17	606.47	653.07	643.67
gene-YDL101C	DUN1	43.65	42.35	37.5	34.29	35.5	37.36	39.58	46.32	39.86	36.2
gene-YDL102W	POL3	25.89	24.31	23.27	26.28	23.45	24.65	22.85	25.17	22.93	24.41
gene-YDL103C	QRI1	105.69	107.09	113.44	118.4	111.47	108.47	111.44	110.98	119.76	111.74
gene-YDL104C	QRI7	27.86	32.51	33.04	33.27	27.41	28.15	30.9	33.27	34.76	32.85
gene-YDL105W	NSE4	24.25	22.88	23.74	25.63	21.89	24.08	19.06	25.53	23.73	23.16
gene-YDL106C	PHO2	51.23	56.03	54.21	50.14	55.25	55.95	54.06	61.06	54.61	55.45
gene-YDL107W	MSS2	35.33	40.51	27.62	28.66	37.04	33.32	39.48	42.34	28.88	31.52
gene-YDL108W	KIN28	101.8	100.93	88.88	98.27	86.23	74.04	95.64	96.24	95.3	97.8
gene-YDL109C	YDL109C	12.92	14.18	9.25	11.4	11.91	13.16	13.02	13.37	8.66	9.44
gene-YDL110C	TMA17	174.93	178.66	282.72	246.74	309.2	289.08	292.76	274.57	304.88	298.77
gene-YDL111C	RRP42	141.86	131.4	132.97	130.18	127.42	134.38	136.13	125.17	124.76	122.49
gene-YDL112W	TRM3	39.16	38.55	42.29	42.95	42.43	42.66	34.74	40.93	36.03	38.35
gene-YDL113C	ATG20	47.47	47.84	33.81	38.07	42.24	42.09	52.82	47.29	41.51	41.36
gene-YDL114W	YDL114W	1.87	1.96	0.88	1.13	0.52	0.65	2.42	1.82	1.31	0.28
gene-YDL115C	IWR1	92.49	91.97	94.55	94.5	95.5	92.52	95.39	103.64	115.17	107.34
gene-YDL116W	NUP84	72.43	75.51	64.86	72.89	78.78	73.13	69.98	74.88	74.02	71.04
gene-YDL117W	CYK3	40.87	39.89	37.49	40.57	36.55	37.95	37.59	41.06	35.19	33.23
gene-YDL119C	HEM25	52.54	55.36	54.57	55.25	49.42	45.93	50.81	52.71	51.04	48.76
gene-YDL120W	YFH1	168.36	186.54	159.68	158.87	137.96	169.62	178.87	160.44	177.69	175.43
gene-YDL121C	EXP1	430.53	487.84	530.76	593.98	550.59	501.11	455.78	506.48	510.07	481.14
gene-YDL122W	UBP1	92.26	93.54	94.54	89.23	92.32	102.59	82.48	95.91	84.53	86.58
gene-YDL123W	SNA4	136.19	128.29	147.85	123.77	102.35	113.63	118.34	136.31	133.22	130.7
gene-YDL124W	YDL124W	1001.19	1018.42	1447.77	1419.76	1175.02	1199.05	1183.77	1307.14	1517.24	1451.24
gene-YDL125C	HNT1	999.88	959.98	866.38	952.8	973.51	773.38	1092.02	947.69	899.21	912.21
gene-YDL126C	CDC48	513.64	513.87	538.51	565.35	539.67	544.32	526.69	543.54	545.86	555.58
gene-YDL127W	PCL2	47.28	44.51	47.36	39.57	44.82	45.53	41.97	47.44	34.67	34.09
gene-YDL128W	VCX1	240.97	242.14	331.04	335.22	316.25	309.84	275.35	285.54	315.9	343.35
gene-YDL129W	YDL129W	27.24	28.72	29.49	33.04	20.03	23.16	27.97	22.82	24.15	24.77
gene-YDL130W	RPP1B	10865.3	10863.6	8100.76	9544.59	11389.8	7948.61	11941.2	8464.31	7620.45	8511.78
gene-YDL130W-A	STF1	524.42	566.11	649.21	806.12	573.33	517.6	488.83	562.71	480.47	747.86
gene-YDL131W	LYS21	382.73	373.63	469.66	452.63	462.99	436.4	409.04	415.53	481.83	506.01
gene-YDL132W	CDC53	91.81	88.01	93.02	93.3	96.19	100.38	82.17	99.64	99.48	98.05
gene-YDL133W	SRF1	75.59	71.82	49.34	44.15	60	59.93	74.49	69.7	43.91	50.76
gene-YDL134C	PPH21	257.36	257.71	234.79	240.81	275.78	253.07	263.43	264	258.36	248.39
gene-YDL135C	RDI1	323.93	344.5	393.23	395.68	353.53	355.84	324.86	444.37	404.23	422.31
gene-YDL136W	RPL35B	3555.93	3334.89	2669.64	3077.22	3433.15	2653.33	3924.79	3012.73	2553.14	2873.64
gene-YDL137W	ARF2	811.98	786.94	873.11	942.85	903.98	787.18	951.91	781.65	882.9	934.53
gene-YDL138W	RGT2	23.7	24.31	18.47	17.68	21.27	21.85	24.09	24.17	19.32	18.62
gene-YDL139C	SCM3	42.53	48.89	49.77	57.29	44.37	46.4	44.06	60.57	52.18	49.59
gene-YDL140C	RPO21	66.74	61.12	52.54	54.19	61.41	60.71	54.26	61.37	47.05	51.42
gene-YDL141W	BPL1	40.3	38.54	37.58	36.53	36.04	39.13	36.88	44.2	32.74	34.41
gene-YDL142C	CRD1	61.63	61.69	63.79	53.55	58.03	62.42	59.25	58.98	70.46	61.26
gene-YDL143W	CCT4	374.45	368.61	324.08	349.89	325.78	309.02	341.09	338.03	319.01	329.35
gene-YDL144C	YDL144C	106.35	109.71	107.74	106.48	110.59	105.12	121	111.08	106.9	105.99
gene-YDL145C	COP1	137.61	138.52	130.92	129.95	139.19	139.69	123.01	137.05	119.12	124.41
gene-YDL146W	LDB17	35.14	37.09	33.69	30.18	32.36	37.16	39.66	38.81	36.59	33.8
gene-YDL147W	RPN5	394.02	404.57	430.01	424.61	415.88	438.42	377.94	439.53	453.01	428.02
gene-YDL148C	NOP14	82.7	85.56	99.11	99.53	86.15	97.82	67.86	82.81	83.3	80.35
gene-YDL149W	ATG9	13.19	15.04	12.08	10.62	12.73	13.63	13.02	14.66	12.61	14.07
gene-YDL150W	RPC53	131.43	127.62	132.34	126.27	117.66	127.85	120.8	128.75	125.51	124.39
gene-YDL153C	SAS10	136.79	144.66	142.58	142.69	143.46	143.74	122.11	137.51	126.73	127.62
gene-YDL154W	MSH5	5.16	5.91	3.18	3.77	4.76	4.23	4.25	4.85	3.5	4.18
gene-YDL155W	CLB3	56.58	59.77	53.15	53.46	53.98	58.43	55.3	63.79	48.52	51.38
gene-YDL156W	CMR1	12.62	14.13	13.07	12.82	11.61	12.14	12.06	13.78	9.55	11.61
gene-YDL157C	YDL157C	416.07	423.62	368.29	524.64	463.29	347.48	447.02	468.35	389.93	427.01
gene-YDL159W	STE7	31.44	32.75	26.73	25.4	26.92	28.19	31.45	32.67	27.63	27.14
gene-YDL160C	DHH1	78.77	68.78	59.68	61.8	66.06	71	67.45	80.08	68.09	72.17
gene-YDL160C-A	MHF2	230.17	98.57	189.77	140.67	189.9	167.11	124.96	161.1	105.2	108.93
gene-YDL161W	ENT1	162.1	155.03	137.19	138.53	139.31	145.34	147.62	167.19	146.02	152.08
gene-YDL164C	CDC9	56.5	57.06	43.13	45.82	48.96	46.28	47.11	51.03	45.15	45.22
gene-YDL165W	CDC36	167.61	180.34	172	160.27	177.14	152.13	180.95	155.05	173.83	182.72
gene-YDL166C	FAP7	212.1	217.47	245.36	277.3	236.55	190.06	215.35	216.85	234.24	235.55
gene-YDL167C	NRP1	55.72	59.52	55.38	56.19	49.75	50.62	41.42	49.26	46.96	42.6
gene-YDL168W	SFA1	183.52	184.01	182.63	200.8	173.13	167.98	189.87	163.13	194.2	198.6
gene-YDL169C	UGX2	37.39	48.11	45.88	44.19	45.62	42.87	49.85	53.84	59.04	61.31
gene-YDL170W	UGA3	52.34	58.06	46.97	47.67	46.19	52.5	51.3	54.76	49.62	51.6
gene-YDL171C	GLT1	41.04	42.45	35.24	38.66	44.67	42.92	37.36	38	33.43	35.48
gene-YDL173W	PAR32	313.68	327.87	250.98	256.19	260.03	254.12	301.72	305.62	249.39	293.72
gene-YDL174C	DLD1	330.99	340.8	282.39	276.34	281.82	300.28	317.81	342.74	415.31	402.95
gene-YDL175C	AIR2	49.83	46.19	44.43	41.3	50.11	44.58	44.44	46.29	45.56	54.47
gene-YDL176W	YDL176W	29.61	28.74	26.09	25.96	25.1	28.31	25.26	28.62	24.78	23
gene-YDL177C	YDL177C	80.6	87.04	63.19	63.16	70.08	73.46	80.87	77.97	62.32	62.18
gene-YDL178W	DLD2	131.67	132.64	153.48	169.97	171.9	162.25	151.79	153.54	151.19	149.22
gene-YDL179W	PCL9	41.95	41.88	73.83	66.65	41.38	46.96	48.85	48.05	54.66	51.29
gene-YDL180W	YDL180W	58.64	57.17	43.56	44.59	55.07	48.68	54.74	55.29	60.8	55.22
gene-YDL181W	INH1	242.69	310.35	320.86	486.04	503.21	470.32	559.58	299.38	300.31	341.93
gene-YDL182W	LYS20	315.53	299.49	427.3	453.35	444.79	427.8	361.01	354.87	486.86	500.25
gene-YDL183C	YDL183C	19.78	18.91	28.7	27.49	28.13	30.92	25.59	25.14	25.4	25.7
gene-YDL185W	VMA1	416.78	407.58	371.4	419.28	413.09	383.96	399.42	408.55	383.21	420.05
gene-YDL186W	YDL186W	11.65	13.96	6.76	9.43	9.66	8.77	10.83	10.44	7.01	7.12
gene-YDL188C	PPH22	93.75	93.84	94.15	100.94	106.46	101.33	101.68	101.66	96.53	103.7
gene-YDL189W	RBS1	72.17	73.36	72.87	69.25	77.92	82.08	69.37	84.56	68.52	71.42
gene-YDL190C	UFD2	61.22	62.59	57.63	60.98	59.05	63.79	57.56	65.08	55.56	56.51
gene-YDL191W	RPL35A	6306.66	6342.87	4521.08	5266.42	6390.24	4820.29	6723.61	5198.03	4501.85	5081.08
gene-YDL192W	ARF1	2055.18	1991.18	2074.67	2217.42	2057.68	1782.05	2163.15	1826.83	2011.03	2088.4
gene-YDL193W	NUS1	91.01	99.36	93.3	109.56	111.92	105.19	104.8	104.08	100.93	111.84
gene-YDL194W	SNF3	18.22	18.52	15.68	13.97	20.77	22.8	22.99	22.35	16.3	19.15
gene-YDL195W	SEC31	89.63	88.84	86.44	85.27	91.51	97.41	84.96	96.56	78.28	80.63
gene-YDL197C	ASF2	37.8	40.81	39.14	39.59	42.49	44.68	42.92	46.05	34.85	41.21
gene-YDL198C	GGC1	277.05	295.98	323.65	336.97	321.76	291.14	340.75	301.79	366.78	392.02
gene-YDL199C	YDL199C	14.56	14.99	12.92	12.83	16.91	15.23	15.02	17.42	14.78	12.86
gene-YDL200C	MGT1	77.75	69.8	63.21	60.83	56.46	65.9	76.87	59.37	56.65	61.47
gene-YDL201W	TRM8	176.63	181.14	164.71	158.15	166.24	168.65	169	156.22	151.36	155.13
gene-YDL202W	MRPL11	89.3	89.11	100.26	93.8	86.17	89.64	94.66	98.07	85.56	95.36
gene-YDL203C	ACK1	30.56	30.85	26.78	29.01	31.37	30.93	33.01	33.41	22.35	25.68
gene-YDL204W	RTN2	59.06	59.53	143.79	144.73	107.74	118.24	81.96	99.23	99.16	99.39
gene-YDL205C	HEM3	96.59	98.64	95.5	107.38	107.27	117.35	104.37	101.63	100.55	98.32
gene-YDL206W	YDL206W	27.41	28.64	21.43	22.81	25.75	25.16	24.32	29.54	24.56	25.98
gene-YDL207W	GLE1	70.58	77.11	81.36	84.01	72.09	77.29	73.19	84.9	80.71	79.96
gene-YDL208W	NHP2	1134.08	1196.06	1151.37	1136.63	1248.36	1124.94	1196.62	1107.73	1058.27	1044.13
gene-YDL209C	CWC2	51.15	46.76	28.62	33.69	37.75	36.81	48.32	43.28	27.24	27.45
gene-YDL210W	UGA4	9.06	8.57	6.26	6.78	7.4	6.31	6.67	7.23	6.22	6.63
gene-YDL211C	YDL211C	22.57	21.65	14.06	12.16	27.98	25.17	27.09	25.11	13.52	13.01
gene-YDL212W	SHR3	555.27	552.84	602.32	669.27	648.42	586.54	584.08	589.37	582.59	662.25
gene-YDL213C	NOP6	296.74	311.35	307.04	297.78	298.71	314.45	274.87	322.28	310.98	272.59
gene-YDL214C	PRR2	10.43	9.42	4.73	5.36	7.13	7.71	9.06	7.08	6.14	5.82
gene-YDL215C	GDH2	85.53	88.7	41.58	41.89	62.05	57.09	62.1	69.23	48.27	53.13
gene-YDL216C	RRI1	24.57	25.62	25.88	23.01	29.76	27.95	28.02	32.88	28.48	25.27
gene-YDL217C	TIM22	100.87	102.15	84.29	80.25	93.03	77.48	90.73	81.75	73.95	69.72
gene-YDL218W	YDL218W	5.39	7.49	3.95	5.81	7.55	3.83	8.92	6.86	4.81	5.35
gene-YDL219W	DTD1	201.57	192.1	190.81	238.45	206.74	189.14	204.14	233.45	191.27	206.72
gene-YDL220C	CDC13	18.02	16.41	12	12.54	11.72	13.7	14.66	16.49	10.95	11.98
gene-YDL222C	FMP45	115.56	122.13	52.61	53.49	65.35	60.09	110.14	115.79	69.77	84.06
gene-YDL223C	HBT1	23.1	21.72	17.26	15.73	21.62	20.25	18.78	22.26	16.92	17.64
gene-YDL224C	WHI4	50.26	48.35	41.11	40.7	47.89	48.98	48.68	53.47	39.83	37.41
gene-YDL225W	SHS1	93.87	102.36	98.06	99.61	106.08	110.63	94.45	108.62	103.41	98.33
gene-YDL226C	GCS1	199.03	189.99	218.88	217.04	215.94	206	201.8	218.77	200.74	201.94
gene-YDL227C	HO	40.93	43.47	56.37	63.69	57.22	53.33	47.7	49.66	56.27	54.78
gene-YDL229W	SSB1	2314.38	2301.99	2080	2195.48	2345.58	2193.48	2206.13	2186.78	1983.8	2126.41
gene-YDL230W	PTP1	80.3	81.42	67.69	58.44	69.56	63.7	79.29	75.1	73.88	68.84
gene-YDL231C	BRE4	32.46	33.43	28.55	29.15	34.22	32.31	32.16	33.17	25.3	27.16
gene-YDL233W	MFG1	51.06	49.1	34.89	29.17	41.84	32.26	51.58	51.68	43.95	45.07
gene-YDL234C	GYP7	248.52	252.33	97.42	96.28	120.96	125.66	186.72	205.08	159.53	169.43
gene-YDL235C	YPD1	156.41	168.96	186.13	166.41	176.1	161.94	158.82	161.42	144.02	155.65
gene-YDL236W	PHO13	316.5	320.41	387.26	444.89	359.21	330.85	361.61	354.14	396.84	411.02
gene-YDL237W	AIM6	153.18	161.31	184	189.85	179.9	165.52	174.79	164	186.61	202.57
gene-YDL238C	GUD1	26.28	25.3	22.1	20.21	21.14	20.61	25.74	26.27	21.46	26.88
gene-YDL239C	ADY3	9.14	10.23	7.87	8.97	8.75	9.37	11.65	11.9	8.5	8.79
gene-YDL240W	LRG1	15.69	16.39	12.26	13.12	18.91	16.54	18.37	18.47	10.99	12.57
gene-YDL241W	YDL241W	133.23	91.19	28.17	35.57	58.6	55.87	70.27	84.78	66.53	45.91
gene-YDL242W	YDL242W	10.64	16.23	15.1	10.41	3.75	11.74	11.6	23.27	18.93	11.67
gene-YDL243C	AAD4	29.11	28.59	14.47	14.74	16.75	16.65	27.86	21.23	22.54	21.81
gene-YDL244W	THI13	9.03	6.58	2.9	3.33	3.68	2.8	7.89	7.66	4.55	5.53
gene-YDL245C	HXT15	24.09	25.83	17.3	20.92	19.78	16.62	19.92	23.81	15.16	14.61
gene-YDL246C	SOR2	10.95	11.38	6.75	8.64	6.74	4.51	12.86	9.63	6.49	5.53
gene-YDL247W	MPH2	0.86	0	0	0	0.77	0	1.08	0	1.31	0
gene-YDL248W	COS7	76.9	74.39	50.54	52.02	52.78	43.73	65.78	58.15	54.17	57.94
gene-YDR001C	NTH1	158.97	151.64	169.33	175.32	167.22	170.99	172.66	177.18	176.46	174.01
gene-YDR002W	YRB1	1234.49	1267.79	1198.99	1287.91	1286.99	1218.59	1317.55	1197.85	1193.52	1199.19
gene-YDR003W	RCR2	135	132.98	137.43	139.64	143.98	140.64	152.23	132.67	195.87	144.45
gene-YDR004W	RAD57	52.45	52.39	47.45	50.85	53.15	55.3	56.08	61.29	49.71	47.61
gene-YDR005C	MAF1	73.38	69.79	63.95	66.66	87.64	82.71	76.05	77.59	69.03	87.44
gene-YDR006C	SOK1	56.71	60.38	46.95	46.26	49.42	50.08	48.79	53.9	43.33	44.65
gene-YDR007W	TRP1	172.43	178.77	162.17	177.04	182.54	163.66	197.35	176.44	153.19	170.17
gene-YDR009W	GAL3	7.44	9.9	6.86	6.54	8.25	6.64	7.55	11.21	6.25	9.64
gene-YDR010C	YDR010C	4.91	7.53	7.74	3.2	5.25	0	4.05	10.18	1.25	0
gene-YDR011W	SNQ2	41.82	41.3	43.04	45.6	46.33	48.51	36.6	41.61	38.42	39.77
gene-YDR012W	RPL4B	2257.71	2184	2046.57	2251.02	2349.38	2074.43	2279.21	2050.79	2213.83	2320.67
gene-YDR013W	PSF1	86.97	91.98	86.49	82.09	84.63	76.99	87.74	86.17	84.33	85.15
gene-YDR014W	RAD61	16.22	16.83	10.43	13.93	14.49	14.63	14.07	18.62	13.65	13.53
gene-YDR014W-A	HED1	15.69	14.73	9.16	9.46	10.85	7.47	9.69	15.39	10.23	13.7
gene-YDR016C	DAD1	240.29	171.31	94.43	151.64	147.83	179.14	192.24	113.39	144.13	155.45
gene-YDR017C	KCS1	44.22	46.79	42.57	41.21	46.59	48.28	41.56	47.75	40.54	41.54
gene-YDR018C	YDR018C	14.74	14.97	10.99	14.92	13.49	15.67	14.72	16.54	15.62	13.9
gene-YDR019C	GCV1	52.92	53.29	71.35	79.62	112.21	104.83	106.31	100.07	112.01	113.6
gene-YDR020C	DAS2	45.7	47.5	50.8	45.04	47.38	51	42.9	51.64	43.56	39.52
gene-YDR021W	FAL1	38.36	41.51	51.54	48.58	37.05	37.3	30.73	39.2	41.34	41.23
gene-YDR022C	ATG31	62.94	57.48	58.3	58.38	43.33	42.47	58.22	52.92	53.83	49.32
gene-YDR023W	SES1	751.6	756.05	693.27	748.95	776.64	747.04	694.72	711.67	697.89	731.03
gene-YDR025W	RPS11A	5425.94	5574.97	5422.07	6060.47	6676.59	6134.06	6207.99	5743.66	5170.26	5244.69
gene-YDR026C	NSI1	58.1	60.01	51.01	53.27	58.18	55.37	54.38	65.6	54.62	52.3
gene-YDR027C	VPS54	33.57	33.59	29.46	27.62	35.47	35.7	33.72	35.77	27.52	31.23
gene-YDR028C	REG1	70.09	73.19	65.19	69.28	71.65	78.31	70.3	77.08	69.34	65.14
gene-YDR029W	YDR029W	15.8	18.26	8.8	13.21	4.87	9.56	8.46	4.68	6.67	14.21
gene-YDR030C	RAD28	16.41	15.45	23.28	22.4	16.45	18.99	17.34	17.43	18.65	19.48
gene-YDR031W	MIX14	102.5	82.48	125.13	124.91	139.45	128.5	132.37	99.8	127.81	136.89
gene-YDR032C	PST2	620.53	625.97	1019.28	1084.07	819.75	747.16	895.98	836.59	1041.41	1046.56
gene-YDR033W	MRH1	1832.09	1801.09	2117.63	2267.52	2304.89	1979.1	2028.99	1814.74	1995.67	2379.44
gene-YDR034C	LYS14	45.61	44.16	44.32	41.39	41.58	44.21	39.51	45.9	40.73	40.69
gene-YDR034C-C	YDR034C-C	0.82	0	0.03	3.22	0	0.03	1.13	0.01	5.46	4.47
gene-YDR034C-D	YDR034C-D	26.53	26.94	13.42	13.6	17.39	17.13	17.32	21.5	12.96	13.21
gene-YDR035W	ARO3	402.87	430.07	584.31	594.35	555.66	565.76	477.92	498.07	602.93	587.44
gene-YDR036C	EHD3	64.22	62.33	70.77	63.48	64.65	63.02	62.29	65.47	67.14	65.54
gene-YDR037W	KRS1	1037.72	1038.33	1117.96	1150.2	1127.69	1114.83	969.52	1032.05	1108.2	1156.99
gene-YDR038C	ENA5	55.39	61.25	42.37	43.29	50.79	48.23	51.55	53.72	41.53	49.25
gene-YDR039C	ENA2	19.42	16.03	6.66	12.66	17.26	8.44	20.63	12.7	3.92	7.71
gene-YDR040C	ENA1	120.79	120.44	84.68	80.49	88.23	97.81	98.1	102.95	81.39	89.58
gene-YDR041W	RSM10	174.9	189.85	191.38	202.16	198.01	199.27	209.6	219.01	210.95	193.7
gene-YDR042C	YDR042C	5.03	9.47	6.11	5.17	6.81	7.81	7.94	5.61	4.83	6.45
gene-YDR043C	NRG1	112.38	110.83	83.24	85.21	100.49	92.63	80.47	111.24	97.44	94.82
gene-YDR044W	HEM13	139.17	137.4	138.06	126.77	148.29	136.28	127.93	137.61	119.96	115.72
gene-YDR045C	RPC11	202.93	180.71	118.33	137.5	169.74	151.39	182.42	157.83	102.69	157.28
gene-YDR046C	BAP3	311.27	306.02	383.63	405.72	353.44	341.37	346.97	333.54	409.59	422.58
gene-YDR047W	HEM12	266.47	259.23	285.2	317.38	262.66	247.75	284.34	243.54	259.37	280.09
gene-YDR049W	VMS1	46.69	50.04	48.94	47.32	44.89	41.41	42.99	43.02	44.25	45.75
gene-YDR050C	TPI1	8296.38	7951.81	6988.37	8291.88	8322.68	6472.96	9592.76	7095.58	7336.51	8369.18
gene-YDR051C	DET1	126.05	126.79	130.08	137.37	133.93	135.21	114.08	121.52	130.29	136.63
gene-YDR052C	DBF4	56.58	59.59	53.91	50.12	51.81	58.27	49.62	55.75	47.85	46.02
gene-YDR054C	CDC34	158.17	164.18	197.34	181.18	197.32	201.02	170.1	183.03	179.88	176.83
gene-YDR055W	PST1	370.82	376.36	496.95	484.03	437.04	419.59	472.87	474.92	464.38	513.62
gene-YDR056C	EMC10	321.17	346.4	436.14	440.39	402.43	379.57	349.12	398.31	427.12	417.3
gene-YDR057W	YOS9	54.92	53.9	56.73	62.1	57.44	57.4	56.1	57.37	62.78	63.22
gene-YDR058C	TGL2	58.71	57.42	50.58	49.82	49.59	41	58.92	54.04	52.1	59.53
gene-YDR059C	UBC5	139.76	144.83	139.58	146.28	118.76	108.92	171.19	130.5	126.73	156.75
gene-YDR060W	MAK21	107.29	112.37	115.01	109.84	106.56	109.56	88.7	103.58	94.68	94.37
gene-YDR061W	YDR061W	67.23	72.5	79	74.5	65.05	65.53	61.43	73.48	72.49	70.99
gene-YDR062W	LCB2	237.33	224.06	215.81	234.61	221.44	220.54	222.27	225.17	225.71	232.87
gene-YDR063W	AIM7	252.88	259.17	391.02	353.72	325.07	288.16	280.15	288.68	348.18	371.79
gene-YDR064W	RPS13	7678.39	7501.67	7243.57	8096.5	7857.76	6632.82	8413.92	6829.61	7135.95	7704.66
gene-YDR065W	RRG1	31.41	31.86	30.93	33.58	29.54	28.75	31.5	36.07	28.25	32.91
gene-YDR066C	RTR2	34.89	45.07	36.21	37.72	37.6	34.36	40.6	38.16	36.49	36.69
gene-YDR067C	OCA6	93.34	94.64	81.73	86.79	108.26	88.14	118.78	104.28	87.07	101.35
gene-YDR068W	DOS2	140.48	148.54	150	153.28	161	169.25	146.14	178.82	167.09	165.56
gene-YDR069C	DOA4	20.21	18.61	11.9	14.57	15.79	15.56	16.73	18.96	15.51	13.98
gene-YDR070C	FMP16	45.13	52.42	84.06	100.89	49.53	65.61	85.87	56	86.67	89.3
gene-YDR071C	PAA1	434.43	402.16	422.27	423.19	421.89	434.5	423.45	405.55	394.66	417.1
gene-YDR072C	IPT1	182.69	183.04	171.16	157.95	210.7	218.98	209.66	223.09	174.63	184.46
gene-YDR073W	SNF11	73.81	72.68	72.05	65.04	96.05	100.27	93.39	88	78.93	61.39
gene-YDR074W	TPS2	171.97	172.78	206.72	199.98	308.95	297.58	247.3	252.95	208.34	225.82
gene-YDR075W	PPH3	46.86	44.63	45.2	51.18	43.57	48.69	41.37	50.64	42.84	44.24
gene-YDR076W	RAD55	20.19	21.87	15.63	18.19	16.48	16.38	19.3	18.82	17.29	15.53
gene-YDR077W	SED1	5038	5028.46	4696.66	4197.5	4516.81	4549.67	4935.85	5580.69	4584.34	4669.78
gene-YDR078C	SHU2	20.74	24.94	16.54	20.43	21.65	17.76	20.48	17.64	15.35	18.85
gene-YDR079C-A	TFB5	50.79	147.54	32.8	98.19	28.82	127.77	33.12	25.76	75.83	114.12
gene-YDR079W	PET100	197.76	150.34	234.16	191.72	204.47	177.64	225.32	182.45	194.27	172.01
gene-YDR080W	VPS41	29.78	29.33	24.51	24.55	23	23.95	25.63	26.21	24.18	24.62
gene-YDR081C	PDC2	39.61	38.55	36.85	35.33	36.14	36.97	36.28	38.24	33.75	32.59
gene-YDR082W	STN1	25.95	25.22	18.4	23.14	27.22	21.75	23.83	30.32	24.64	23.21
gene-YDR083W	RRP8	140.14	147.38	163.1	172.69	154.09	149.93	123.84	153.53	148.07	142.68
gene-YDR084C	TVP23	154.7	174.43	162.41	154.52	157.88	157.79	151.35	159.74	186.81	165.72
gene-YDR085C	AFR1	44.99	48.14	37.81	39	49.59	50.46	51.65	56.85	40.82	42.03
gene-YDR086C	SSS1	460.33	816.73	470.62	398.56	623.95	363.28	531.08	285.02	403.28	337.69
gene-YDR087C	RRP1	194.77	191.3	209.77	219.79	208.02	194.34	180.42	180.83	188.21	196.06
gene-YDR088C	SLU7	39.62	45.31	49.53	43.88	48.46	47.63	45.13	45.83	47.34	45.03
gene-YDR089W	VTC5	19.36	19.4	21.22	24	31.16	30.29	25.19	28.52	23.43	24.08
gene-YDR090C	ILT1	69.73	65.5	61.98	65.34	66.27	68.18	63.73	70.9	60.92	75.08
gene-YDR091C	RLI1	170.88	173.03	167.58	174.3	178.94	179.92	161.15	163.19	158.27	164.32
gene-YDR092W	UBC13	337.25	385.12	436.32	406.83	413.29	382.38	351.4	377.48	378.29	398.58
gene-YDR093W	DNF2	40.17	37.37	35.89	35.09	37.4	38.84	34.74	33.2	34.16	34.67
gene-YDR096W	GIS1	36.04	34.75	36.04	32.59	51.2	54.41	43.24	49.8	35.93	39.49
gene-YDR097C	MSH6	30.75	31.55	31.66	31.28	28	30.11	26.74	29.17	28.16	29.29
gene-YDR098C	GRX3	370.71	367.02	353.09	361.26	336.82	318.72	338.75	323.9	347.08	382.49
gene-YDR098C-B	YDR098C-B	35.59	37.78	12.69	14.79	15.96	19.6	18.49	25.31	16.99	13.78
gene-YDR099W	BMH2	576.55	578.13	683.45	671.41	614.68	635.28	597.92	645.23	646.92	614.45
gene-YDR100W	TVP15	190.81	215.66	338.29	302.4	295.02	284.19	231.41	276.92	357.89	298.13
gene-YDR101C	ARX1	173.44	175.68	176.32	181.13	164.61	165.95	146.67	158.85	148.51	147.17
gene-YDR102C	YDR102C	8.18	1.88	2.21	1.6	5.25	0	8.11	0	1.25	0
gene-YDR103W	STE5	37.63	39.51	35.06	34.84	37.59	37.45	34.66	37.64	33.6	35.34
gene-YDR104C	SPO71	14.25	12.11	12.03	12.6	12.75	13.02	12.88	13.56	9.4	12.06
gene-YDR105C	TMS1	81.9	77.71	87.61	90.88	89.88	93.75	91.41	90.7	101.8	96.59
gene-YDR106W	ARP10	6.6	4.95	5.85	5.81	5.76	5.11	5.07	6.53	6.75	3.48
gene-YDR107C	TMN2	32.76	31.59	33.21	40.21	36.13	36.52	33.91	37.49	37.03	39.51
gene-YDR108W	TRS85	31.33	28.87	28.86	30.95	31.2	30.37	26.06	32.79	28.94	30.63
gene-YDR109C	YDR109C	28.99	28.03	23.73	22.93	26.31	25.11	28.41	26.17	25.81	23.52
gene-YDR110W	FOB1	35.01	37.6	35.48	31.71	33.59	31.15	30.93	34.63	28.9	30.45
gene-YDR111C	ALT2	69.63	65.45	83.73	84.89	87.62	94.6	72.67	77.93	76.35	77.26
gene-YDR113C	PDS1	35.23	37.65	47.06	42.44	42.75	46.67	37.18	33.7	37.73	36.96
gene-YDR114C	YDR114C	0	0	0	0	3.11	0	0	0	0	2.57
gene-YDR115W	MRX14	270.96	248.8	203.69	199.86	239.15	176.62	362.01	245.66	164.79	222.47
gene-YDR116C	MRPL1	99.76	98.32	100.02	100.27	109.06	93.22	115.15	99.46	106.72	108.18
gene-YDR117C	TMA64	64.89	62.55	59.28	61.76	66.9	61.67	56.95	59.66	59.87	61.65
gene-YDR118W	APC4	21.31	23.94	19.09	17.93	18.45	18.4	14.66	21.41	18.09	18.67
gene-YDR119W	VBA4	88.91	92.63	78.6	91.48	82.78	84.79	80.19	74.52	83.08	81.44
gene-YDR119W-A	COX26	100.96	58.61	234.2	0	636.51	231.08	199.41	50.87	347.5	45.32
gene-YDR120C	TRM1	118.95	120.38	132.7	137.7	128.28	126.61	103.02	117.8	112.64	112.84
gene-YDR121W	DPB4	128.84	133.96	188.01	179.63	162.77	168.54	125.26	158.28	192.73	151.43
gene-YDR122W	KIN1	45.4	47.21	37.59	36.38	45.38	48.14	48.19	51.36	37.71	41.52
gene-YDR123C	INO2	87.73	82.82	77.63	68.43	61.48	64.91	74.39	84.55	74.32	75.22
gene-YDR124W	YDR124W	32.09	30.73	24.73	26.51	26.37	26.85	28.27	32.32	31.75	26.53
gene-YDR125C	ECM18	13.51	11.52	12.36	12.26	13.42	15.19	11.97	14.05	12.42	12.69
gene-YDR126W	SWF1	36.31	34.61	34.18	34.21	35.77	31.52	34.26	34.8	40.5	36
gene-YDR127W	ARO1	81.26	79.51	87.44	92.02	91.7	87.96	80.62	84.86	88.07	92.49
gene-YDR128W	MTC5	31.93	32.29	27.08	26.4	28.91	31.22	27.85	31.37	25.28	24.62
gene-YDR129C	SAC6	468.22	457	418.69	430.28	452.33	440.43	479.17	480.39	491.31	502.64
gene-YDR130C	FIN1	49.26	51.42	44.18	50.28	62.35	53.66	53.03	58.69	49.25	52.17
gene-YDR131C	YDR131C	25.81	23.49	23.45	19.8	22.6	22.64	22.75	25.01	22.1	23.85
gene-YDR132C	MRX16	30.58	27.56	23.18	22.17	27.21	26.66	25.85	29.4	23.88	25.06
gene-YDR135C	YCF1	66.25	64.82	57.85	61.75	60.79	62.48	57.61	62.36	61.32	63.33
gene-YDR137W	RGP1	50.69	48.45	45.87	45.16	51.39	51.71	46.45	51.43	48.74	47.5
gene-YDR138W	HPR1	40.12	38.24	34.46	32.33	35.77	36.58	34.01	38.87	34.77	34.85
gene-YDR139C	RUB1	786.53	639.88	657.07	806.24	991.21	738.41	753.56	673.71	621.37	480.86
gene-YDR140W	MTQ2	114.07	136.38	150.99	153.78	130.88	121.76	127.06	143.16	151.11	143.36
gene-YDR141C	DOP1	28.01	29.71	23.97	23.37	25.04	27.16	25.07	28.36	22.93	23.61
gene-YDR142C	PEX7	44.72	51.07	48	42.21	48.69	43.79	48.3	52.24	46.69	53.7
gene-YDR143C	SAN1	49.13	46.62	37.2	38.81	41.31	45.65	44.22	52.51	38.76	41
gene-YDR144C	MKC7	86.02	85.08	72.65	83.81	74.28	71.13	71.61	74.4	75.16	78.27
gene-YDR145W	TAF12	92.67	93.6	91.72	92.4	92.87	100.13	87.34	99.16	82.84	87.37
gene-YDR146C	SWI5	50.56	51.31	48.92	52.22	50.15	48.14	48.44	48.95	47.04	45.29
gene-YDR147W	EKI1	45.35	44.77	41.21	41.07	40.17	37.57	38.23	40.4	39.07	40.21
gene-YDR148C	KGD2	183.26	180.58	220.48	230.76	218.28	194.45	207.46	213.5	199.62	215.39
gene-YDR150W	NUM1	20.52	20.65	21.88	21.06	19.65	21.53	18.49	21.45	19.15	19.15
gene-YDR151C	CTH1	78.6	88.27	61.43	61.34	69.06	69.02	69.35	82.81	63.84	67.63
gene-YDR152W	GIR2	287.41	288.26	300.99	311.89	309.62	311.75	271.95	296.66	263.15	284.63
gene-YDR153C	ENT5	115.9	113.26	128.09	124.17	127.38	133.27	110.96	122.08	133.31	119.07
gene-YDR155C	CPR1	5564.62	5499.81	5722.53	6080.18	5468.61	4697.86	6485.79	5115.34	5736.82	6041.24
gene-YDR156W	RPA14	275.61	285.03	301.18	331.48	278.69	269.14	318.19	304.52	276.41	293.16
gene-YDR157W	YDR157W	0.67	0	1.05	0.66	0.69	0.49	3.23	0	1.17	0.6
gene-YDR158W	HOM2	816.81	818.75	906.33	996.23	930.85	901.24	917.42	887.22	988.97	1063.9
gene-YDR159W	SAC3	22.45	21.35	18.19	19	18.48	21.6	18.91	21.38	16.54	16.53
gene-YDR160W	SSY1	30.65	31.66	27.5	26.49	28.58	31	32.18	32.95	27.1	27.21
gene-YDR161W	ACL4	212.46	216.08	206.31	212.29	207.7	207.72	195.05	182.71	210.67	195.75
gene-YDR162C	NBP2	108.03	112.87	98.02	107.45	96.06	98.18	113.63	109.88	105.18	105.31
gene-YDR163W	CWC15	98.29	122.53	70.13	80.24	90.7	66.83	112.18	69.63	78.29	96.48
gene-YDR164C	SEC1	56.93	59.8	50.46	45.41	53.56	55.67	51.14	59.3	47.03	47.29
gene-YDR165W	TRM82	143.25	146.92	151.67	163.2	138.41	145.44	132.62	140.35	149.39	137.55
gene-YDR166C	SEC5	31.07	33.11	30.84	27.07	32.12	30.26	25.94	32.52	28.38	27.31
gene-YDR167W	TAF10	175.23	189.36	200.48	189.26	183.94	165.49	184.19	173.96	194.1	189.79
gene-YDR168W	CDC37	150.91	151.89	135.29	139.5	145.41	144.27	138.03	145.34	144.79	140.78
gene-YDR169C	STB3	58.58	58.97	51.66	49.61	59.8	57.22	53.84	66.78	50.62	52.78
gene-YDR170C	SEC7	41.2	40.72	35.98	39.58	40.24	39.81	35.48	39.21	36.64	38.41
gene-YDR170W-A	YDR170W-A	21.1	21.61	15.46	14.36	15.83	19.58	17.15	18.46	15.81	15.31
gene-YDR171W	HSP42	386.14	407.95	363.72	341.64	326.6	327.82	356.94	391.73	420.35	429.15
gene-YDR172W	SUP35	293.43	281.65	265.07	283.28	297.76	298.98	293.29	294.45	271.82	272.97
gene-YDR173C	ARG82	43.25	38.09	44.58	39.43	32.9	35.1	37.08	43.76	42.83	41.79
gene-YDR174W	HMO1	513.86	528.09	588.53	593.16	599.79	616.82	556.63	597.47	571.91	543.31
gene-YDR175C	RSM24	94.81	99.45	91.32	88.4	96.59	100.85	98.83	100.61	99.76	101.41
gene-YDR176W	NGG1	54.66	58.13	48.65	45.06	50.24	53.77	49.25	56.89	49.23	47.04
gene-YDR177W	UBC1	368.31	352.77	390.4	386.27	393.95	380.24	368.19	399.88	406.8	417.09
gene-YDR178W	SDH4	235.13	233.55	170.22	182.54	208.15	165.92	295.32	223.69	170.7	213.52
gene-YDR179C	CSN9	57.39	60.11	57.07	55.36	51.01	35.34	40.85	61.93	44	46.82
gene-YDR179W-A	NVJ3	18.78	22.6	20.69	20.19	18	20.01	18.24	18.29	17.91	19.41
gene-YDR180W	SCC2	11.62	12.68	11.19	9.61	10.46	11.12	9.14	10.96	9.34	9.24
gene-YDR181C	SAS4	44.96	45.55	35.81	36.35	43.56	40.18	37.76	43.73	35.49	36.72
gene-YDR182W	CDC1	118.28	121.96	114.22	110.49	123.05	120.81	125.1	120.28	117.96	124.99
gene-YDR183W	PLP1	85.28	80.16	66.92	73.82	66.24	61.91	76.02	66.03	67.32	73.24
gene-YDR184C	ATC1	90.84	81.59	93.45	83.34	75.84	73.49	74.53	85.4	73.36	66.84
gene-YDR185C	UPS3	49.52	43.97	49.24	57.21	78.05	53.12	60.49	52.3	53.58	46
gene-YDR186C	SND1	63.31	67.4	55.54	52.24	56.08	58.19	58.05	60.8	47.67	50.59
gene-YDR188W	CCT6	329.25	335.64	307.11	337.96	340.39	301.03	346.74	327.45	297.53	321.11
gene-YDR189W	SLY1	101.56	106.27	115.96	120.75	112.65	120.29	94.07	119.84	113.11	113.93
gene-YDR190C	RVB1	304.41	302.32	306.12	309.43	309.95	287.55	293.77	307.02	303.92	293.92
gene-YDR191W	HST4	27.54	27.12	20.32	20.15	21.97	17.79	25.07	27.51	18.27	21.19
gene-YDR192C	NUP42	49.39	53.02	48.61	51.62	43.93	50.57	50.7	48.45	45.38	45.23
gene-YDR194C	MSS116	115.25	117.58	107.06	109.11	122.52	120.02	107.17	117.09	103.22	102.89
gene-YDR195W	REF2	35.7	39.33	33.54	32.7	39.28	42.1	39.58	39.57	35.44	28.91
gene-YDR196C	CAB5	148.59	145.51	165.49	186.96	165.54	146.01	168.85	170.38	162.96	169.81
gene-YDR197W	CBS2	50.39	49.07	48.36	46.87	47.27	43.41	48.01	49.08	45.42	42.06
gene-YDR198C	RKM2	45.54	46.17	41.46	44.13	35.6	35.16	40.86	42.38	39.86	35.59
gene-YDR200C	VPS64	35.14	37.25	29.79	32.01	33.33	34.62	32.44	37	26.02	27.04
gene-YDR201W	SPC19	110.05	112.95	95.64	110.85	107.42	103.03	113.44	117.65	86.93	114.12
gene-YDR202C	RAV2	68.93	68.56	68.97	75.78	68.5	66.18	55.78	66.73	71.29	71.59
gene-YDR204W	COQ4	114.64	114.04	150.54	157.05	120.62	119.08	133.47	142.54	164.81	163.05
gene-YDR205W	MSC2	42.72	37.65	38.26	38.49	37.52	38.96	40.17	39.84	36.83	41.27
gene-YDR206W	EBS1	61.97	64.23	54.3	56.84	56.37	59.59	55.31	61.72	49.97	47.04
gene-YDR207C	UME6	31.9	31.54	28.81	25.63	31.23	32.71	29.03	34.99	28.44	27.18
gene-YDR208W	MSS4	57.06	57.34	53.42	49.55	52.62	56.07	50.42	55.59	49.16	50.71
gene-YDR209C	YDR209C	1402	1426.49	588.55	773.3	826.78	603.54	1091.35	1065.82	716.95	837.05
gene-YDR210C-D	YDR210C-D	46.95	45.93	15.21	17.68	22.31	22.64	27.49	28.42	16.7	18.79
gene-YDR210W	YDR210W	1.69	0	0	29.06	0	0	0	0.01	0	0
gene-YDR210W-B	YDR210W-B	13.6	12.24	8.61	8.85	11.15	11.63	10.59	13.84	8.83	8.68
gene-YDR211W	GCD6	129.37	127.14	107.51	125.9	120.25	120.3	107.09	122.96	108.18	109.88
gene-YDR212W	TCP1	238.56	238.28	225.97	227.84	229.82	224.4	229.65	224.66	225.32	238.26
gene-YDR213W	UPC2	22.92	22.78	13.91	13.47	19.16	17.9	20.73	21.19	15.01	15.27
gene-YDR214W	AHA1	343.99	370.16	351.35	345.01	281.39	278.93	310.92	351.7	370.14	368.45
gene-YDR215C	YDR215C	12.01	8.12	6.2	2.36	3.1	9.84	6.48	8.05	2.67	6.44
gene-YDR216W	ADR1	45.48	44.19	16.63	17.27	33.07	32.14	33.23	37.45	20.98	22.85
gene-YDR217C	RAD9	21.43	22.58	17.95	17.49	18.93	18.07	17.29	19.31	16.82	15.93
gene-YDR218C	SPR28	3.88	4.28	2.68	1.85	1.39	1.51	3.41	2.26	2.34	2.21
gene-YDR219C	MFB1	37.89	44.37	45.51	47.99	44.49	44.58	41.89	42.02	48.66	45.05
gene-YDR221W	GTB1	52.05	53.6	53.74	57.36	51.84	53.91	53.01	58.84	55.23	57.21
gene-YDR222W	YDR222W	59.23	62.29	147.39	142.76	76.09	68.47	53.78	61.31	105.69	100.87
gene-YDR223W	CRF1	21.52	18.86	12.06	12.77	15.7	15.26	19.13	17.79	15.72	16.41
gene-YDR224C	HTB1	3178.72	3041.7	3777.02	3374.46	4038.09	3538.23	3915.68	3395.93	3469.07	3730.57
gene-YDR225W	HTA1	1517.67	1386.47	1336.62	1503.59	1544.65	1257.46	1901.18	1421.18	1362.2	1548.19
gene-YDR226W	ADK1	1447.99	1473.56	1446.37	1573.51	1555.48	1371.32	1606.62	1488.6	1394.13	1539.61
gene-YDR227W	SIR4	20.35	19.08	17.75	17.75	16.48	17.99	15.29	19.08	15	14.92
gene-YDR228C	PCF11	41.24	44.43	36.71	38.92	43.7	45.03	40.21	42.46	39.26	37.04
gene-YDR229W	IVY1	82.78	82.08	87.73	95.99	93.26	91.36	87.93	86.47	94.45	98.76
gene-YDR231C	COX20	109.28	114.08	120.04	121.58	130.17	119.89	136.58	123.72	129.79	133.77
gene-YDR232W	HEM1	136.17	135.87	124.66	124.57	124.6	119.78	128.61	142.86	114.74	122.37
gene-YDR233C	RTN1	1089.43	1137.48	1398.94	1332.17	1219.8	1256.48	1124.59	1248.6	1354.29	1347.12
gene-YDR234W	LYS4	127.86	126.64	119.88	123.02	123.01	124.37	124.11	120.69	114.65	120.68
gene-YDR235W	PRP42	65.21	68.04	59.28	61.53	57.38	58.91	56.85	71.05	63.7	59.46
gene-YDR236C	FMN1	122	120.06	116.33	126.05	122.08	114	127.15	116.5	129.02	137.98
gene-YDR237W	MRPL7	77.23	79.71	89.72	99.48	95.67	91.46	78.2	87.23	88.82	87.84
gene-YDR238C	SEC26	132.06	134.38	132.59	135.17	133.63	134.98	122.44	139.98	125.43	127.36
gene-YDR239C	YDR239C	26.76	27.87	24.92	26.47	21.24	24.37	21.15	26.54	22.97	23.68
gene-YDR240C	SNU56	29.99	32.2	36.3	35.98	32.06	29.61	28.28	32.84	26.41	31.16
gene-YDR242W	AMD2	29.62	37.18	30.01	28.88	30.01	28.41	29.39	31.07	29.26	28.17
gene-YDR243C	PRP28	28.26	25.88	32.71	31.14	32.32	31.46	29.93	29.44	28.04	30.69
gene-YDR244W	PEX5	43.22	48.94	47.78	47.02	59.18	56.2	54.07	54.76	45.19	48.18
gene-YDR245W	MNN10	241.12	241.38	240.7	245.12	255.73	251.32	229.04	234.23	237.29	244.67
gene-YDR246W	TRS23	150.83	148.68	163.92	144.48	136.81	154.17	154.94	181.35	156.31	162.68
gene-YDR246W-A	YDR246W-A	0	0	0	0	0	66.02	0	0	38.61	0
gene-YDR247W	VHS1	63.42	54.23	73.45	67.41	57.69	59.76	62.29	61.61	71.65	75.23
gene-YDR248C	YDR248C	72.54	86.6	77.54	86.27	74.87	61.63	92.19	83.92	90.46	87.78
gene-YDR249C	YDR249C	41.57	41.84	24.7	22.67	29.21	29.14	37.46	36.14	28.2	27.69
gene-YDR251W	PAM1	87.77	88.5	71.3	73.55	90	94.84	92.16	102.27	84.05	84.34
gene-YDR252W	BTT1	44.41	56.41	39.06	53.39	45.84	44.5	61.96	54.1	46.68	40.5
gene-YDR253C	MET32	52.26	54.58	52.03	52.63	39.26	46.65	50.25	60.09	59.94	61.77
gene-YDR254W	CHL4	34.3	34.42	28.48	31.49	28.37	30.56	33.99	32.21	27.4	31.16
gene-YDR255C	RMD5	35.05	37.75	30.15	26.37	35.69	33.16	38.73	40.77	34.35	35.32
gene-YDR256C	CTA1	26.24	22.96	17.74	18.07	22.69	21.1	26.88	21.32	22.47	19.06
gene-YDR257C	RKM4	72.37	69.86	55.58	55.58	59.94	61.57	61.85	67.43	59.85	58.66
gene-YDR258C	HSP78	109.49	105.77	95.8	93.08	91.22	89.51	109.67	126	109.29	113.93
gene-YDR259C	YAP6	15.73	15.84	11.92	12.74	11.01	10.18	12.13	13.24	12.28	13.66
gene-YDR260C	SWM1	141.68	124.6	115.71	101.56	138.58	104.13	152.09	118.74	110.28	110.29
gene-YDR261C	EXG2	98.63	103.82	95.67	93.96	91.46	96.33	96.13	93.87	87.75	88.72
gene-YDR261C-D	YDR261C-D	83.5	106.84	71.36	61.13	58.66	68.34	55.6	88.69	50.36	47.12
gene-YDR261W-B	YDR261W-B	29.65	32.51	15.2	14.74	15.06	15.98	20.15	22.76	14.38	13.2
gene-YDR262W	YDR262W	274.32	266.99	244.59	260.13	257.1	238.58	253.18	269.03	276.93	290.64
gene-YDR263C	DIN7	13.08	13.92	14.01	13.57	11.5	12.02	14.93	13.82	10.77	13.87
gene-YDR264C	AKR1	134.25	129.24	115.58	120.06	130.48	127.35	133.89	142.19	119.15	128.37
gene-YDR265W	PEX10	64.27	62.58	59.79	54.43	54.79	65.72	67.91	78.58	63.58	61.81
gene-YDR266C	HEL2	58.59	59.33	57.27	59.06	61.03	60.74	48.53	61.8	51.49	51.12
gene-YDR267C	CIA1	109.16	112.81	118.04	118.23	121.5	126.3	122	125.68	119.15	119.41
gene-YDR268W	MSW1	53.06	55.8	57.72	55.37	54.22	60.83	53.7	61.34	72.65	59.23
gene-YDR270W	CCC2	19.58	18.51	15.32	15.94	22.2	21.47	22.87	23.94	16.05	18.41
gene-YDR272W	GLO2	199.8	218.37	279.28	258.1	236.42	244.1	250.79	216.9	278.53	268.31
gene-YDR273W	DON1	23.41	21.42	15.27	16.83	18.66	20.53	19.21	21.09	18.78	19.92
gene-YDR274C	YDR274C	119.25	118.76	79.7	97.59	117.2	106.59	133.75	120.42	110.63	111.84
gene-YDR275W	BSC2	93.2	100.87	95.29	96.81	101.95	87.22	103.78	94.82	76.84	81.45
gene-YDR277C	MTH1	77.34	69.83	111.19	96.54	166.79	180.01	150.57	156.65	131.29	140.79
gene-YDR279W	RNH202	64.71	65.69	58.82	57.47	69.38	56.42	65.13	64.43	57.53	62.67
gene-YDR280W	RRP45	148.48	146.84	143.79	140.57	153.2	143.7	145.22	150.81	150.48	144.59
gene-YDR281C	PHM6	18.06	10.43	11.74	15.41	7.31	2.73	5.64	23.41	5	10.15
gene-YDR282C	MRX10	35.69	34.73	40.33	38.03	35.95	36.99	36.1	41.41	39.47	37.83
gene-YDR283C	GCN2	18.91	19.93	15.27	15.81	16.47	17.86	17.38	18.94	14.28	15.11
gene-YDR284C	DPP1	156.82	159.08	153.8	173.39	201.18	175.33	173.87	172.54	185.04	188.03
gene-YDR285W	ZIP1	8.22	9.44	4.1	4.28	6.22	5.9	6.87	7.97	5.36	5.19
gene-YDR286C	MGP12	90.48	119.22	116.33	122.8	120.53	86.58	94.79	132.95	83.76	112.72
gene-YDR287W	INM2	95.97	96.3	93.22	94.58	94.99	92.76	99.98	104.25	107.44	105.2
gene-YDR288W	NSE3	67.03	70.5	72.48	69.61	68.06	72.06	68.32	77.85	77.13	77.98
gene-YDR289C	RTT103	68.36	64.9	59.92	61.08	61.26	62.7	59.69	65.81	69.23	66.64
gene-YDR291W	HRQ1	24.99	24.83	22.14	23.28	22.41	24.34	21.1	25.12	21	20.36
gene-YDR292C	SRP101	127.16	136.95	146.92	143.91	145.21	147.14	122.91	143.37	139.7	137.94
gene-YDR293C	SSD1	98.46	97.92	70.41	65.72	96.31	97.16	94.31	107.16	70.13	76.33
gene-YDR294C	DPL1	166.05	155.91	193.47	201.72	179.25	179.76	171.22	175.16	192.99	199.15
gene-YDR295C	HDA2	44.95	44	35.53	35.51	39.54	41	38.35	45.98	38.27	37.02
gene-YDR296W	MHR1	108.95	133.53	159.58	150.34	167.44	161.96	151.15	151.23	145.94	171.3
gene-YDR297W	SUR2	245.66	256.05	405.26	380.35	360.66	363.3	316.42	345.19	360.79	351.53
gene-YDR298C	ATP5	485.35	501.22	759.74	762.98	651.92	629.23	599.99	648.49	605.72	665.4
gene-YDR299W	BFR2	73.82	77.67	79.32	75.71	63.05	67.17	61.45	67.5	63.44	64.39
gene-YDR300C	PRO1	142.31	144.71	126.44	123.3	130.46	127.23	125.59	141.91	128.92	134.23
gene-YDR301W	CFT1	17.8	19.02	15.78	18.58	18.91	19.99	17.08	20.13	17.36	16.33
gene-YDR302W	GPI11	131.04	131.01	141.17	163.08	137.36	120.53	123.05	141.28	147.74	146.96
gene-YDR303C	RSC3	37.96	36.78	37.25	36.48	38.91	40.78	32.65	38.17	34.45	32.03
gene-YDR304C	CPR5	697.9	687.6	754.1	804.5	723.28	705.66	716.98	689.11	834.44	825.25
gene-YDR305C	HNT2	123.06	115.12	103.51	124.57	125.39	107.86	128.7	106.8	128.36	110.34
gene-YDR306C	PFU1	55.36	56.3	55.59	57.94	65.5	58.58	57.55	57.07	60.09	58.15
gene-YDR307W	PMT7	47.75	45.62	42.21	41.31	41.95	43.9	43.38	42.21	41.84	43.44
gene-YDR308C	SRB7	173.99	163.96	174.2	196.29	165.82	169.4	146.93	166.66	171.28	158.53
gene-YDR309C	GIC2	186.85	200.64	140.17	134.64	155.78	139.99	144.64	163.38	120.12	132.7
gene-YDR310C	SUM1	44.74	47.56	31.25	35.84	37.06	39.5	36.26	38.65	30.86	33.08
gene-YDR311W	TFB1	42.49	44.43	35.99	35.34	35.74	37.82	36.95	40.27	35.64	34.49
gene-YDR312W	SSF2	61.44	69.75	67.88	67.32	59.8	61.31	52.6	58.38	55.81	55.39
gene-YDR313C	PIB1	53.28	54.37	57.89	47.39	51.96	50.3	50.69	60.29	50.17	53.17
gene-YDR314C	RAD34	12.55	15.58	7.85	10.03	8.33	9.77	11.06	10.89	8.87	9.47
gene-YDR315C	IPK1	26.72	30.07	27.58	25.06	28.45	27.56	26.33	32.34	26.06	26.25
gene-YDR316W	OMS1	51.06	48.84	56.73	50.43	49.95	52.22	46.53	51.35	49.19	49.31
gene-YDR316W-B	YDR316W-B	40.05	18.95	22.97	14.96	18.05	32.48	36.63	20.68	33.77	25.95
gene-YDR317W	HIM1	23.18	19.87	17.93	17.52	17.77	13.61	14.58	18.62	14.96	15.38
gene-YDR318W	MCM21	48.8	53.93	42.78	50.33	49.26	46.72	47.89	50.22	43.02	52.66
gene-YDR319C	YFT2	100.4	99.95	76.75	85.5	78.14	79.49	95.15	94.69	100.01	93.23
gene-YDR320C	SWA2	45.01	47.73	45.4	46.94	42.63	42.89	42.35	48.22	50.23	45.42
gene-YDR320C-A	DAD4	685.69	708.21	639.54	515.5	749.37	559.01	695.55	618.22	682.5	890.12
gene-YDR321W	ASP1	334.16	328.57	291.72	315.85	308.3	285.67	312.94	294.63	286.56	311.38
gene-YDR322C-A	TIM11	571.79	522.17	526.3	692.67	673.06	370.81	699.06	439.28	427.45	534.15
gene-YDR322W	MRPL35	85.34	85.76	83.56	104.31	92.93	83.21	88.07	81.14	88.15	87.98
gene-YDR323C	PEP7	17.1	18.84	14.39	17.55	16.3	18.12	15.27	17.96	16.7	15.62
gene-YDR324C	UTP4	97.66	101.91	103.43	102.16	87.73	88.13	75.93	88.62	78.2	80.99
gene-YDR325W	YCG1	21.23	20.56	18.24	19.96	17.91	18.89	17.35	17.55	15.53	15.93
gene-YDR326C	YSP2	35.97	34.17	27.28	27.41	33.97	31.91	29.9	33.74	29.07	28.5
gene-YDR328C	SKP1	628.58	634.26	703.69	777.19	640.36	633.68	647.48	722.95	720.41	771.89
gene-YDR329C	PEX3	103.05	100.07	111.66	110.01	114.81	118.65	107.7	118.29	123.02	124.5
gene-YDR330W	UBX5	63.25	71.06	64.5	60.76	64.97	65.86	67.47	72.66	67.19	64.19
gene-YDR331W	GPI8	94.86	90.28	84.33	86.12	87.71	88.79	84.57	89.39	85.59	86.95
gene-YDR332W	IRC3	30.6	28.46	23.81	25.39	27.15	25.5	28.24	30.22	21.99	23.94
gene-YDR333C	RQC1	69.67	70.97	63.09	65.25	67.38	67.8	63	66.56	62.45	64.8
gene-YDR334W	SWR1	25.96	27.02	20.17	21.11	26.08	26	24.68	26.9	17.78	18.75
gene-YDR335W	MSN5	59.07	60.09	47.15	52.1	53.28	54.1	55.43	59.28	51.1	48.62
gene-YDR336W	MRX8	53.84	58.11	59.24	53.63	60.88	58.1	60.05	57.83	48.78	52.4
gene-YDR337W	MRPS28	101.32	104.61	121.24	135.15	118	111.54	109.5	121.17	123.54	118.01
gene-YDR338C	YDR338C	33.84	33.16	25.85	23.56	27.27	25.11	33.1	32.66	27.26	26.55
gene-YDR339C	FCF1	312.11	307.99	316.93	337.31	300.31	275.37	305.64	331.39	292.27	301.61
gene-YDR341C	YDR341C	402.49	408.58	408.51	449.4	448.91	458.39	389.88	420.38	433.11	449.57
gene-YDR342C	HXT7	383.99	394.7	808.11	873.17	1391.69	1117.46	1083.94	976.43	850.04	960.83
gene-YDR343C	HXT6	55.77	46.34	156.82	160.4	156.95	171.37	196.21	176.62	124.72	129.8
gene-YDR344C	YDR344C	4.25	8.49	8.57	3.25	5.32	4.39	7.31	7.79	3.05	8.45
gene-YDR345C	HXT3	1968.34	1950.78	1833.19	1921.54	2738.33	2389.39	2508.83	2353.24	2287.25	2519.51
gene-YDR346C	SVF1	217.77	214.42	238.94	239.84	261.84	265.13	229.76	241.98	228.91	224.56
gene-YDR347W	MRP1	117.46	128.39	140.17	153.04	134.23	128.65	140.69	150.85	139.69	143.24
gene-YDR348C	PAL1	133.89	132.54	120.28	129.84	131.94	143.7	134.77	143.64	125.78	126
gene-YDR349C	YPS7	137.41	135.71	125.26	126.77	135.81	133.44	116.48	127.24	117.93	128.48
gene-YDR350C	ATP22	49.82	50.84	37.36	42.84	51.11	50.78	52.14	51.47	40.48	39.26
gene-YDR351W	SBE2	38.17	37.73	31.92	33.31	39.68	41.42	37.88	44.77	32.51	30.44
gene-YDR352W	YPQ2	102.28	93.33	99.2	114.23	105.84	99.08	95.82	102.88	105.26	104.94
gene-YDR353W	TRR1	915.02	896.91	798.3	799.97	797.89	770.16	895.57	819.92	853.55	893.61
gene-YDR354W	TRP4	152.13	148.91	151.11	152.55	161.15	159.74	158.83	165.15	188.63	181.69
gene-YDR356W	SPC110	15.75	15.46	18.14	21.21	19.06	20.11	15.73	20.36	17.05	16.1
gene-YDR357C	CNL1	293.04	277.6	263.66	281.17	281.23	282.11	308.66	330.1	408.78	285.11
gene-YDR358W	GGA1	63.58	72.64	59.35	59.91	68.32	63.59	73.67	76.28	70.23	71.77
gene-YDR359C	EAF1	30.22	30.01	24.55	24.13	24.88	27.16	24.48	28.36	23.32	23.15
gene-YDR361C	BCP1	185.48	187.03	216.24	207.54	199.75	215.16	165.2	185.8	188.8	183.87
gene-YDR362C	TFC6	43.6	39.72	42.17	39.95	39.49	40.07	38.09	41.08	42.93	41.9
gene-YDR363W	ESC2	33.64	35.62	35.2	35.2	39.01	44.86	35.94	39.73	39.03	32.32
gene-YDR363W-A	SEM1	1018.44	1107.13	1448.06	1087.17	1316.31	1432.88	878.26	1359.33	1578.64	1260.77
gene-YDR364C	CDC40	51.12	56.09	57.25	60.09	53.79	57.89	58.57	59.48	52.14	47.9
gene-YDR365C	ESF1	209.88	221.67	177.87	186.7	186.72	192.42	170.58	194.18	153.58	164.17
gene-YDR365W-B	YDR365W-B	441.43	422.38	236.21	252.46	272.41	274.19	295.79	328.68	231.27	228.38
gene-YDR366C	YDR366C	0.69	0	0	0	0	0.5	0	1.43	0.6	0
gene-YDR367W	KEI1	109.38	96.65	115.42	118.62	113	101.7	109.39	90.26	100.86	126.93
gene-YDR368W	YPR1	257.86	246.06	296.77	307.18	261.32	257.84	279.27	280.88	330.8	340.95
gene-YDR369C	XRS2	17.7	16.68	14.91	14.3	14.73	14.51	15.04	17.97	17.16	15.12
gene-YDR370C	DXO1	53.27	49.96	39.51	39.39	50.53	47.57	47.37	47.97	38.38	33.87
gene-YDR371W	CTS2	45.28	48.51	37.63	39.33	40.77	42.26	43.48	42.51	39.49	41.02
gene-YDR372C	VPS74	317.33	335.51	249.89	269.21	291.43	269.41	304.75	281.68	281.92	271.08
gene-YDR373W	FRQ1	231.37	202.44	197.89	188.21	176.49	152.87	210.17	207.58	206.4	201.99
gene-YDR374C	PHO92	1.47	0.81	0.49	0.52	0.73	1.4	0.86	0.76	0.77	0.28
gene-YDR374W-A	WIP1	335.48	445.64	303.68	476.73	330.73	324.23	366.58	358.37	310.62	344.83
gene-YDR375C	BCS1	57.41	52.32	55.64	61.24	57.31	61.36	67.18	58.01	63.8	58.67
gene-YDR376W	ARH1	83.31	80.87	84.02	84.61	84.34	80.39	88.69	84.04	87.1	81.69
gene-YDR377W	ATP17	293.39	314.67	297.64	393.48	449.49	317.3	378.24	187	268.42	307.39
gene-YDR378C	LSM6	1198.68	1646.06	1057.29	1343.54	1528.87	1250.13	1255.63	1210.2	1083.73	1334.03
gene-YDR379C-A	SDH6	145.12	368.03	215.6	114.87	266.33	302.25	170.34	269.63	277.83	237.25
gene-YDR379W	RGA2	33.18	32.11	25.37	23.71	30.77	32.67	32.8	35.57	26.24	25.68
gene-YDR380W	ARO10	79.24	75.87	41.43	41.45	51.39	56.11	64.54	65.82	65.95	60.73
gene-YDR381C-A	COI1	220.13	207.47	220.47	170.33	212.36	202.01	206.21	166.54	225.84	223.02
gene-YDR381W	YRA1	639.19	633.55	538.79	617.2	705.96	632.27	684.7	596.93	633.5	605.42
gene-YDR382W	RPP2B	9504.88	9701.87	6546.77	7969.96	8864.75	7003.11	10922.6	6957.96	7402.3	8341.93
gene-YDR383C	NKP1	70.49	74.02	67.16	76.64	71.13	61.94	78.86	66.35	57.77	75.57
gene-YDR384C	ATO3	303.67	287.01	226.2	230.19	263	243.97	285.82	258.52	259.09	262.32
gene-YDR385W	EFT2	1990.45	1932.96	1685.59	1827.54	1907.66	1703.48	1844.52	1723.02	1602.84	1871.97
gene-YDR386W	MUS81	27.21	25.33	23.04	24.48	20.6	22.15	22.99	25.12	22.8	22.35
gene-YDR387C	CIN10	55.29	55.9	51.25	49.88	48.6	48.05	54.81	62.77	55.44	56.45
gene-YDR388W	RVS167	305.8	308.64	331.66	326.82	288.17	324.43	330.29	367.95	370.56	353.64
gene-YDR389W	SAC7	52.25	54.68	43	42.14	48.65	53.67	49	60.96	39.55	40.34
gene-YDR390C	UBA2	77.29	84.27	80.34	81.79	75.92	81.93	69.95	81.4	81.82	80.75
gene-YDR391C	YDR391C	240.52	245.34	217.13	239.69	178.12	150.27	229.14	219.93	212.04	241.87
gene-YDR392W	SPT3	81.99	81.12	75.34	77.05	78.69	79.69	82	85.98	75.39	83.28
gene-YDR393W	SHE9	40.37	39.49	41.53	41.54	41.48	38.54	36.71	37.3	41.87	40.23
gene-YDR394W	RPT3	426.47	434.43	424.89	425.34	394.44	411.25	395.06	430.32	475.33	468.34
gene-YDR395W	SXM1	122.56	118.48	111.51	120.65	104.79	111.46	95.42	107.17	99.29	105.9
gene-YDR397C	NCB2	243.02	232.69	198.75	238.52	237.44	196.08	250.88	222.32	199.94	209
gene-YDR398W	UTP5	168.12	166.58	177.54	180.9	149.04	149.75	141.84	147.1	153.43	157.31
gene-YDR399W	HPT1	597.9	612.62	694.34	653.32	756.19	706.94	643.31	704.5	734.99	681.06
gene-YDR400W	URH1	70.32	72.54	62.05	69.14	63.61	60.48	64.85	73.61	57.3	62.97
gene-YDR402C	DIT2	5.05	4.34	3.3	4.33	2.97	2.97	4.04	6.31	3.07	2.33
gene-YDR403W	DIT1	14.29	14.11	6.14	6.98	9.08	7.84	10.53	10.75	8.88	8.49
gene-YDR404C	RPB7	174.71	170.16	170.67	141.3	191.46	164.64	171.05	162.93	154.7	148.07
gene-YDR405W	MRP20	101.26	109.91	110.6	92.64	108.8	111.58	115.97	122.08	101.26	114.84
gene-YDR406W	PDR15	12.18	10.95	9.82	9.68	14.87	13.77	13.7	13.12	8.11	9.62
gene-YDR407C	TRS120	26.31	26.04	23.71	23.73	25.44	26.42	25.06	27.89	24.36	24.36
gene-YDR408C	ADE8	222.46	235.81	296.26	312.74	322.08	289.95	296.59	292.81	314.91	321.72
gene-YDR409W	SIZ1	21.09	21.53	16.87	15.6	18.03	20.12	19.36	22.26	16.36	16.64
gene-YDR410C	STE14	86.57	87.34	63.38	75.01	74.99	75.3	83.93	69.24	70.87	83.41
gene-YDR411C	DFM1	133.85	142.98	134.06	131.14	136.24	135.51	144.68	156.27	157.98	144.91
gene-YDR412W	RRP17	218.17	219.78	272.07	265.14	235.52	251.72	200.42	219.77	231.18	224.74
gene-YDR414C	ERD1	55.13	59.46	59.49	61.83	62.38	63.18	58.29	60.36	63.93	57.94
gene-YDR415C	YDR415C	72.1	66.75	77.05	79.75	79.15	81.5	68.78	72.1	86.7	85.37
gene-YDR416W	SYF1	33.91	30.24	29.87	30.84	29.58	30.27	31.61	31.72	27.01	30.84
gene-YDR418W	RPL12B	4261.99	4179.67	4027.58	4354.73	4537.98	4048.55	4351.83	3814.97	3947.1	4069.91
gene-YDR419W	RAD30	30.21	28.05	24.65	27.8	25.42	29.49	26.36	29.28	24.54	23.94
gene-YDR420W	HKR1	18.25	19.15	14.51	12.07	15.82	17.12	14.59	16.14	11.31	10.88
gene-YDR421W	ARO80	21.99	25.1	16.22	19.06	19.2	20.14	21.99	23.15	17.58	18.41
gene-YDR422C	SIP1	38.92	36.88	35.19	31.29	36.81	36.84	35.45	37.5	33.35	36.22
gene-YDR423C	CAD1	75.84	76	70.26	66.73	69.25	65.1	75.4	84.45	69.08	70.7
gene-YDR424C	DYN2	357.94	516.95	323.77	328.93	489.12	267.02	522.15	394.88	398.68	435.02
gene-YDR425W	SNX41	37.71	34.75	28.58	29.23	30.89	32.01	33.69	37.41	34.5	32.93
gene-YDR427W	RPN9	284.03	289.28	264.95	286.61	283.95	264.16	254.51	290.8	276.17	258.65
gene-YDR428C	BNA7	92.95	91.01	84.19	86.22	85.8	60.72	89.81	68.8	61.7	74.66
gene-YDR429C	TIF35	833.6	828.69	825.25	885.02	856.83	874.99	841.73	819.73	2121.22	2183.04
gene-YDR430C	CYM1	35.98	37.15	33.87	33.62	36.67	38.25	36.67	41.56	56.62	55.66
gene-YDR432W	NPL3	450.34	451.62	406.77	406.63	434.64	426.55	484.1	459.86	405.69	441.67
gene-YDR434W	GPI17	118.63	115.1	122.06	121.05	119.14	121	115.26	119.87	124.23	122.07
gene-YDR435C	PPM1	91.71	104.07	57.06	60.06	78.07	68.99	101.59	86.58	76.49	89.31
gene-YDR436W	PPZ2	47.72	46.17	33.25	31.07	42.44	37.51	47.34	51.91	37.93	38.59
gene-YDR437W	GPI19	20.57	32.54	29.03	26.17	21.73	24.74	16.62	22.34	31.05	22.86
gene-YDR438W	THI74	30.58	33.56	33.11	30.75	34.79	31.62	40.2	37.28	31.12	28.86
gene-YDR439W	LRS4	36.52	41.56	37.18	34.75	38.51	33.06	38.71	39.08	34.78	35.24
gene-YDR440W	DOT1	31.52	33.24	33.59	34.63	33.66	40.38	33.41	38.56	30.02	31.4
gene-YDR441C	APT2	88.14	99.88	63.2	55.51	66.47	67.05	90.16	84.41	67.85	74.65
gene-YDR443C	SSN2	13.53	12.63	11.41	12.43	11.07	13.99	11.92	14.19	12.2	11.09
gene-YDR444W	YDR444W	34.67	36.44	30.67	33.45	36.66	36.41	33.51	38.26	29.87	29.8
gene-YDR446W	ECM11	2.15	1.3	0.91	1.59	0.64	1.05	1.37	1.1	1.68	1.44
gene-YDR447C	RPS17B	3924.68	4010.86	3115.44	4159.41	4308.46	3037.22	3793.16	3908.32	2754.28	3718.22
gene-YDR448W	ADA2	37.16	37.48	36.36	37.85	38.65	42.66	34.89	44.81	36.74	40.01
gene-YDR449C	UTP6	80.5	85.88	203.98	211.96	71.76	61.59	65.52	71.89	84.43	70.02
gene-YDR450W	RPS18A	5895.32	5745.69	4780.64	5715.94	6185.8	4918.88	5962.32	4830.89	4567.89	4924.79
gene-YDR451C	YHP1	41.72	49.15	35.03	34.93	46.35	43.96	44.03	57.26	31.63	30.04
gene-YDR452W	PPN1	143.4	146.35	173.73	173.25	167.13	177.44	150.62	165.29	163.28	164.43
gene-YDR453C	TSA2	165.1	163.08	174.3	172	122.65	109.65	155.18	156.87	197.52	192.6
gene-YDR454C	GUK1	1062.93	1082.96	1142.68	1294.91	1175.1	1111.89	1090.52	1149.6	1181.57	1105.16
gene-YDR456W	NHX1	84.47	81.06	84.03	90.28	90.7	92.7	80.53	83.52	82.23	85.98
gene-YDR457W	TOM1	22.07	22.2	20.93	21.12	19.6	20.71	19.64	20.37	20.2	19.75
gene-YDR458C	HEH2	58.38	58.43	61.59	64.29	61.71	62.21	51.4	61.94	55.73	61.09
gene-YDR459C	PFA5	46.23	51.78	41.04	41.98	47.85	43.16	46.55	53	42.6	43.6
gene-YDR460W	TFB3	62.4	82.1	75.73	72.99	72.87	71.28	67.1	72.06	61.26	76.13
gene-YDR461C-A	CMI8	314.96	309.8	204.95	375.12	325.54	247.03	452.98	384.16	254.24	392.16
gene-YDR462W	MRPL28	149.39	175.07	210.29	162.88	202.18	167.99	196.93	211.19	202.34	208.29
gene-YDR463W	STP1	93.66	87.04	92.71	91.29	102.45	99.2	89.58	98.59	92.61	88.75
gene-YDR464W	SPP41	19.63	21.2	20.68	21.63	20.16	20.87	17.75	22.45	16.39	17.92
gene-YDR465C	RMT2	216.17	207.16	217.25	231.69	198.16	194.4	193.13	189.56	202.58	195.2
gene-YDR466W	PKH3	31.6	30.95	30.39	29.36	34.27	35.08	30.47	35.89	29.01	28.37
gene-YDR468C	TLG1	151.34	143.91	153.64	142.57	137.83	141.78	160.22	142.7	157.13	150.69
gene-YDR469W	SDC1	208.31	218.6	229.4	235.22	199.77	192.75	221.94	242.95	208.49	197.16
gene-YDR470C	UGO1	33.32	32.16	29.95	28.35	33.76	30.6	32.97	39.18	29.54	32.2
gene-YDR471W	RPL27B	3375.73	3482.71	2912.68	3362.96	3819.41	2993.79	3787.24	3182.11	2641.06	2945.45
gene-YDR472W	TRS31	127.17	114.74	131.81	131.42	112.88	116.44	112.3	118.19	116.49	113.82
gene-YDR473C	PRP3	58.47	57.75	47.33	47.24	50.22	46.82	46.44	57.63	56.24	54.5
gene-YDR475C	JIP4	52.52	53.26	50.04	48.91	46.98	47.27	55.14	56.5	51.53	52.91
gene-YDR476C	YDR476C	164.7	192.4	117.28	132.35	137.65	117.47	204.32	151.72	123.09	135.92
gene-YDR477W	SNF1	87.66	90.76	77.82	74.5	93.38	90.81	90.77	94.79	83.14	85.51
gene-YDR478W	SNM1	54.71	47.35	49.97	56.29	48.47	49.81	53.07	47.69	42.51	47.5
gene-YDR479C	PEX29	68.56	61.51	70.25	59.98	69.67	69.63	69.66	68.65	70.54	67.49
gene-YDR480W	DIG2	39.12	41.05	48.3	48.38	43.79	41.88	38.54	44.12	42.9	42.54
gene-YDR481C	PHO8	192.87	184.75	147.87	154.65	154.81	152.7	187.81	172.75	187.04	188.66
gene-YDR482C	CWC21	168.64	145.99	213.95	175.89	176.89	180.05	173.6	168.01	208.79	215.46
gene-YDR483W	KRE2	500.11	524.13	508.38	536.92	516.42	530.35	516.67	533.26	560.72	557.57
gene-YDR484W	VPS52	30.38	29.86	29.55	28.91	27.36	28.89	26.84	29.56	28.62	26.64
gene-YDR485C	VPS72	38.37	42.62	39.38	37.12	40.82	40.65	36.22	41.63	36.87	40.48
gene-YDR486C	VPS60	201.11	200.86	208.75	194.4	178.65	190.75	203.88	213.51	208.45	211.19
gene-YDR487C	RIB3	435.68	485.27	558.18	561.29	513.47	476.28	474.15	510.38	527.22	578.17
gene-YDR488C	PAC11	24.8	24.41	23.24	26.21	22.83	25.32	26.04	22.47	21.23	19.2
gene-YDR489W	SLD5	47.26	45.8	36.6	47.29	48	49.98	44.53	47.57	45.37	46.76
gene-YDR490C	PKH1	28.28	28.65	26.6	25.2	26.91	28.69	29.07	30.89	26.33	25.99
gene-YDR492W	IZH1	183.46	186.98	222.54	208.35	229.44	230.69	194.05	211.97	196.74	217.05
gene-YDR493W	MZM1	75.47	58.32	85.88	81.18	84.97	68.07	105.41	77.07	75.04	83.46
gene-YDR494W	RSM28	77.71	79.52	79.22	81.61	89.9	82.25	82.15	84.47	84.8	90.32
gene-YDR495C	VPS3	19.27	19.1	18.49	18.13	18.29	17.6	18.96	21.06	17.94	17.19
gene-YDR496C	PUF6	132.37	140.95	144.23	143.9	128.86	136.19	106.03	118.03	123.44	127.18
gene-YDR497C	ITR1	1178.08	1145.4	1337.63	1388.99	1401.24	1353.65	1372.96	1390.77	1253.42	1349.19
gene-YDR498C	SEC20	71.09	79.93	85.71	81.12	80.47	81.25	80.73	86.39	79.16	81.82
gene-YDR499W	LCD1	21.16	21.36	23.02	19.69	24.34	22.72	24.38	26.03	20	20.09
gene-YDR500C	RPL37B	18767.7	17911.1	14858.5	17536.9	18100.5	14850	21995.4	14491.4	16244.6	16843.8
gene-YDR501W	PLM2	13.27	12.64	11.72	11.79	11.33	11.66	10.79	11.71	10.23	10.58
gene-YDR502C	SAM2	889.33	916.27	1044.02	1130.92	912.14	855.12	1035.08	1045.26	1051.65	1087.07
gene-YDR503C	LPP1	46.64	47.7	49.96	48.96	50.89	46.02	49.32	49.65	45.86	48.51
gene-YDR504C	SPG3	15.38	17.45	14.06	9.51	23.63	17.73	21.56	32.61	26.12	15.94
gene-YDR505C	PSP1	52.22	49.04	44.12	45.97	55.02	53.59	51.62	57.39	45.68	49.29
gene-YDR506C	GMC1	18.66	18.36	24.57	20.36	24.73	23.49	18.25	24.97	22.73	22.31
gene-YDR507C	GIN4	37.46	36.27	34.19	36	34.29	34.35	29.32	34.68	29.8	30.47
gene-YDR508C	GNP1	266.22	256.35	226.92	241.09	240.55	232.29	237.85	217.22	214.85	227.47
gene-YDR510W	SMT3	1224.7	1190.15	1235.27	1209.28	1120.81	1246.77	1394.76	1135.95	1016.86	1152.11
gene-YDR511W	SDH7	175.15	191.12	134.4	166.41	170.95	120.57	185.72	184.84	142.11	177.69
gene-YDR512C	EMI1	72.11	66.14	119.69	88.84	68.56	109.52	64.48	90.62	133.01	89.67
gene-YDR513W	GRX2	587.96	534.8	693.39	691.56	718.99	590.87	638.08	594.84	614.53	677.16
gene-YDR514C	YDR514C	54.41	46.37	54.82	52.18	52.06	53.53	48.84	48.93	53.86	50.18
gene-YDR515W	SLF1	39.75	44.09	36.75	37.47	42.5	45.1	35.8	42.81	44.79	41.22
gene-YDR516C	EMI2	190.66	197.27	253.28	247.04	338.35	286.8	304.25	291.75	290.93	316.77
gene-YDR517W	GRH1	200.1	199.54	199.27	205.78	208.39	216.86	235.7	234.44	227.8	237.32
gene-YDR518W	EUG1	79.07	77.09	79.52	87.18	75.29	86.06	72.83	83	80.57	80.58
gene-YDR519W	FPR2	244.72	291.26	273.8	252.96	278.44	256.74	274.11	267.38	242.37	245.51
gene-YDR520C	URC2	21.24	22.99	21.09	19.59	18.51	20.29	19.73	21.75	18.89	18.11
gene-YDR522C	SPS2	6.22	4.55	3.51	4.56	4.63	3.95	3.79	4.29	4.41	3.65
gene-YDR523C	SPS1	4.04	4.33	2.39	1.69	3.79	4.27	4.03	3.12	3.42	2.47
gene-YDR524C	AGE1	66.47	63.86	58.21	52.98	61.89	64.6	57.92	63.25	52.25	49.45
gene-YDR524C-B	YDR524C-B	8682.16	8030.02	7695.03	7799.94	7869.53	7526.67	9305.72	7325.95	7065.86	8611.28
gene-YDR525W	API2	1.72	0	0	0	1.84	0	0	0	3.93	3.09
gene-YDR525W-A	SNA2	184.69	168.68	116.09	114.87	162.75	63.63	136.27	202.22	105.38	130.49
gene-YDR527W	RBA50	94.56	107.54	126.14	112.61	103.41	108.55	82.68	99.86	108.3	105.14
gene-YDR528W	HLR1	12.77	17.03	6.13	6.73	11.62	10.76	14.95	13.3	6.46	6.7
gene-YDR529C	QCR7	644.25	541.85	624.62	604.06	655.78	513	660.52	623.7	464.66	546.33
gene-YDR530C	APA2	98.61	95.17	85.14	88.02	96.17	93.52	103.86	100.87	98.08	100.92
gene-YDR531W	CAB1	133.44	130.6	91.49	109.82	115.23	106.22	120.28	124.33	104.23	108.69
gene-YDR532C	KRE28	37.38	34.62	41.66	41.17	37.61	36.83	36.65	39.82	41.72	40.55
gene-YDR533C	HSP31	183.33	173.76	360.21	372.43	277.59	272.44	193.53	204.28	292.97	270.84
gene-YDR534C	FIT1	5.24	6.88	3.49	3.93	5.15	4.18	5.65	5.79	4.36	5.36
gene-YDR536W	STL1	7.9	8.3	8.68	4.36	7.07	6.75	7.18	8.39	8.16	6.62
gene-YDR538W	PAD1	67.56	65.28	55.59	48.63	61.73	51.33	64.27	55.5	46.13	49.72
gene-YDR539W	FDC1	106.07	108.8	89.23	93.98	82.97	88.65	98.55	100.22	85.78	93.15
gene-YDR540C	IRC4	32.83	26.63	18.13	19.44	19.09	15.01	26.49	21.15	23.51	16.66
gene-YDR541C	YDR541C	52.4	45.5	45.27	37.1	39.52	46.56	52.36	50.11	36.22	41.07
gene-YDR542W	PAU10	1.05	0	0	0	2.2	0	1.28	0	0	0.94
gene-YDR545W	YRF1-1	37.35	37.03	27.23	24.57	30.59	29.74	33.56	35.3	23.97	26.54
gene-YEL001C	IRC22	543.08	560.31	625.41	662.06	598.81	545.04	542.82	609.3	645.25	661.76
gene-YEL002C	WBP1	352.36	354.37	404.1	426.62	397.55	402.65	365.43	375.96	419.9	429.5
gene-YEL003W	GIM4	414.21	442.06	339.05	412.36	415.6	425.36	394.79	385.89	335.77	345.41
gene-YEL004W	YEA4	38.08	40.55	39.2	33.18	39.41	38.77	33.61	32.1	43.66	39.42
gene-YEL005C	VAB2	40.4	40.43	43.39	33.15	38.51	36.91	39.9	48.91	37.09	36.34
gene-YEL006W	YEA6	87.29	88.84	85.37	82.34	96.6	89.83	101.73	94.55	89.57	89.93
gene-YEL007W	MIT1	57.31	55.4	47.77	46.28	44.67	46.59	45.58	51.82	46.28	45.14
gene-YEL008W	YEL008W	10.88	17.11	10.06	4.92	13.99	9.41	17.25	4.33	9.9	6.75
gene-YEL009C	GCN4	1812.14	1805.51	1481.76	1459.71	1650.77	1508.39	1806.36	1716	1387.18	1558.87
gene-YEL009C-A	YEL009C-A	3.8	2.15	1.99	0.62	0	1.87	1.52	1.31	2.24	1.7
gene-YEL011W	GLC3	55.58	59.86	91.97	89.82	147.4	131.97	123.61	127.19	105.19	113.41
gene-YEL012W	UBC8	103.7	107.36	117.85	109.47	115.96	113.37	126.07	138.51	142.73	146.57
gene-YEL013W	VAC8	84.99	81.1	64.82	70.46	81.31	84.55	81.62	89.28	71.05	77.23
gene-YEL014C	YEL014C	2.69	6.23	0	0	8.76	1.6	0	0	0	0
gene-YEL015W	EDC3	130.53	127.74	140.97	139.32	139.56	144.67	128.85	142.29	140.93	142.07
gene-YEL016C	NPP2	49.78	50.5	62.89	57.84	48.11	57.83	53.18	55.72	50.93	53.12
gene-YEL017W	GTT3	61.17	64.4	79.49	77.23	78.96	73.64	71.3	72.11	82.69	80.91
gene-YEL018W	EAF5	78.78	80.5	74.46	76.28	83.29	80.04	74.83	79.21	77.02	75.97
gene-YEL019C	MMS21	19.37	18.26	19.99	17.7	15.96	15.12	13.01	20.14	13.34	12.44
gene-YEL020C	PXP1	35.19	35.36	27.9	30.73	31.15	30.61	38.71	33.2	33.04	32.65
gene-YEL020W-A	TIM9	375.08	339.13	231.97	222.27	230.76	174.43	310.66	214.58	266.89	181.15
gene-YEL021W	URA3	919.64	937.47	893.57	854.36	724.55	624.71	799.98	724.85	685.73	780.09
gene-YEL022W	GEA2	31.75	33.79	31.4	34.42	34.46	33.78	29.77	31.98	27.06	27.21
gene-YEL023C	YEL023C	17.24	17.97	14.96	14.33	17.79	19.36	16.26	18.33	14.58	16.85
gene-YEL024W	RIP1	121.06	114.86	124.2	136.86	132.59	115.49	156.94	130.89	106.22	125.35
gene-YEL025C	YEL025C	28.01	28.23	22.32	22.87	28.1	29.28	25.97	28.05	23.31	24.06
gene-YEL026W	SNU13	1720.62	1585.87	1373.58	1453	1629.55	1200.28	1620.9	1353.9	1299.17	1348.7
gene-YEL027W	VMA3	2698.78	2838.8	2987.24	3383.1	2691.49	2531.19	2814.83	2861.08	3069.61	3429.98
gene-YEL028W	YEL028W	22.59	27.64	21.75	12.33	18.77	16.83	16.88	27.98	14.13	19.82
gene-YEL029C	BUD16	90.72	78.07	81.15	81.96	74.49	66.83	90.4	78.29	77.7	88.8
gene-YEL030W	ECM10	12.35	12.6	11.1	10.21	11.27	11.02	12.36	14.29	9.56	10.38
gene-YEL031W	SPF1	144.91	148.87	132.6	144.21	150.67	149.75	139.57	147.55	125.58	138.82
gene-YEL032W	MCM3	52.26	50.51	41.62	43.22	46.38	45.89	47.36	50.35	35.95	39.97
gene-YEL033W	MTC7	13.11	13.48	24.64	10.62	8.22	11.99	15.69	15.86	27.63	12.23
gene-YEL034W	HYP2	3500.17	3508.07	3247.76	3328.47	3255.31	2844.77	3645.81	3431.98	2864.24	3134.57
gene-YEL035C	UTR5	0.67	1.49	2.02	1.64	1.02	1.09	2.76	0.34	0.32	2.39
gene-YEL036C	ANP1	163.32	169.16	164.85	158.75	178.33	168.17	166.39	157.38	152.34	154.72
gene-YEL037C	RAD23	349.05	344.34	342.52	329.95	342.31	323.48	363.53	365.97	331.85	348.69
gene-YEL038W	UTR4	149.77	170.27	166.56	180.25	159.04	143.37	168.14	150.72	156.4	164.41
gene-YEL039C	CYC7	25.46	22.72	73.19	103.71	82.8	60.02	22.68	42.52	71.72	30.48
gene-YEL040W	UTR2	578.81	596.82	431.5	454.44	483.24	462.29	472.16	478.58	392.2	393.09
gene-YEL041W	YEF1	12.45	13.96	9.6	11.59	12.47	10.87	13.53	15.23	11.24	12.8
gene-YEL042W	GDA1	207.07	210.03	197.65	213.33	219.94	191.58	205.85	204.69	179.54	195.37
gene-YEL043W	YEL043W	63.51	65.72	48.01	46.64	50.78	49.53	49.36	58.47	47.7	47.13
gene-YEL044W	IES6	276.21	260.41	293.11	323.49	296.46	277.72	308.09	303.81	293.94	278.18
gene-YEL046C	GLY1	523.78	505.74	436.87	456.68	481.63	425.27	527.73	453.92	414	441.66
gene-YEL047C	FRD1	274.66	291.86	226.62	235.48	250.01	231.14	267.03	240.24	229.26	252.24
gene-YEL048C	TCA17	45.65	64.51	51.71	49.44	53.08	48.97	56.71	50.47	37.51	40.79
gene-YEL049W	PAU2	15.68	26.23	16.63	10.23	15.4	15.53	15.32	25.96	17.05	15.93
gene-YEL050C	RML2	100.36	98.65	102.47	117.06	117.79	109.33	115.12	116.02	116.5	104.4
gene-YEL051W	VMA8	460.19	484.52	497.22	550.79	508.87	463.11	501.69	512.65	510.97	518.42
gene-YEL052W	AFG1	111.15	114.69	121.95	128.47	129.21	131.14	114.24	128.48	133.39	118.81
gene-YEL053C	MAK10	42.75	42.58	42.54	41.17	42.17	44.21	38.41	41.23	39.09	35.66
gene-YEL054C	RPL12A	3530.03	3481.48	2982.23	3172.39	3653.87	3143.58	3516.1	3066.15	2684.99	2923.29
gene-YEL055C	POL5	73.96	79	72.39	74.44	72.57	72.37	62.66	66.65	63.05	65.91
gene-YEL056W	HAT2	98.89	100.12	101.45	113.44	105.06	97.69	103.79	113.06	113.16	114.57
gene-YEL057C	SDD1	20.14	21.39	11.74	7.58	12.78	10.38	17.56	19.83	11.57	14.49
gene-YEL058W	PCM1	230.64	235.23	187.45	206.76	207.53	199.42	237.49	224.97	200.11	215.3
gene-YEL059C-A	SOM1	208.07	265.97	119.91	40.23	141.19	180.86	162.33	211.5	61.62	130.92
gene-YEL060C	PRB1	363.39	360.13	151.57	151.71	200.95	185.37	329.95	313.81	204.41	225.05
gene-YEL061C	CIN8	18.19	18.94	19.9	18.71	21.45	20.59	18.25	20	17.47	16.02
gene-YEL062W	NPR2	22.09	22.53	21.65	21.57	20.16	22.34	19.98	23.21	18.88	20.32
gene-YEL063C	CAN1	109.9	109.09	118.67	126.72	125.36	122.68	107.08	112.84	104	120.81
gene-YEL064C	AVT2	28.5	29.97	20.32	22.71	30.55	28.93	30.83	28.12	24.38	22.8
gene-YEL065W	SIT1	55.73	47.72	20.69	22.85	51.34	44.93	55.96	57.15	16.41	21.02
gene-YEL066W	HPA3	172.78	159.16	158.49	199.56	165.64	161.21	173.63	171.76	179.88	176.52
gene-YEL067C	YEL067C	6.91	11.52	10.74	12.03	12.98	13.84	10.26	14.67	10.36	7.21
gene-YEL068C	YEL068C	130.92	124.24	110.59	145.49	97.99	117.41	125.66	152.74	127.73	107.31
gene-YEL069C	HXT13	2.55	2.1	1.52	1.42	2.21	2.8	2.85	1.67	2.29	1.75
gene-YEL070W	DSF1	4.53	4.3	2.31	1.67	3.18	2.43	5.3	4.71	1.65	2.35
gene-YEL071W	DLD3	1597.39	1566.52	580.64	616.84	764.63	733.32	1075.83	1110.87	893.66	946.12
gene-YEL072W	RMD6	42.23	35.9	28.1	24.74	22.79	28.86	39.94	27.3	31.8	31.21
gene-YEL073C	YEL073C	432.2	396.86	231.78	259.51	351.34	213.4	392.52	319.36	191.08	235.44
gene-YEL075C	YEL075C	5.32	6.33	1.03	0	2.96	0.94	3.15	6.76	3.51	7.56
gene-YEL076C	YEL076C	6.26	2.9	2.45	3.91	3.3	3.9	3.24	4.07	4.75	3.54
gene-YEL077C	YEL077C	17.4	15.52	12.17	13.42	13.9	13.7	14.56	16.17	14.38	13.44
gene-YER001W	MNN1	101.33	98.42	106	104.1	120.63	125.37	101.56	111.47	108.73	110.66
gene-YER002W	NOP16	346.45	354.96	400	399.35	359.36	362.72	346.49	369.39	334.83	356.84
gene-YER003C	PMI40	315.51	319	339.73	338.44	336.77	316.49	326.8	314.11	310.74	305.91
gene-YER004W	FMP52	412.29	419.03	332.64	374.77	369.01	319.44	471.56	372.12	320.2	359.36
gene-YER005W	YND1	62.19	61.64	59.61	64.45	63.97	63.91	55.61	60.94	59.85	64.87
gene-YER006W	NUG1	282.22	291.73	286.8	300.75	303.35	282.87	261.9	270.95	261.93	263.46
gene-YER007C-A	TMA20	283.68	288.77	315.06	304.5	299.23	292.57	271.75	275.5	250.04	279.2
gene-YER007W	PAC2	20.02	18.47	16.82	20.53	19.25	19.87	18.09	17.78	19.01	19.43
gene-YER008C	SEC3	31.67	31.16	26.97	28.72	29.03	32.83	26.09	31.25	24.92	27.22
gene-YER009W	NTF2	1595.94	1571.24	1781.36	1744.42	1609.61	1576.38	1622.31	1475.58	1616.54	1529.37
gene-YER010C	YER010C	113.24	113.87	104.79	111.31	114.76	113.97	122.76	123.56	107.34	104.43
gene-YER011W	TIR1	24.69	22.63	8.9	12.66	18.47	18.19	13.97	18.68	15.73	14
gene-YER012W	PRE1	753.62	780.67	702	698.6	906.59	840.73	777.54	749.24	701.13	721.26
gene-YER013W	PRP22	20.87	20	16.84	18.93	43.28	44.47	18.99	21.46	15.75	16.88
gene-YER014C-A	BUD25	0.38	3.25	0	0	2.17	0	0.11	0	0	0
gene-YER014W	HEM14	58	59.36	67.61	71.25	65.58	67.63	59.48	66.83	63.57	62.25
gene-YER015W	FAA2	14.07	11.04	9.78	9.91	22	20.49	20.48	18.89	13.09	14
gene-YER016W	BIM1	135.38	129.26	144.22	148.51	155.01	145.49	138.97	152.52	141.15	154.46
gene-YER017C	AFG3	72.4	74.29	70.8	78.03	82.66	81.85	77.02	77.01	68.92	75.37
gene-YER018C	SPC25	33.88	35.34	28.81	30.01	30.87	29.08	44.81	36.44	23.66	26.42
gene-YER019C-A	SBH2	1424.82	1828.58	1263.45	1232.08	1318.86	1364.01	1456.48	1189.34	1461.79	1426.36
gene-YER019W	ISC1	89.1	88.05	73.85	73.3	80.28	79.68	90.63	90.21	77.38	83.64
gene-YER020W	GPA2	167.77	163.47	126.56	120.61	155.45	144.63	189	179.37	158.54	156.65
gene-YER021W	RPN3	317.37	303.46	304.7	319.35	302.4	314.74	302.56	318.47	331.05	304.63
gene-YER022W	SRB4	33.46	38.98	37.45	38.82	38.15	37.85	35.5	35.89	37.43	36.43
gene-YER023W	PRO3	555.08	559.13	553.44	601.9	574.87	502.44	615.82	568.18	602.75	587.25
gene-YER024W	YAT2	41.7	41.49	28.35	26.81	34.03	32.94	37.75	41.63	37.81	35.17
gene-YER025W	GCD11	377.19	378.38	385.7	399.39	401.11	405.26	367.14	387.66	365.71	379.95
gene-YER026C	CHO1	722.81	705.61	794.58	907.83	965.21	730.31	997.72	790.32	731.23	892.36
gene-YER027C	GAL83	116.01	114.85	134.38	131.16	131.99	132.35	129.12	135.34	137.85	135.02
gene-YER028C	MIG3	27.56	30.47	30.33	28.44	40.83	35.86	30.58	39.5	25.68	30.82
gene-YER029C	SMB1	113.56	142.57	136.86	126.87	151.07	133.21	123.93	122.22	115.18	150.21
gene-YER030W	CHZ1	390.38	403.39	403.7	422.86	471.72	424.94	429.82	421.38	460.31	472.61
gene-YER031C	YPT31	467.16	499.54	493.98	512.62	500.73	462.28	484.66	488.04	515.65	492.23
gene-YER032W	FIR1	20.1	18.89	16.78	15.78	18.52	20.71	15.7	17.71	14.67	14.34
gene-YER033C	ZRG8	14.3	13.87	10.94	11.52	10.95	12.19	11.99	15	12.4	10.61
gene-YER034W	YER034W	114.37	102.77	82.21	78.26	63.21	74.3	88.48	103.94	60.04	73.14
gene-YER035W	EDC2	248.97	247.45	222.34	220.09	235.35	207.38	286.11	268.53	234.57	266.23
gene-YER036C	ARB1	510.51	501.28	535.55	541.7	544.5	539.73	471.96	516.03	498.11	516.26
gene-YER037W	PHM8	69.56	64.47	134.16	127.81	79.99	74.51	82	88.04	120.88	129.57
gene-YER038C	KRE29	17.01	17.45	13.81	14.75	14.66	13.5	16.06	14.23	11.24	15.43
gene-YER038W-A	FMP49	2.8	0	0	0	0.4	0	0	0	0	6.5
gene-YER039C	HVG1	18.48	21.63	13.78	13.96	23.26	13.54	21.75	21.56	15.49	20.91
gene-YER039C-A	YER039C-A	0	0	16.4	0	0	63.89	0	0	56.88	0
gene-YER040W	GLN3	25.32	24.38	23.97	24.21	27.34	32.6	23.66	32.03	26.68	22.5
gene-YER041W	YEN1	24.79	22.33	21.47	20.88	22.95	23.09	21.82	23.85	18.13	20.28
gene-YER042W	MXR1	243.81	249.34	265.56	273.64	238.33	201.98	233.75	287.98	338.88	340.95
gene-YER043C	SAH1	1429.45	1407.39	1580.49	1661.85	1652.25	1520.58	1589.66	1512.25	1498.39	1569.68
gene-YER044C	ERG28	135.59	138.6	141.87	148.1	159.93	105.68	176.15	133.83	151.99	152.61
gene-YER044C-A	MEI4	5.61	6.81	3.21	5.82	4.81	4.75	6.09	6.9	4.91	3.51
gene-YER045C	ACA1	42.75	45.04	33.12	32.04	33.96	34.27	38.26	45.04	31.69	34.57
gene-YER046W	SPO73	85.84	77.89	32.78	31.96	56.25	31.18	83.92	63.9	33.43	45.76
gene-YER047C	SAP1	24.65	26.48	21.59	20.67	26.45	26.73	25.39	28.1	23.55	22.03
gene-YER048C	CAJ1	226.97	245.18	249.53	253.12	254.41	264.59	235.2	256.87	276.93	271.8
gene-YER048W-A	ISD11	408.91	230.05	257.05	258.2	318.75	385.28	384.48	257.31	327.29	326.06
gene-YER049W	TPA1	162.55	162.92	188.32	194.02	179.04	183.04	155.64	167.13	169.63	173.28
gene-YER050C	RSM18	135.11	174.66	209.78	196.16	163.93	194.22	184.97	187.47	176.73	178.85
gene-YER051W	JHD1	29.44	31.23	25.84	22.5	31.08	26.66	28.79	31.26	26.7	26.43
gene-YER052C	HOM3	229.14	217.54	193.07	197.95	190.21	180.85	213.63	208.28	211.69	216.62
gene-YER053C	PIC2	215.51	221.18	385.26	392.57	331.58	285.56	303.99	257.55	392.6	413.33
gene-YER054C	GIP2	10.63	10.87	14.97	13.78	20.34	23.39	19.88	23.78	16.77	14.59
gene-YER055C	HIS1	687.49	705.62	871.75	839.19	889.12	862.98	825.76	786.01	908.7	903.51
gene-YER056C	FCY2	520.42	497.91	606.39	639.98	619.28	559.12	558.43	534.38	585.42	624.57
gene-YER056C-A	RPL34A	6046.44	6016.12	4441.01	5167.48	6218.11	4289.73	6120.79	5235.54	3826.09	4938.06
gene-YER057C	HMF1	725.5	755.93	894.85	928.36	768.88	653.57	813.32	774.9	820.43	894.24
gene-YER058W	PET117	57.37	28.66	65.86	72.81	65.75	33.01	54.71	57.52	73.27	63.59
gene-YER059W	PCL6	74.56	67.56	70.09	70.56	73.88	74.93	69.89	82.77	75.56	75.56
gene-YER060W	FCY21	55.36	55.95	56.13	60.26	65.64	58.42	61.56	66.9	64.7	64.3
gene-YER060W-A	FCY22	14.49	15.3	15.34	12.03	14.88	17.4	14.8	15.89	12.32	14.35
gene-YER061C	CEM1	61.73	57.61	71.11	66.75	78.42	74.39	72.44	77.16	76.03	80.22
gene-YER062C	GPP2	438.25	441.58	701.08	715.09	505.66	501.43	551.41	495.22	640.07	665.99
gene-YER063W	THO1	295.76	301.58	386.1	386.71	343.44	353.95	373.89	373.98	373.9	377.57
gene-YER064C	VHR2	82.7	78.92	76	76.63	120.19	108.48	110.82	120.75	71.72	69.49
gene-YER065C	ICL1	31.6	31.64	27.49	28.05	45.86	39.37	42.67	40.34	30.07	34.98
gene-YER066W	RRT13	24.53	26.99	29.54	27.95	28.87	31.54	37.57	28.64	22.48	31.84
gene-YER067W	RGI1	301.2	276.13	460.44	409.64	574.08	455.66	571.9	489.63	499.09	593.01
gene-YER068W	MOT2	87.97	89.29	80.42	76.14	86.16	90.69	79.13	90.94	76.2	76.08
gene-YER069W	ARG5%2C6	70.59	77.95	89.61	95.98	105.57	101.65	92.49	91.56	115.64	123.38
gene-YER070W	RNR1	142.62	136.79	128.62	134.4	122.06	124.56	116.93	118.16	100.32	106.14
gene-YER071C	TDA2	216.86	208.22	196.76	209.91	203.69	201.71	205.02	168.7	217.83	197.17
gene-YER072W	VTC1	356.31	347.04	310.25	300.79	313.07	301.86	344.38	273.17	361.74	357.56
gene-YER073W	ALD5	351.47	337.49	228.48	247.86	297.8	290.03	353.7	342.55	262.15	278.43
gene-YER074W	RPS24A	7095.47	6919.45	4934.34	6403.48	6720.63	4583.92	7736.66	5518.93	4618.49	5854.82
gene-YER074W-A	YOS1	355.94	536.06	446.2	470.37	377.41	422.81	362.69	374.22	554.42	320.1
gene-YER075C	PTP3	23.88	26.48	18.31	20.67	19.41	20.31	19.57	21.79	16.9	18.83
gene-YER076C	YER076C	34.65	32.46	26.43	28.68	32.07	24.8	30.78	31.47	28.26	34.44
gene-YER077C	MRX1	41.28	44.97	42.31	41.83	43.06	44.7	40.86	45.97	37.73	43.08
gene-YER078C	ICP55	64.27	63.08	58.36	62.34	65.67	63.66	65.95	67.8	65.59	62.98
gene-YER079W	YER079W	61.94	64.07	109.51	95.83	73.68	95.74	81.22	101.08	125.63	107
gene-YER080W	AIM9	127.66	128.18	139.9	152.57	136.85	141.6	135.68	142.45	145.97	152.67
gene-YER081W	SER3	452.92	460.61	199.41	196.22	260.56	245.82	384.62	399.15	293.83	312.13
gene-YER082C	UTP7	97.71	103.3	109.18	110.63	94.87	98.34	88.88	92.32	98.62	91.1
gene-YER083C	GET2	230.7	232.26	208.83	225.51	223.26	190.29	250.87	216	208.93	211.32
gene-YER085C	YER085C	3.02	2.69	1.84	3.26	0.91	2.48	1.78	1.24	0.88	1.35
gene-YER086W	ILV1	285.1	292.86	304.28	317.8	307.96	296.9	281.99	273.62	287.76	298.93
gene-YER087C-B	SBH1	944.25	835.2	1119.46	1023.55	950.75	859.71	884.26	641.77	1114.61	1172.14
gene-YER087W	AIM10	35.81	35.46	30.86	31.53	34.18	27.78	35.56	34.68	33.69	33.37
gene-YER088C	DOT6	153.03	154.03	168.29	159.58	176.33	189.16	172.83	192.42	157.44	165.32
gene-YER089C	PTC2	156.97	149.04	156.29	151.86	155.99	156.38	164.19	166.64	155.27	153.98
gene-YER090W	TRP2	301.23	284.24	318.26	336.66	317.65	303.75	288.68	306.43	343.3	343.58
gene-YER091C	MET6	869.21	839.26	1054.67	1132.94	962	914.16	989.09	1020.75	1337.47	1425.55
gene-YER092W	IES5	393.57	336.91	334.53	355.67	320.83	306.2	291.43	395.1	379.38	346.24
gene-YER093C	TSC11	17.05	17.68	15.13	15.14	14.42	15.91	15.02	17.2	13.75	13.68
gene-YER093C-A	AIM11	85.26	64.99	87.21	95.97	89.8	85.39	105.1	83.56	79.13	88.59
gene-YER094C	PUP3	683.97	686.8	710.85	754.08	692.03	667.13	749.61	795.98	742.48	779.53
gene-YER095W	RAD51	111.61	112.61	79.66	82.68	107.2	93.78	114.57	107.9	91.48	94.09
gene-YER096W	SHC1	12.82	13.27	7.65	8.06	7.84	7.48	13.15	11.17	7.66	6.79
gene-YER098W	UBP9	17.51	19.21	18.47	16.46	22.9	22.66	20.93	26.03	19.9	20.82
gene-YER099C	PRS2	169.55	165.28	172.12	175.16	168.15	148.18	169.87	177.5	172.49	177.12
gene-YER100W	UBC6	232.75	246.28	224.74	232.65	241.68	205.54	233.43	224.71	235.02	249.55
gene-YER101C	AST2	42.33	40.1	36.54	39.08	33.99	38.96	36	35.76	39.33	38.09
gene-YER102W	RPS8B	3696.9	3702.83	3054.69	3404.48	3752.63	3062.06	3855.08	3474.2	2684.6	3219.09
gene-YER103W	SSA4	83.58	93.67	90.37	92.19	73.65	72.78	92.47	97.73	84.34	85.79
gene-YER104W	RTT105	36	42.4	45.81	40.05	40.39	37.37	41.38	33.64	32.06	38.33
gene-YER105C	NUP157	40.76	40.32	42	42.95	38.92	41.03	34.42	40.93	36.45	37.2
gene-YER106W	MAM1	3.86	4.5	2.22	1.06	0.64	1.81	1.99	0.77	2.24	1.53
gene-YER107C	GLE2	121.4	122.87	100.14	102.36	109.78	114.7	110.5	110.55	96.3	111.27
gene-YER110C	KAP123	160.8	159.16	153.88	152.78	158.3	156.79	140.3	153.73	129.31	132.76
gene-YER111C	SWI4	17.18	18.04	12.36	13.85	13.66	13.58	12.13	16.32	13.36	11.86
gene-YER112W	LSM4	257.16	275.22	283.32	282.16	303.93	286.69	259.69	259.44	277.27	282.77
gene-YER113C	TMN3	52.52	48.98	47.54	46.23	50.65	45.15	43.38	45.04	38.3	41.23
gene-YER114C	BOI2	35.06	33.06	33.56	33.71	36.51	36.74	33.12	35.45	31.6	29.17
gene-YER115C	SPR6	57.31	58.6	63.21	51.45	62.04	51.52	53.07	59.84	53.23	53.16
gene-YER116C	SLX8	58.24	55.01	56.72	60.28	57.49	52.08	59.18	62.7	55.32	52.41
gene-YER117W	RPL23B	5838.17	6191.39	6296.75	7181.89	6095.88	5963.01	6545.95	6748.98	5785.33	6033.35
gene-YER118C	SHO1	147.85	147.93	157.51	174.73	160.41	169.78	141.96	161.37	163.48	151.56
gene-YER119C	AVT6	81.87	79.38	87.13	87.82	83.52	80.22	86.26	92.17	95.06	92.14
gene-YER120W	SCS2	642.83	615.47	769.68	730.75	671.43	709.64	652.54	673.16	745.44	703.41
gene-YER121W	YER121W	33.76	18.58	21.58	17.17	28.7	34.11	39.91	32.19	21.21	23.03
gene-YER122C	GLO3	241.82	251.07	262.93	263.82	252.3	281.43	232.34	262.53	253.94	247.08
gene-YER123W	YCK3	56.75	53.9	50.24	52.04	50.21	54.74	53.2	54.19	48.29	46.76
gene-YER124C	DSE1	150.54	149.42	221.13	250.2	194.22	184.46	161.3	175.32	189.24	197.56
gene-YER125W	RSP5	118.33	109.71	108.85	112.63	115.09	114.08	119.04	122.09	104.82	111.4
gene-YER126C	NSA2	325.12	320.17	321.95	352.18	293.37	277.4	282.77	260.65	278.64	288.4
gene-YER127W	LCP5	97.69	108.54	112.84	120.6	94.33	93.61	85.39	93.3	92.92	89.17
gene-YER128W	VFA1	37.78	34.15	33.33	36.17	28.77	26.76	30.05	28.55	35.44	26.18
gene-YER129W	SAK1	37.81	39.95	35.74	35.43	38.62	39.02	34.73	39.89	32.7	31.48
gene-YER130C	COM2	175.51	179.75	255.9	253.35	119.32	133.14	143.51	156.9	229.1	226.16
gene-YER131W	RPS26B	6018.6	6492.92	7331.79	7055.92	7551.43	7578.61	6996.76	6939.34	7112.95	6370.78
gene-YER132C	PMD1	12.45	13.27	9.92	10.37	9.73	11	9.69	10.74	9.19	8.96
gene-YER133W	GLC7	487.82	508.81	549.56	568.49	564.16	543.35	512.63	565.74	515.74	544.59
gene-YER134C	YER134C	206.89	214.61	236.44	248.76	227.88	203.52	216.7	227	221.01	236.01
gene-YER135C	YER135C	2.2	2.5	3.95	3.6	4.58	2.64	1.77	3.79	3.8	0.66
gene-YER136W	GDI1	283.7	280.54	276.16	273.48	302.15	305.71	293.16	307.55	289.39	286.26
gene-YER137C	YER137C	48.59	58.14	72.27	78.59	40.22	63.26	45.14	54.3	65.94	50.04
gene-YER138C	YER138C	513.03	524.88	273.51	280.62	322.88	306.76	362.57	400.39	302.07	312.33
gene-YER139C	RTR1	46.52	49.04	43.42	38.01	47.1	35.03	35.31	51.12	41.82	43.44
gene-YER140W	EMP65	32.81	34.99	31.65	26.43	32.08	31.56	29.64	31.51	30.44	27.78
gene-YER141W	COX15	124.79	110.31	112.24	116.18	134.7	128.24	127	132.28	117.14	127.62
gene-YER142C	MAG1	67.9	68.66	64.28	63.06	67.78	65.21	67.59	78.73	72.87	67.14
gene-YER143W	DDI1	119.27	122.87	107.06	101.13	116.07	111.27	119.64	126.25	130.6	119.4
gene-YER144C	UBP5	53.4	52.19	42.29	41.15	46.71	47.12	54.37	55.38	40.43	39.9
gene-YER145C	FTR1	392.7	399.78	211.65	228.35	451.43	407.9	476.24	440.47	216.76	228.01
gene-YER145C-A	YER145C-A	61.04	71.25	93.54	86.89	83.2	110.7	191.28	235.01	77.2	58.04
gene-YER146W	LSM5	268.21	312.34	612.56	380.54	399.29	552.51	864.86	1455.66	675.83	529.88
gene-YER147C	SCC4	37.54	39.3	33.63	34.12	34.41	31.7	40.56	38.11	31.03	33.87
gene-YER148W	SPT15	285.34	271.81	213.07	226.31	239.95	241.29	271.33	237.96	210.04	223.28
gene-YER149C	PEA2	60.66	59.6	62.67	55.1	47.4	55.35	57.85	59.87	61.74	52.69
gene-YER150W	SPI1	1067.15	1028.36	1708.56	1428.28	1119.5	960.47	1152.11	1259.76	1516.51	1722.54
gene-YER151C	UBP3	62.98	62.76	60.4	59.83	59.53	62.07	53.05	61.54	58.35	55.49
gene-YER152C	YER152C	109.5	104.55	98.19	103.78	92.07	94.82	113.26	115.21	103.31	113.7
gene-YER153C	PET122	25.68	21.54	18.46	22.68	25.23	27.59	29.25	21.86	21.42	20.19
gene-YER154W	OXA1	104.93	104.83	100.03	96.54	97.96	100.67	110.66	107.92	90.66	96.53
gene-YER155C	BEM2	38.45	39.33	36.51	37.22	37	37.12	33.82	37.48	33.27	33.83
gene-YER156C	YER156C	334.28	321.21	327.5	339.81	355.77	333.42	349.4	339.46	304.14	313.1
gene-YER157W	COG3	44.49	40.09	39.34	39.23	34.84	34.86	35.06	40.68	34.81	34.8
gene-YER158C	YER158C	50.35	51.75	55.09	48.2	43.12	41.97	52.5	57.29	51.26	53.19
gene-YER159C	BUR6	427.27	350.72	350.68	309.07	322.97	332.13	375.57	349.01	334.89	339.82
gene-YER160C	YER160C	92.01	88.79	38.74	39.29	42.24	49.58	54.73	66.52	46.52	42.55
gene-YER161C	SPT2	127.43	130.82	127.19	124.3	128.51	136.36	127.3	135.01	135.82	135.31
gene-YER162C	RAD4	27.39	29.68	29.35	26.21	32.17	31.48	32.42	32.71	31.58	28.98
gene-YER163C	GCG1	231.94	239.31	173.01	206.52	185.88	179.63	241.45	225.01	217.95	232.57
gene-YER164W	CHD1	30.12	28.25	28.89	29.65	30.91	33.58	27.34	29.19	27.43	26.49
gene-YER165W	PAB1	642.06	639.53	532.67	553.89	604.81	571.5	583.6	592.65	504.24	525.88
gene-YER166W	DNF1	39.45	37.82	42.73	44.06	39.86	41.38	37.63	40.26	38.96	40.68
gene-YER167W	BCK2	55.22	54.25	34.63	38.22	41.54	46.53	46.59	56.42	36.34	37.3
gene-YER168C	CCA1	81.11	85.09	78.99	79.35	78.7	75.27	73.71	83.92	81.76	76.57
gene-YER169W	RPH1	44.25	47.97	41.84	42.75	38.31	42.95	41.25	46.71	36.52	39.09
gene-YER170W	ADK2	29.81	46.35	50.77	45.02	53.07	51.88	35.6	43.66	52.1	48.32
gene-YER171W	RAD3	48.42	47.29	50.24	50.28	50.84	49.12	47.45	49.75	47.49	47.06
gene-YER172C	BRR2	19.29	20.03	16.28	18.17	18.94	18.51	18.87	20.36	16.23	16.47
gene-YER173W	RAD24	25.82	24.95	19.93	21.13	22.35	22.23	23.75	26.35	20.43	19.99
gene-YER174C	GRX4	93.8	107.65	123.53	127.03	128.04	115.15	115.44	110.82	103.32	114.65
gene-YER175C	TMT1	147.12	139.06	162.51	153.97	158.77	157.45	144.49	163.11	173.99	182.2
gene-YER176W	ECM32	39.68	42.16	35.82	32.81	35.04	35.72	35.25	37.93	30.8	31.26
gene-YER177W	BMH1	2665.45	2710.8	3354.99	3299.1	2843.33	3020.24	2899.84	3063.33	3278.09	3244.85
gene-YER178W	PDA1	737.07	703.04	692.35	738.98	682.04	637.92	768.49	717.7	674.77	743.68
gene-YER179W	DMC1	21.27	22.25	14.43	15.88	14.18	16.72	19.85	23.43	19.25	17.7
gene-YER180C	ISC10	60.32	64.68	53.06	47.7	54.63	52.68	60.05	59.23	58.49	50.8
gene-YER180C-A	SLO1	72.81	65.83	40.11	39.2	53.92	57.01	51.81	24.95	98.18	58.2
gene-YER181C	YER181C	0	0	0	1.87	0	0	2.38	0	0	5.16
gene-YER182W	FMP10	97.87	101.96	128.28	123.16	134.68	121.75	108.58	110.05	128.64	125.58
gene-YER183C	FAU1	121.56	114.08	97.69	104.84	105.75	95.27	122.31	111.46	89.54	99.17
gene-YER184C	TOG1	34.71	34.49	16	16.39	21.15	19.52	29.43	28.21	22.87	23.58
gene-YER185W	PUG1	101.18	88.65	33.13	39.18	30.2	31.71	80.47	71.5	75.57	79.51
gene-YER186C	YER186C	89.81	92.92	79.18	91.42	87.38	84.15	87.58	84.48	84.29	80.22
gene-YER187W	YER187W	21.15	29.9	15.31	18.09	14.49	15.2	23.33	12.85	17.17	16.97
gene-YER188W	YER188W	15.97	11.61	18.77	20.06	17.22	17.6	12.77	12.21	11.09	15.4
gene-YER189W	YER189W	8.07	13.83	11.3	11.25	8.94	4.98	14.05	5.37	4.5	4.52
gene-YER190C-B	YER190C-B	36.8	43.5	52.73	50.55	15.22	61.77	17.91	17.23	60.69	27.38
gene-YER190W	YRF1-2	4.15	6.63	2.66	6.9	4.84	3.82	4.51	6.09	5.5	6.52
gene-YFL001W	DEG1	71.7	69.86	66.45	62.7	63.63	61.01	60.01	65.83	63.88	68.08
gene-YFL002C	SPB4	71.07	72.09	73.45	73.57	70.36	70.52	66.14	68.86	69.27	64.79
gene-YFL002W-A	YFL002W-A	70.55	66.48	33.99	36.07	44.97	42.97	51.05	52.53	34.48	37.33
gene-YFL003C	MSH4	6.39	6.21	4.03	4.32	4.49	4.4	4.89	6.04	4.23	4.23
gene-YFL004W	VTC2	89.9	93.63	92.78	102.85	99.8	96.27	93.09	101.04	100.23	105.1
gene-YFL005W	SEC4	478.37	493.5	571.09	568.94	528.63	545.15	517.82	592.12	588.65	564.32
gene-YFL007W	BLM10	36.66	38.85	38.94	41.76	37.19	38.32	34.12	38.25	38	39.03
gene-YFL008W	SMC1	23.18	23.81	22.78	23.88	21.31	23.96	20.73	26.01	21.54	20.76
gene-YFL009W	CDC4	63.56	65.27	59.42	63.71	65.82	67.6	59.14	65.63	59.09	59.13
gene-YFL010C	WWM1	782.1	734.67	618.99	624.25	640.15	591.32	768.78	625.54	735.23	723.18
gene-YFL010W-A	AUA1	784.1	910.4	676.94	757.29	676.08	629.04	774.29	702.62	816.73	834.1
gene-YFL011W	HXT10	4.88	5.01	1.26	0.81	1.87	1.5	3.86	3.62	2.22	2.64
gene-YFL012W	YFL012W	3.7	2.6	1.53	4.09	1.89	2.88	3.85	3.33	2.14	1.65
gene-YFL013C	IES1	77.37	74.3	67.13	68.14	70.1	74.21	68.26	78.11	71.47	68.24
gene-YFL014W	HSP12	1408.43	1369.6	5514.57	6523.46	4381.3	3531.43	2571.24	2189.27	2561.05	2858.52
gene-YFL015C	YFL015C	3.45	0.39	0.3	1.02	1.75	1.4	2.85	4.26	0.33	1.85
gene-YFL016C	MDJ1	150.9	158.94	115.36	120.69	116.23	111.98	145.68	139.15	130.57	132.63
gene-YFL017C	GNA1	279.02	308.5	282.95	308.07	300.69	258.23	342.47	258.73	257.49	274.79
gene-YFL017W-A	SMX2	409	402.21	248.89	106.48	460.2	306.87	386.96	497.26	253.15	353.57
gene-YFL018C	LPD1	372.01	393.33	480.07	488.65	468.72	467.79	433.04	459.74	474.7	470.75
gene-YFL019C	YFL019C	4.73	9.47	5.87	4.63	1.25	5.48	4.35	3.67	6.63	0
gene-YFL020C	PAU5	9.67	9.91	9.21	17.99	10.15	15.89	1.18	22.01	3.19	8.67
gene-YFL021W	GAT1	50.91	50.48	53.09	49.87	39.88	41.21	45.05	44.39	46.38	45.03
gene-YFL022C	FRS2	394.95	393.4	373.36	366.65	369.75	335	361.37	367.23	348.76	360.36
gene-YFL023W	BUD27	34.98	37.08	33.56	33.34	32.67	32.39	32.45	33.46	28.8	29.49
gene-YFL024C	EPL1	35.52	32.27	25.91	27.92	28.99	32.16	31.05	32.53	25.56	25.88
gene-YFL025C	BST1	24.57	23.62	25.17	26.06	25.73	22.56	23.05	24.45	22.3	22.33
gene-YFL026W	STE2	505.61	484.82	580.37	610.81	515.62	508.44	419.55	471.21	518.98	505.84
gene-YFL027C	GYP8	48.79	51.85	45.46	41.96	40.18	41.95	44.65	47.53	41.67	42.13
gene-YFL028C	CAF16	162.21	168.59	141.43	172.6	160.12	144.01	186.8	166.07	160.28	186.19
gene-YFL029C	CAK1	71.95	83.12	73.52	80.66	70.19	62.31	79.51	81.83	73.61	80.73
gene-YFL030W	AGX1	20.93	21.91	24.55	22.68	25.03	21.86	29.09	27.22	26.07	27.8
gene-YFL031W	HAC1	608.55	627.24	591.32	594.19	548.22	549.23	703.48	650.58	592.24	632.74
gene-YFL033C	RIM15	14.85	14.78	11.18	11.84	14.93	15.4	13.15	17.02	11.47	11.48
gene-YFL034C-A	RPL22B	635.41	729.24	612.37	528.26	669.07	564.89	610.24	645.19	553.28	632.62
gene-YFL034C-B	MOB2	109.46	99.81	91.49	97.24	88.1	89.18	89.9	107.31	94.26	96.22
gene-YFL034W	MIL1	22.19	22.77	17.75	17.76	21.21	20.67	21.5	22.33	17.41	19.1
gene-YFL036W	RPO41	27.86	29.14	24.24	24.51	32.36	30.12	29.94	30.75	24.9	25.41
gene-YFL037W	TUB2	484.25	486.74	466.29	490.33	492.41	462.14	490.06	497.95	416.05	458.17
gene-YFL038C	YPT1	1134.22	1138.92	1264.03	1378.4	1158.49	1130.25	1236.79	1243.13	1229.04	1298.3
gene-YFL039C	ACT1	2471.7	2453.85	2405.78	2535.07	2451.67	2300.52	2376.4	2336	2395.66	2629
gene-YFL040W	YFL040W	9.6	10.74	6.13	7.31	8.17	7.99	9.52	7.89	5.81	6.97
gene-YFL041W	FET5	70.82	71.27	70.35	77.95	79.32	76.58	79.85	85.96	70.27	74.02
gene-YFL042C	LAM5	49.68	47.47	37.82	37.44	43.71	43.61	47.24	49.79	45.04	45.21
gene-YFL044C	OTU1	125.27	116.82	80.17	90.74	91.74	80.7	104.45	96.22	92.75	105.18
gene-YFL045C	SEC53	1225.7	1275.49	1352.55	1443.04	1404.93	1206.56	1359.11	1280.18	1167.68	1299.89
gene-YFL046W	FMP32	98.62	92.64	96.49	94.74	103.89	94.76	101.71	98.52	87.75	91.44
gene-YFL047W	RGD2	43.49	41.66	37.28	40.85	39.94	35.95	39.49	38.01	36.37	41.16
gene-YFL048C	EMP47	160.1	166.97	174.06	186.08	184.05	167.81	171.58	170.55	197.26	202.85
gene-YFL049W	SWP82	47.12	44.01	37.48	39.23	43.22	44.3	38.35	47.14	39.22	42.74
gene-YFL050C	ALR2	18.08	18.59	13.12	12.15	15.08	14.46	16.57	19.3	11.87	13.08
gene-YFL051C	YFL051C	4.42	4.53	3.46	4.35	8.61	6.8	3.92	2.65	4.22	7.91
gene-YFL052W	ZNF1	4.08	5.28	4.7	7.24	10.86	10.03	9.86	9.58	8.56	8.2
gene-YFL053W	DAK2	4.26	3.82	2.12	1.95	3.22	2.97	4.87	5.04	3.67	3.61
gene-YFL054C	AQY3	26.12	25.76	22.42	19.95	35.6	33.51	37.23	39.36	27.05	26.93
gene-YFL055W	AGP3	15.11	14.31	9.21	9.34	10.04	11.55	13.39	16.6	12.74	13.39
gene-YFL056C	pseudogene_AAD6	62.17	65.02	34.58	28.67	42.96	39.73	45.98	51.01	37.68	39.69
gene-YFL058W	THI5	4.3	4.77	2.86	2.07	2.22	2.49	2.79	3.23	2.14	2.58
gene-YFL059W	SNZ3	51.1	45.91	39.43	36.38	35.07	33.84	46.46	38.82	40.47	40.42
gene-YFL060C	SNO3	28.49	25.12	24.57	15.42	20.44	20.7	31.31	18.54	19.51	22.09
gene-YFL061W	DDI2	12.55	13.06	9.96	10.08	8.38	11.73	11.5	12.19	8.36	9.08
gene-YFL062W	COS4	5.19	2.85	3.6	5.52	4.01	2.23	7.03	3.87	3.39	4.23
gene-YFL064C	YFL064C	2.16	3.05	1.15	0	0.67	2.3	0.79	1.76	3.21	4.47
gene-YFL065C	YFL065C	0	0	10.42	5.53	0	3.79	3.78	0	0	0
gene-YFL066C	YFL066C	14.25	10.67	5.86	9.65	12.37	9.79	6.59	6.18	6.59	9.28
gene-YFL067W	YFL067W	22	20.19	19.78	14.99	13.34	21.07	10.92	13.56	19.21	13.08
gene-YFL068W	YFL068W	45.11	67.45	73.07	48.08	45.46	87.95	54.73	45.69	85.39	46.84
gene-YFR001W	LOC1	221.53	232.28	241.49	219.24	247.11	250.35	204.08	210.82	217.5	236.9
gene-YFR002W	NIC96	74.06	76.46	67.7	70.79	66.68	69.37	64.04	69.61	66.32	67.4
gene-YFR003C	YPI1	228.45	266.45	221	229.94	245.74	224.55	280.74	285.1	255.18	298.82
gene-YFR004W	RPN11	383.64	376.91	372.13	347.01	399.29	403.52	412.62	385.16	401.44	390.75
gene-YFR005C	SAD1	66.49	62.63	56.84	63.82	59.38	58.91	62.06	67.55	64.25	60.63
gene-YFR006W	YFR006W	164.69	161.8	128.66	130.26	143.65	142.85	161.56	158.58	142.12	142.71
gene-YFR007W	YFH7	40.43	41.79	37.62	37.8	35.8	36.59	34.51	41.56	47.22	39.98
gene-YFR008W	FAR7	41.63	39.74	45.44	44.57	42.6	40.28	47.54	51.05	46.95	42.36
gene-YFR009W	GCN20	190.26	185.87	191.41	195.54	190.46	194.25	177.97	186.8	186.63	196.75
gene-YFR010W	UBP6	213.08	212.6	197.81	189.2	201.53	200.68	201.79	203.68	208.31	211.1
gene-YFR011C	MIC19	176	187.07	206.52	245.53	212.48	198.46	208.47	216.12	203.15	176.12
gene-YFR012W	DCV1	9.86	9.04	6.77	8.02	7.32	3.28	8.28	10.12	4.09	7.66
gene-YFR013W	IOC3	49.13	51.05	51.08	52.47	52.5	56.69	49.57	53.62	46.3	47.31
gene-YFR014C	CMK1	79.47	82.66	89.18	89.2	114.68	120.3	126.21	120.41	108.73	107.35
gene-YFR015C	GSY1	54.29	53.23	115.1	114.28	194.8	190.56	142.89	146.25	135.14	148.21
gene-YFR016C	AIP5	42.93	42.37	45.73	43.85	40.51	43.67	35.55	47.05	40.72	41.17
gene-YFR017C	IGD1	84.36	71.16	136.14	124.59	123.99	115.21	115.83	123.06	148.56	135.54
gene-YFR018C	YFR018C	114.43	114.11	111.35	112.48	106.95	121.31	142.43	121.6	111.94	118.45
gene-YFR019W	FAB1	14.71	15.09	13.98	12.65	12.75	12.34	13.15	14.3	12.22	11.69
gene-YFR020W	CSS2	44.54	53.89	32.6	27.81	37.97	37.24	45.21	40.63	27.69	36.87
gene-YFR021W	ATG18	43.03	45.51	40.1	43.45	39.98	40.36	45.75	43.46	44.93	40.03
gene-YFR022W	ROG3	40.99	44.6	35.35	31.52	29.84	27.93	37.27	36.69	38.84	39.49
gene-YFR023W	PES4	5.48	5.57	2.89	2.37	3.14	2.89	4.24	5.53	3.3	2.87
gene-YFR024C-A	LSB3	214.11	230.71	226.63	230.44	221.51	212.39	253.02	231.43	233.6	237.64
gene-YFR025C	HIS2	98.62	104.18	133.55	135.78	130.06	129.79	122.78	125.06	129.85	135.47
gene-YFR026C	ULI1	15.34	17.1	17.74	15.08	16.49	12.27	16.19	15.1	15.79	11.99
gene-YFR027W	ECO1	26.13	32.18	27.58	27.55	29.28	24.28	29.82	32.46	28.43	28.29
gene-YFR028C	CDC14	81.54	83.57	84.94	78.32	81.14	83.25	80.57	78.03	75.96	74.95
gene-YFR029W	PTR3	27.05	24.41	22.1	20.95	24.23	23.62	25.55	30.64	20.57	23.33
gene-YFR030W	MET10	102.9	104.41	63.71	68.04	63.02	66.82	87.4	93.83	117.12	116.92
gene-YFR031C	SMC2	28.7	29.85	27.02	26.24	27.52	29.27	25.83	30.33	25.44	23.93
gene-YFR031C-A	RPL2A	3214.64	3255.91	3118.53	3534.81	3630.99	3248.46	3539.12	3370.42	3071.87	3214.77
gene-YFR032C	RRT5	3.21	4.44	1.94	2.83	2.52	3.15	3.6	3.65	2.03	1.85
gene-YFR033C	QCR6	373.47	353.85	550.25	498.84	455.15	493.37	443.38	506.55	457.89	487.15
gene-YFR034C	PHO4	73.66	68.71	88.46	88.21	64.31	69.1	75.45	76.4	68.49	82.59
gene-YFR035C	YFR035C	43.22	43.35	29.08	39.61	44.48	41.98	48.23	39.19	39.23	21.82
gene-YFR036W	CDC26	76.36	99.09	69.32	73.88	52.66	51.1	89.5	96.58	69.03	74.02
gene-YFR037C	RSC8	228.99	230.45	247.57	255.45	254.7	260	240.49	250.65	244.71	241.08
gene-YFR038W	IRC5	35.3	35.86	34.6	38.12	37.04	38.05	33.49	36.07	34.4	33.08
gene-YFR039C	OSW7	107.62	107.86	85.25	83.69	84.26	78.07	87.24	94.13	93.94	98.33
gene-YFR040W	SAP155	57.69	57.06	50.48	51.96	56.55	58.65	54.08	58.42	47.13	47.98
gene-YFR041C	ERJ5	133.5	135.57	154.35	145.09	157.99	152.37	128.9	152.47	153.3	156.05
gene-YFR042W	KEG1	103.47	93.24	106.35	98.24	90.76	82.53	90.38	101.06	106.69	111.83
gene-YFR043C	IRC6	86.58	83.36	83.87	77.05	78.02	81.32	90.75	87.06	89.62	81.81
gene-YFR044C	DUG1	346.07	341.59	370.99	395.85	352.34	322.23	373.9	362.47	391.49	395.09
gene-YFR045W	YFR045W	55.14	61.92	55.05	54	58.95	51.6	59.82	58.58	54.69	61.54
gene-YFR046C	CNN1	45.89	40.68	38.7	30.99	39.06	41.68	36.41	40.79	36.8	39.42
gene-YFR047C	BNA6	290.11	288.82	318.71	343.93	301.46	276.72	331.81	311.32	372.4	358.03
gene-YFR048W	RMD8	39.47	39.08	32.43	37.18	36.74	36	34.56	37.45	29.62	33.56
gene-YFR049W	YMR31	187.27	164.35	174.51	134.08	152.36	117.51	196.09	173.4	150.86	171.1
gene-YFR050C	PRE4	498.07	473.92	492.98	515.37	476.65	463.37	472.53	511.05	493.42	492.47
gene-YFR051C	RET2	196.19	197.24	186.65	176.26	190.43	187.64	188.08	195.99	180.89	184.7
gene-YFR052W	RPN12	384.13	395.53	353.58	359.1	371.92	339.12	369.15	374.67	339.8	363.76
gene-YFR053C	HXK1	313.99	317.39	683.05	687.21	856.48	769.81	716.03	706.11	659.22	691.07
gene-YFR054C	YFR054C	2.38	1.85	1.7	0.94	1.68	0.8	1.12	2.45	3.8	2.55
gene-YFR055W	IRC7	87.9	83.98	58.47	72.34	67.47	58.94	85.56	85.63	66.6	66.51
gene-YFR057W	YFR057W	0	0	0	0	0.44	0	0	0.45	0	0
gene-YGL001C	ERG26	307.42	293.91	285.52	312.53	260.15	237.79	290.62	315.7	314.76	339.33
gene-YGL002W	ERP6	129.41	129.69	137.76	142.71	141.97	129.93	146.98	144.99	141.43	149.97
gene-YGL003C	CDH1	50.51	47.79	41.32	38.24	51.85	46.81	53.94	52.13	40.34	41.99
gene-YGL004C	RPN14	54.09	56.64	61.23	55.56	64.23	58.38	52.33	62.25	54.79	61.17
gene-YGL005C	COG7	108.11	115.6	126.93	118.48	129.71	103.72	104.28	123.23	110.8	123.32
gene-YGL006W	PMC1	172.75	170.24	74.49	72.39	91.26	87.47	141.71	145.32	126.41	128.02
gene-YGL007W	BRP1	8.67	11.82	9.06	6.79	7.25	5.45	8.42	2.69	10.19	6.21
gene-YGL008C	PMA1	2305.89	2225.86	2254.52	2488.12	2386.99	2086.43	2244.95	2076.69	1984.07	2319.19
gene-YGL009C	LEU1	629.04	617.3	568.05	596.17	617.11	595.51	630.22	637.42	705.25	754.95
gene-YGL010W	MPO1	71.98	59.31	46.03	46.23	51.1	48.04	67.56	56.23	53.71	55.29
gene-YGL011C	SCL1	594.28	596.23	641.36	614.5	558.56	553.4	595.28	651.05	619.01	585.66
gene-YGL012W	ERG4	477.31	471.31	619.33	671.65	573.03	554.79	500.33	500.15	554.36	609.47
gene-YGL013C	PDR1	38.08	38.22	33.87	33.35	32.85	34.97	33.21	36.11	30.57	31.51
gene-YGL014W	PUF4	56.58	59.45	50.71	53.4	58.89	60.67	55.91	60.42	50.01	51.62
gene-YGL015C	YGL015C	2.94	4.99	0.56	5.76	2.29	1.58	2.66	6.07	0	1.97
gene-YGL016W	KAP122	36.92	34.26	30.2	34.17	31.57	29.86	30.34	30.35	26.36	27.18
gene-YGL017W	ATE1	55.98	56.91	51.94	51.9	57.21	48.98	56.49	53.95	55.91	56.96
gene-YGL018C	JAC1	90.94	98.81	82.19	95.41	79.27	72.27	78.22	97.42	109.26	95.75
gene-YGL019W	CKB1	232.43	249.09	242.93	247.56	232.34	229.14	260.21	247.11	245.88	257.86
gene-YGL020C	GET1	301.22	297.08	321.35	325.55	313.91	295.89	304.76	312.77	344.86	379.42
gene-YGL021W	ALK1	51.24	53.87	50.9	51.4	47.2	47.61	42.45	47.6	45.72	42.4
gene-YGL022W	STT3	262.11	256.8	255.2	270.28	258.11	256.5	263.97	249.63	252.14	268.6
gene-YGL023C	PIB2	61.69	55.08	51.35	53.82	56.34	56.36	55.41	64	50.4	50.5
gene-YGL025C	PGD1	50.99	52.38	51.6	47.47	52.7	56.97	60.53	60.58	48.23	55.95
gene-YGL026C	TRP5	307.49	308.62	256.74	297.8	288.87	269.94	301.59	290.84	287.39	304.81
gene-YGL027C	CWH41	111.45	118.94	110.91	124.66	111.65	114.32	112.34	112.24	121.57	127.18
gene-YGL028C	SCW11	103.4	107.85	149.62	147.03	115.61	128.62	111.91	127.3	128.17	126.87
gene-YGL029W	CGR1	340.7	373.18	325.13	313.99	413.71	353.03	335.67	287.68	313.67	351.32
gene-YGL030W	RPL30	9477.36	8976.64	5123.04	6497.42	6760.46	4922.02	10562	4992.79	5987.99	6242.72
gene-YGL031C	RPL24A	4131.8	4175.3	3656.56	3936.74	4450.44	3934.56	4235.95	3637.09	3452.11	3632.33
gene-YGL032C	AGA2	104.19	242.23	270.64	181.86	238.45	247.45	133.14	200.27	217.46	331.07
gene-YGL033W	HOP2	1.15	1.27	1.39	1.51	1.15	0.49	0.89	1.57	1.16	0.86
gene-YGL034C	YGL034C	0	2.29	0	0	0	1.37	2.45	10.4	0.82	0.9
gene-YGL035C	MIG1	87.55	91.88	87.62	85.04	121.12	129.62	109.49	116.67	93.37	87.81
gene-YGL036W	YGL036W	44.58	42.83	34.24	34.03	41.76	44.62	38.84	44.13	34.84	31.91
gene-YGL037C	PNC1	1235.38	1246.83	2062.25	1970.83	1636.67	1670.11	1542.09	1630.28	2053.3	2071.91
gene-YGL038C	OCH1	171.11	181.2	146.01	141.46	185.82	189.89	189.55	212.34	157.26	156.55
gene-YGL039W	YGL039W	87.65	92.02	49.69	48.99	66.91	54.91	82.16	84.73	58.07	61.7
gene-YGL040C	HEM2	198.2	198.92	185	198.89	195.28	197.12	226.23	192.3	188.11	192.04
gene-YGL041W-A	DPC13	117.41	114.88	146.29	137.5	148.89	140.87	136.28	140.19	140.11	143.8
gene-YGL043W	DST1	191.01	178.44	181.24	196.97	155.38	169.66	167.43	181.18	178.61	171.65
gene-YGL044C	RNA15	83.49	93.94	98.03	95.8	89.38	94.27	87.89	100.29	92.38	97.1
gene-YGL045W	RIM8	73.55	77.59	48.79	43.79	39.97	43.08	57.45	62.92	50.84	56.54
gene-YGL047W	ALG13	94.11	74.47	81	77.07	79.88	66.42	95.58	88.04	87.48	84.88
gene-YGL048C	RPT6	509.39	511.07	548.51	578.67	523.19	513.08	512.41	538.02	585.2	573.16
gene-YGL049C	TIF4632	60.24	62.38	60.98	58.06	64.73	69.43	60.99	68.98	60.26	62.62
gene-YGL050W	TYW3	69.12	70.72	63.94	71.4	67.59	59.45	65.95	72.72	65.79	71.23
gene-YGL051W	MST27	36	32.37	26.37	28.77	32.73	29.21	36.05	31.78	22.83	25.43
gene-YGL053W	PRM8	364.91	348.68	152.57	146.46	165.76	165.74	286.73	286.16	253.5	271.93
gene-YGL054C	ERV14	411.76	411.29	452.19	464.59	419.48	384.5	443.5	414.72	422.49	418.89
gene-YGL055W	OLE1	1005.57	984.08	811.44	796.23	1237.26	1146.68	1092.8	1115.64	963.79	1040.28
gene-YGL056C	SDS23	112.35	111.16	101.25	95.26	104.37	106.48	100.51	113.72	99.26	98.15
gene-YGL057C	GEP7	31.77	28.96	27.06	31.12	26.94	28.15	30.33	34.74	26.59	30.48
gene-YGL058W	RAD6	176.51	218.5	199.97	190.75	188.37	172.62	172.17	207.76	206.62	178.5
gene-YGL059W	PKP2	43.97	46.45	50.59	43.53	54.71	52.16	53.83	56.35	62.19	57.04
gene-YGL060W	YBP2	36.91	38.63	32.17	33.67	33.6	31.48	30.02	33.81	35.88	31.31
gene-YGL061C	DUO1	56.06	65.31	65.01	53.96	55.88	50.83	47.9	56.62	63.98	55.94
gene-YGL062W	PYC1	190.68	189.57	80.62	84.23	98.36	102.78	138.94	147.86	117.14	125.04
gene-YGL063W	PUS2	29.22	30.38	24.2	29.8	30.26	31.11	34.81	33.1	31.63	29.21
gene-YGL064C	MRH4	23.66	21.79	20.14	23	21.34	19.71	20.99	24.26	16.36	18.28
gene-YGL065C	ALG2	74.12	77.67	82.49	82.93	84.62	79.31	70.12	80.46	79.04	80.18
gene-YGL066W	SGF73	44.97	46.2	43.48	41.72	44.63	44.82	43.1	42.91	44.28	44.83
gene-YGL067W	NPY1	107.29	102.56	93.39	95.03	98.42	93.44	97.55	93.58	97.97	107.59
gene-YGL068W	MNP1	279.34	260.85	319.2	312.9	303.43	266.74	322.92	290.18	277.74	309.21
gene-YGL070C	RPB9	235.02	254.46	216.17	259.4	222.35	197.35	247.4	199.06	193.21	209.72
gene-YGL071W	AFT1	50.81	48.39	35.04	28.42	40.31	43.58	41.9	48.4	33.17	31.54
gene-YGL073W	HSF1	71.05	72.01	61.27	58.28	62.66	65.18	62.57	72.35	65.27	63.17
gene-YGL075C	MPS2	20.55	20.68	17.21	19.85	19.24	16.76	19.03	20.7	17.85	18.52
gene-YGL076C	RPL7A	5621.4	5533.15	5326.52	5854.43	5760.37	5090.81	5724.09	4994.45	5001.83	5463.54
gene-YGL077C	HNM1	276.06	270.37	362.54	370.21	351.03	334.29	308.87	309.36	313.86	350.62
gene-YGL078C	DBP3	217.35	246.68	237.82	258.63	258.39	244.09	210.24	236.13	224.93	221.6
gene-YGL079W	KXD1	87.25	96.29	69.97	68.67	72.8	73.88	80.95	85.95	85.45	83.45
gene-YGL080W	MPC1	235.79	196.29	181.55	154.01	249.56	206.99	214.53	216.1	186.28	203.77
gene-YGL081W	YGL081W	17.42	24.34	14.49	15.44	15.68	14.67	18.74	20.49	13.32	16.55
gene-YGL082W	YGL082W	91.06	92.72	95.53	99.69	116	109.59	98.7	109.26	101.1	111.22
gene-YGL083W	SCY1	23.05	21.04	19.66	20.18	21.96	20.03	18.73	22.82	21.95	18.27
gene-YGL084C	GUP1	81.34	85.74	79.1	82.71	84.6	80.84	84.08	78.42	84.77	83.28
gene-YGL085W	LCL3	64.98	62.18	56.13	56.84	60.85	57.69	68.03	68.46	55.32	54.64
gene-YGL086W	MAD1	45.58	48.68	40.31	44.9	45.3	44.02	42.41	49.39	40.89	43.62
gene-YGL087C	MMS2	321.24	273.52	386.01	322.65	320.18	327.7	291.55	328.66	405.79	347.39
gene-YGL089C	MF(ALPHA)2	22.99	21.46	18.9	10.23	18.7	21.89	35.74	16.22	16.19	18.74
gene-YGL090W	LIF1	35.99	38.94	28.86	27.03	29.27	27.44	38.81	40.08	32.06	26.83
gene-YGL091C	NBP35	113.92	110.57	105.05	113.37	107.17	95.72	110.96	113.45	106.7	119.45
gene-YGL092W	NUP145	49.96	54.46	51.17	51.7	50.37	51.41	45.61	51.97	44.44	48
gene-YGL093W	SPC105	31.23	31.86	25.97	26.41	29.74	28.8	27.44	32.86	26.95	25.73
gene-YGL094C	PAN2	36.23	37.17	30.43	32.58	32.73	34.77	28.8	37.28	28.23	30.31
gene-YGL095C	VPS45	84.4	83.96	92.53	96.04	86.09	90.91	85.66	94.29	98.72	93
gene-YGL096W	TOS8	21.33	19.35	22.23	19.82	22.51	18.84	19.36	18.72	21.4	16.43
gene-YGL097W	SRM1	188.34	187.65	183.64	201.78	203.85	181.53	186.78	176.07	174.99	184.62
gene-YGL098W	USE1	82.34	86.31	87.78	76.6	69.11	75.48	71.29	86.65	81.65	83.67
gene-YGL099W	LSG1	102.48	102.32	99.57	110.89	104.94	103.92	95.81	99.12	104.71	101.74
gene-YGL100W	SEH1	183.03	207.83	199.71	207.07	203.02	191.43	207.29	199.42	185.16	180.7
gene-YGL101W	YGK1	117.46	118.64	124.55	128.26	139.62	152.52	101.52	128.94	125.85	120.6
gene-YGL103W	RPL28	9047.51	8628.75	6468.99	7404.47	8621.84	6596.65	10255	6589.35	6672.1	7316.39
gene-YGL104C	VPS73	49.51	51.12	45.5	47.02	44.44	42.1	50.01	50.21	48.92	52.64
gene-YGL105W	ARC1	875.89	895.67	898.23	917.96	879.5	834.56	861.62	864.69	829.86	864.9
gene-YGL106W	MLC1	745.95	726.18	749.37	739.47	712.66	631.41	747.24	753.19	740.5	730.22
gene-YGL107C	RMD9	42.41	45.27	36.41	40.88	42.6	47.59	43.7	46.69	41.69	38.01
gene-YGL108C	YGL108C	148.42	143.93	178.67	176.12	148.1	172.33	153.58	202.17	160.76	173.94
gene-YGL110C	CUE3	52.91	54.52	45.83	50.28	52.02	51.89	48.02	51.18	51.75	46.89
gene-YGL111W	NSA1	164.48	175.79	168.79	175.11	151.34	164.52	142.96	155.16	164.24	152.6
gene-YGL112C	TAF6	106.94	106.75	128.75	129.84	114.05	121.37	104.27	123.12	127.31	127.83
gene-YGL113W	SLD3	20.78	24.84	17.27	17.34	18.83	17.22	18.33	21.35	21.74	16.76
gene-YGL114W	YGL114W	73.52	70.89	75	74.3	75.29	76.05	73.99	75.92	75.29	80.71
gene-YGL115W	SNF4	148.23	165.17	183.66	179.01	178.77	179.81	154.76	161.47	160.36	175.73
gene-YGL116W	CDC20	62.27	59.89	54.37	53.88	45	50.36	51.45	56.02	47.86	47.35
gene-YGL117W	YGL117W	104.49	106.08	149.64	124.21	126.63	121.52	124.18	132.33	195.25	184.38
gene-YGL118C	YGL118C	0	0	0	0	1.52	1.9	1.18	0.51	0.45	0
gene-YGL119W	COQ8	69.44	66.97	70.49	71.66	70.41	63.35	64.18	66.19	72.83	71.73
gene-YGL120C	PRP43	154.66	164.76	169.1	173.18	151.67	164.24	139.21	150.91	146.12	145.23
gene-YGL121C	GPG1	159.92	164.48	148.99	207.45	129.38	117.62	204.01	202.44	212.17	209.16
gene-YGL122C	NAB2	211.25	207.72	213.63	193.77	214.47	220.78	209.19	236.58	205.68	196.68
gene-YGL123W	RPS2	6868.08	6929.11	6227.29	7188.75	6652.51	6166.32	7277.29	6225.12	6117.4	6869.26
gene-YGL124C	MON1	39.2	45	42.67	46.08	37.65	35.37	40.89	43.89	42.57	39.28
gene-YGL125W	MET13	78.69	78.42	76.32	75.52	77.28	80.1	88.08	85.56	81.17	88.86
gene-YGL126W	SCS3	194.58	198.55	159.48	158.11	150.95	147.16	217.79	196.26	182.26	196.95
gene-YGL127C	SOH1	189.39	191.94	167.46	151.41	205.09	142.98	202.86	214.03	190.4	177.52
gene-YGL128C	CWC23	49.78	50.3	45.93	44.43	43.02	40.7	47.4	53.75	48.49	48.01
gene-YGL129C	RSM23	69.25	61.59	64.67	67.77	65.16	66.8	63.13	65.9	61.47	59.9
gene-YGL130W	CEG1	87.82	91.83	94.53	94.56	97.3	99.51	89.16	92.97	96.61	96.72
gene-YGL131C	SNT2	14.54	15.21	12.44	12.91	13.52	12.46	13.98	14.24	12.09	12.5
gene-YGL133W	ITC1	27.95	30.04	26.18	26.69	24.87	25.35	24.36	26.78	22.4	25.6
gene-YGL134W	PCL10	38.64	41.1	35.47	40.33	39.86	40.91	38.07	41.69	37.13	33.57
gene-YGL135W	RPL1B	4364.26	4468.6	3862.15	4407.8	4620.85	3763.8	4611.53	4025.81	3776.98	4356.45
gene-YGL136C	MRM2	50.29	53.57	49.04	48.08	44.1	45.94	48.56	45.94	49.56	45.06
gene-YGL137W	SEC27	170.75	182.66	166.21	174.11	176.69	174.79	173.12	167.28	157.23	162.37
gene-YGL138C	YGL138C	0.09	0.19	0.25	0.35	0	0.08	0.51	0.09	0.37	0.08
gene-YGL139W	FLC3	53.75	51.37	50.95	53.38	55.63	50.9	49.11	53.98	44.79	45.39
gene-YGL140C	YGL140C	39.01	40.34	38.45	41.78	38.79	43.29	38.7	38.16	38.8	37.84
gene-YGL141W	HUL5	38.46	38.77	29.86	30.58	33.55	32.39	35.36	34.54	33.51	33.82
gene-YGL142C	GPI10	46.6	48.84	52.01	50.49	51.47	52.45	49.5	46.59	47.67	51.73
gene-YGL143C	MRF1	51.47	49.23	52.05	50.48	46.76	44.33	46.93	55.48	54.24	52.7
gene-YGL144C	ROG1	29.05	30.2	17.84	21.42	23.65	19.97	24.81	21.48	20.76	22.95
gene-YGL145W	TIP20	43.6	44.15	39.78	43.01	40.45	38.46	40.35	41.15	38.19	38.62
gene-YGL146C	RRT6	9.03	11.68	8.32	11.14	11.25	11.52	14.9	12.74	12.36	11.2
gene-YGL147C	RPL9A	4450.51	4508.83	3549.51	4218.37	4601.29	3679.23	4726.54	3660.63	3450.25	3955.76
gene-YGL148W	ARO2	624.68	614.91	641.88	665.78	672.84	641.76	634.19	643.16	658.09	708.57
gene-YGL149W	YGL149W	2.69	12.46	0	0	2.92	0	0	0	0	0
gene-YGL150C	INO80	43.04	43.62	35.42	35.85	40.09	41.96	38.63	42.33	35.71	36.7
gene-YGL151W	NUT1	32.2	28.75	28.86	27.1	30.06	31.11	26.31	27.93	25.63	26.42
gene-YGL153W	PEX14	65.62	76.29	86.62	82.14	77.01	75.84	69.16	81.87	91.74	82.61
gene-YGL154C	LYS5	61.45	53.57	52.88	47.79	54.14	44.53	55.77	47	57.64	57.77
gene-YGL155W	CDC43	74.08	83.45	83.89	81.33	80.98	85.72	78.81	88.6	83.11	86.57
gene-YGL156W	AMS1	39.03	37.63	23.94	23.57	24.72	23.87	32.62	37.29	33.14	32.96
gene-YGL157W	ARI1	359.14	364.36	348.77	337.64	327.38	351.71	353.97	416.01	398.05	380.87
gene-YGL158W	RCK1	19.73	23.42	40.66	44.25	89.25	90.23	55.01	55.29	27.44	32.59
gene-YGL159W	YGL159W	59.81	58.3	48.33	49.95	55.26	58.84	50.6	61.26	50.32	51.98
gene-YGL160W	AIM14	65.16	65.16	69.84	67.63	66.19	68.26	57.77	67.11	69.05	70.92
gene-YGL161C	YIP5	220.31	212.67	220.62	219.34	217.61	229.52	231.67	234.8	242.37	240.92
gene-YGL162W	SUT1	36.05	36.57	23.33	23.32	37.22	36.39	39.09	35.97	27.2	23.66
gene-YGL163C	RAD54	28.1	25.14	19.96	20.09	19.98	19.55	25.17	23.5	16.98	19.85
gene-YGL164C	YRB30	68.76	70.62	65.01	62.5	70.94	65.96	66.99	76.31	69.58	70.3
gene-YGL166W	CUP2	120.3	121.3	110.33	105.16	96.89	101.95	130.21	107.72	129.8	121.72
gene-YGL167C	PMR1	121.44	121.68	86.1	91.74	106.05	100.05	107.22	112.61	95.62	97.57
gene-YGL168W	HUR1	124.38	131.77	98.01	97.53	132.99	131.82	125.66	101.82	135.25	113.41
gene-YGL169W	SUA5	83.71	82.15	93.64	97.57	90.6	84.79	81.79	79.54	80.32	87.43
gene-YGL170C	SPO74	3.86	4.03	2.5	3	3.43	2.74	3.2	3.04	2.42	2.47
gene-YGL171W	ROK1	87.93	89.81	90.83	105.49	91.61	91.72	75.4	78.7	85.29	81.07
gene-YGL172W	NUP49	102.37	104.52	103.31	100.81	109.81	105.69	111.4	113.37	109.17	99.09
[truncated: 3,825 more rows]

## Sheet: normalized_reads(fpkm)
GeneID	WT_S1	WT_S2	UTP6-OE_S1	UTP6-OE_S2	PRP22-OE_S1	PRP22-OE_S2	LSM5-OE_S1	LSM5-OE_S2	TIF35-OE_S1	TIF35-OE_S2
gene-ETS1-1	101.39	113.82	219.99	227.19	153.32	147.57	212.7	192.65	252.95	240.91
gene-ETS1-2	101.39	113.82	219.99	227.19	153.32	147.57	212.7	192.65	252.95	240.91
gene-HRA1	18.97	16.3	17.53	16.28	15.26	17.87	9.88	12.87	11.9	15.44
gene-ICR1	8.82	8.92	8.57	8.52	11.05	10.25	9.86	12.22	7.54	7.32
gene-IRT1	21.71	23.87	25.05	23.66	20.9	17.81	23.62	25.29	24.85	26.01
gene-ITS2-1	33.39	0	0	0	5.23	0	0	0	0	0
gene-ITS2-2	33.39	0	0	0	5.23	0	0	0	0	0
gene-LSR1	10.48	18.28	17.92	18.71	13.15	12	18.95	19.21	22.19	21.41
gene-NME1	43.8	53.63	31.08	19.98	52.88	32.69	34.24	31.78	49.89	62.91
gene-Q0020	0.77	2.38	0.83	1.04	0.67	0.26	0.39	1.63	2.36	2.62
gene-Q0158	0.45	0.89	0.33	0.54	0.45	0.3	0.27	0.48	0.57	0.6
gene-RDN18-1	299.23	687.43	379.49	323.71	335.63	334.01	342.8	655.78	782.98	658.93
gene-RDN18-2	299.23	687.43	379.49	323.71	335.63	334.01	342.8	655.78	782.98	658.93
gene-RDN25-1	436.01	669.99	568.92	537.31	467.21	453.59	517.35	700.26	938.17	794.99
gene-RDN25-2	436.01	669.99	568.92	537.31	467.21	453.59	517.35	700.26	938.17	794.99
gene-RDN37-1	44.39	48.15	83.18	93.86	55.12	49.07	68.04	68.5	93.33	108.75
gene-RDN37-2	44.39	48.15	83.18	93.86	55.12	49.07	68.04	68.5	93.33	108.75
gene-RME2	59.74	62.45	57	57.1	58.41	58.06	61.87	64.89	52.85	56.18
gene-RME3	0	1.87	2.09	2	0.53	0.07	0	0	0.23	0
gene-RPR1	23.21	28.64	14.88	12.31	22.34	10.6	42.41	11	35.93	28.6
gene-RUF20	10	10.15	11.75	6.08	9.26	12.89	16.44	4.9	11.41	5.96
gene-RUF21	0	0.18	0.15	0	0	0.56	0.38	0	0.33	0
gene-RUF23	8.98	0	0	0	0	5.3	0	18.44	0	0
gene-RUF5-1	2794.4	2909.58	1508.2	1341.69	2325.49	2684.61	2874.74	2659.84	1572.2	1366.56
gene-RUF5-2	2794.4	2909.58	1508.2	1341.69	2325.49	2684.61	2874.74	2659.84	1572.2	1366.56
gene-SCR1	46.75	89.05	37.13	47.76	33.84	32.76	83.43	75.3	64.38	95.68
gene-snR10	91.64	106.53	50.15	121.95	102.5	6.85	103.29	23.45	24.82	10.3
gene-snR11	186.06	188.09	140.38	172.47	170.73	109.27	217.61	58.21	202.13	225.53
gene-snR17a	27.3	25.73	25.82	23.69	17.63	20.88	33.09	21.87	31.91	35.48
gene-snR17b	10.88	11.24	4.56	6.99	8.1	8.25	4.47	6.03	3.92	8.23
gene-snR19	18.37	23.73	15.69	17.35	15.25	15.43	27.66	17.84	18.49	24.18
gene-snR191	0	6.32	23.56	0	17.99	9.49	27.7	0	11.59	4.89
gene-snR30	69.94	81.23	85.66	93.84	74.39	52.85	80.34	74.48	94.82	103.16
gene-snR31	62.42	145.07	79.94	40.23	47.06	51.67	108.22	84.6	92.43	74.81
gene-snR34	46.37	0	91.93	44.79	212.39	0	121.98	140.3	141.51	41.64
gene-snR35	0	0	58.71	214.84	0	57.81	0	89.76	33.89	0
gene-snR37	16.62	20.65	15	35.67	20.62	21.34	27.78	13.9	18.22	34.01
gene-snR42	41.98	33.92	40.88	55.55	43.16	25.96	59.13	28.14	52.05	42.1
gene-snR43	36.47	0	0	70.47	41.62	0	0	0	55.2	0
gene-snR44	101.41	196.33	0	0	38.54	0	88.55	68.38	25.52	30.37
gene-snR46	120.67	70.03	120.65	233	0	79.57	0	0	46.38	162.44
gene-snR5	133.45	154.98	117.42	42.97	0	144.52	292.41	0	135.58	119.85
gene-snR63	52.48	152.52	59.72	67.78	9.73	56.69	89.74	17.97	87.6	78.65
gene-snR7-L	30.27	0	0	0	0	19.25	0	0	45.51	0
gene-snR81	0	175.84	33.46	0	0	0	0	0	0	0
gene-snR82	56.61	116.99	42.77	48.82	62.57	25.65	72.23	84.3	49.17	79.2
gene-snR83	239.56	193.17	158.28	183.62	224.75	78.52	249.91	111.64	143.03	215.42
gene-snR84	33.34	45.99	28.54	23.1	28.77	26.69	36.02	26.3	33.94	33.13
gene-snR86	129.56	139.95	146.2	134.37	126.38	107.31	128.87	139.56	158.13	151.24
gene-SRG1	51	61.75	64.14	56.72	70.96	52.51	49.59	54.84	48.76	52.93
gene-TLC1	164.7	161.55	185.6	161.29	176.37	157.92	165.6	169.99	176.3	187.71
gene-YAL001C	24.97	24.76	23.36	23.44	23.56	24.99	23.27	24.69	24.67	24.94
gene-YAL002W	19.83	19.2	16.7	18.08	18.39	19.4	17.36	21.97	16.03	16.3
gene-YAL003W	5107.3	5177.97	4616.2	4945.62	5309.09	4506.57	5059.98	4656.12	3901.59	4301.75
gene-YAL005C	988.47	973.66	1182.73	1262.44	970.18	922.78	1001.52	1008.94	1088.22	1151.7
gene-YAL007C	283.87	293.87	318.54	324.01	305.31	322.82	267.78	285.93	329.64	304.8
gene-YAL008W	134.65	124.95	151.72	138.09	139.8	119.89	140.4	131.6	144.3	139.9
gene-YAL009W	85.12	86.13	97.65	80.3	87.18	80.41	88.74	94.21	98.19	91.86
gene-YAL010C	40.39	43.43	39.01	41.68	36.39	40.27	33.23	41.09	43.38	38.14
gene-YAL011W	24.66	23.73	22.47	21.89	25.15	23.64	22.21	27.23	21.82	21.33
gene-YAL012W	520.56	518.22	538.99	502.49	440.45	427.8	508.3	524.37	536.42	549.19
gene-YAL013W	83.99	83.1	76.83	89.08	81.92	83.01	89.04	89.92	90.24	87.54
gene-YAL014C	117.48	111.96	104.74	93.46	100.26	80.92	116.21	108.03	83.98	99.4
gene-YAL015C	56.35	55.86	51.95	58.78	61.61	57.12	59.2	58.25	59.17	57.12
gene-YAL016W	208.74	204.12	217.05	211.74	218.16	210.57	219.55	223.1	219.35	230.23
gene-YAL017W	24.7	25.37	24.11	25.12	28.57	31.02	28.72	29.08	25.62	25.1
gene-YAL018C	0.58	1.38	0.91	0.09	0.29	0.26	1.12	0.99	0.3	0.43
gene-YAL019W	42.32	42.23	35.27	35.33	37.22	39.62	34.45	40.34	30.5	31.72
gene-YAL020C	78.3	76.59	68.87	67.65	65.73	58	90.01	69.08	70.3	68.44
gene-YAL021C	63.8	68.34	59.55	58.4	66.4	66.41	66.64	68.96	60.14	63.35
gene-YAL022C	104.97	100.68	94.78	97.86	106.03	104.42	112.93	103.25	102.66	106.2
gene-YAL023C	244.97	242.19	239.61	249.59	258.09	251.73	239.95	243.26	219.04	234.72
gene-YAL024C	9.9	9.8	8.82	7.96	9.05	9.6	8.01	8.54	6.94	6.51
gene-YAL025C	174.36	176.9	181.61	182.22	163.03	161.09	147.8	157.41	142.29	137.3
gene-YAL026C	35.64	35.45	38.68	39.88	38.41	40.11	34.61	39.68	37.23	35.61
gene-YAL027W	55.04	54.16	54.96	56.28	52.53	53.84	60.92	61.6	47.32	56.57
gene-YAL028W	18.14	18.09	14.64	13.09	17.6	18.45	22.97	21.54	19.7	17.26
gene-YAL029C	46	46.02	41.67	41.73	38.69	41.41	39.91	43.04	37.69	38.7
gene-YAL030W	286.18	292.12	279.27	303.08	298.9	214.38	297.26	285.35	292.47	328.83
gene-YAL031C	30.5	28.33	25.58	26.49	33.2	32.69	34.53	31.24	26.46	29.38
gene-YAL032C	55.54	52.12	40.91	41.37	56.3	59.5	57.03	53.95	49.56	48.77
gene-YAL033W	152.62	145.5	148.24	155.75	162.5	138.72	148.76	152.78	161.1	136.38
gene-YAL034C	73.27	73.34	70.17	56.75	62.73	60.17	75.63	81.81	75.17	72.02
gene-YAL034W-A	25.24	27	30.98	32.94	26.08	25.53	28.8	31.19	27.99	29.13
gene-YAL035W	224.79	221.33	219.25	225.17	225.5	234.24	199.73	218.86	201.49	212.03
gene-YAL036C	179.45	182.55	176.91	197.69	161.12	162.55	162.23	158.35	164.67	162.86
gene-YAL037W	19.5	18.4	25.56	21.41	20.5	15	18.6	15.47	19.81	21.5
gene-YAL038W	8953.64	8837.36	8454.73	8805.3	8896.26	8616.04	9122.72	9232.89	8756.1	8653.41
gene-YAL039C	197.04	198.25	166.84	163.43	178.05	164.85	231.61	194.92	173.61	190.19
gene-YAL040C	89.84	88.23	57.89	50.65	64.35	75.39	73.13	82.05	56.1	52.21
gene-YAL041W	44.1	42.54	34.39	33.22	37.89	39.58	39.84	45.13	36.29	36.89
gene-YAL042W	467.35	464.61	492.78	507.89	519.48	481.49	522.18	484.61	512.73	516.72
gene-YAL043C	51.41	51.34	45.68	47.13	47.08	50.19	50.12	53.68	41.33	40.4
gene-YAL044C	379.71	351.33	529.85	617.39	564.49	506.47	603.9	478.82	611.59	685.63
gene-YAL044W-A	595.69	705.9	790.7	898.52	673.69	745.63	695.2	831.56	966.77	714.39
gene-YAL046C	195	186.55	171.6	228.49	203.51	149.57	267.93	186.63	157.07	153.52
gene-YAL047C	20.97	21.68	19.29	18.51	17.56	18.34	18.19	19.72	18.32	17.54
gene-YAL048C	22.65	21.69	19.94	22.34	21.09	21.41	24.06	23.93	20.73	20.36
gene-YAL049C	197.2	192.84	198.24	232.33	181.17	175.36	193.12	214.44	206.84	231.31
gene-YAL051W	29.57	28.62	22.66	26.87	24.97	25.71	25.24	29.6	25.7	27.37
gene-YAL053W	187.11	180.42	153.2	155.76	181.39	175.74	189.23	196.17	157.18	158.11
gene-YAL054C	13.7	13.46	11.05	10.58	11.04	12.85	13.77	14.59	9.89	11.41
gene-YAL055W	83.22	88.94	72.4	80.81	85.34	61.65	94.24	86.9	78.91	92.29
gene-YAL056W	49.91	53.99	51.07	55.58	56.25	60.15	54.09	61.55	50.79	54.25
gene-YAL058W	58.53	54.8	57.27	61.04	55.06	60.17	55.27	62.28	59.02	59.46
gene-YAL059W	183.23	184.58	176.03	187.24	177.49	173.07	164.23	180.68	144.23	153.5
gene-YAL060W	152.04	155.2	188.58	203.13	192	180.24	204.06	176.23	210.1	220.76
gene-YAL061W	87.54	83	164.64	157.53	182.55	170.59	151.14	143.02	173.42	178.52
gene-YAL062W	26.9	28.19	23.17	22.98	21.67	21.49	29.82	27.03	22.58	25.74
gene-YAL063C	8.25	8.7	6.38	6.43	7.66	6.54	9	9.8	6.27	6.7
gene-YAL063C-A	0	8.56	0	0	0	2.16	0	3.82	0	0
gene-YAL064C-A	6.7	9.51	10.06	13.12	2.62	9.41	4.06	4.33	9.9	6.75
gene-YAL064W	4.22	0	0	0	0	0	0	0	0	0
gene-YAL064W-B	3.35	0.95	2.51	2.46	2.62	3.53	2.03	1.73	6.37	0
gene-YAL065C	2.44	1.78	1.78	0.81	0	1.16	0.95	0	0	4.91
gene-YAL067C	19.76	19.02	8.65	8.85	8.15	6.63	17.29	17.26	21.96	20.84
gene-YAR002C-A	713.12	754.78	914.26	935.88	808.57	786.35	778.34	849.36	850.47	884.52
gene-YAR002W	87.95	83.43	97.81	97.45	89.27	93.95	81.66	89.85	82.94	83.16
gene-YAR003W	47.95	50.17	45.52	41.4	50.27	50.04	47.88	44.7	40.58	46.62
gene-YAR007C	89.94	90.54	87.82	81.82	83.74	80.05	91.77	93.46	85.08	88
gene-YAR008W	61.13	62.77	52.93	55.16	58.39	48.07	58.55	62.47	53.34	50.67
gene-YAR009C	99.7	96.21	38.97	43.62	53.74	58.09	58.37	76.63	54.05	46.94
gene-YAR014C	69.58	65.09	68.7	73.11	74.44	74.27	71.04	70.85	66.27	65.69
gene-YAR015W	449.47	444.86	660.44	657.08	787.27	744.79	668.04	676.46	783.83	835.01
gene-YAR018C	77.26	75.8	51.48	54.85	43.66	41.89	62.48	63.45	55.06	53.03
gene-YAR019C	15.85	18.07	14.12	15.54	18.07	16.53	17.23	18.12	13.63	16.29
gene-YAR023C	31.16	24.46	21.56	16.42	17.69	22.4	29.43	23.15	21.32	20.39
gene-YAR027W	376.84	385.99	226.65	238.44	242.78	204.04	342.74	292.58	343.54	336.9
gene-YAR028W	101.87	96.06	176.99	162.88	125.97	123.29	115.75	124.22	166.25	166.02
gene-YAR029W	0	72.54	39.97	60.35	47.06	25.84	0	63.45	30.81	130.92
gene-YAR031W	22.11	26.17	18.17	16.5	16.23	20.66	19.55	22.43	15.35	19.71
gene-YAR033W	58.89	52	56	57.71	58.78	53.26	59.06	56.59	60.71	47.49
gene-YAR035W	4.88	5.74	6.46	5.87	6.58	6.45	7.47	5.3	6.27	6.63
gene-YAR042W	39.59	42.86	35.92	36.52	37.3	37.18	35.79	39.74	34.08	33.29
gene-YAR050W	3.58	4.31	3.15	3.32	3.08	3.22	4.34	3.6	2.63	2.67
gene-YAR061W	2.12	3.47	2.53	3.19	2.24	2.48	2.57	3.13	1.21	1.82
gene-YAR064W	0	7.05	17.34	5.93	9.93	21.55	30.63	9.46	8.79	0
gene-YAR066W	9.47	7.36	5.52	6.86	9.86	5.67	9.42	6.76	6.11	5.13
gene-YAR068W	6.52	8.1	5.26	7.48	6.26	9.04	6.85	8.2	10.73	6.15
gene-YAR071W	11.38	11.59	7.26	4.75	9.55	11.76	9.95	11.14	13.65	12.37
gene-YBL001C	713.34	745.92	865.64	911.64	862.59	712.96	820.71	821.85	673.64	761.03
gene-YBL002W	1810.51	1927.86	2430.63	2502.75	2561.97	2463.84	2337.39	2480.06	2304.07	2523.58
gene-YBL003C	1307.57	1266.11	1409.51	1685.78	1807.59	1459.34	1817.94	1394.8	1489.21	1540.77
gene-YBL004W	26.68	26.75	27.65	27.07	28.32	27.89	20.84	23.12	23.29	23.41
gene-YBL005W	27.04	25.51	23.71	22.76	24.49	25.09	22.61	28.18	22	21.18
gene-YBL005W-B	101.7	100.13	74.65	73.64	76.42	79.22	74.53	88.06	71.29	69.35
gene-YBL006C	322.73	312.37	292.76	328.64	340.81	288.37	361.77	350.69	319.41	334.8
gene-YBL007C	69.77	72.05	60.22	66.29	75.47	75.05	74.38	79.78	58.91	63.9
gene-YBL008W	21.38	23.4	16.74	19.63	19.25	20.08	19.05	19.98	16.04	19.36
gene-YBL009W	29.13	30.02	31.65	34.24	27.73	28.77	28.88	29.79	27.26	26.96
gene-YBL010C	54.35	54.08	51.63	50.17	48.44	49.35	41.48	50.2	54.04	51.29
gene-YBL011W	59.94	58.34	60.28	63.97	74.43	73.55	66.49	67.93	62.87	59.67
gene-YBL013W	3.01	5.3	2.67	4.96	5.63	6.22	7.65	3.31	4.18	4.81
gene-YBL014C	24.17	21.95	17.03	18.21	17.48	18.2	18.94	21.65	15.19	15.49
gene-YBL015W	75.72	74	84.97	77.14	88.1	79.76	87.68	98.83	85.97	83.89
gene-YBL016W	119.16	130.18	121.31	116.02	111.83	107.71	107.78	118.99	125.44	121.63
gene-YBL017C	85.12	85.75	58	61.04	68.98	66.52	74.24	76.93	67.19	70.4
gene-YBL018C	128.17	138.03	78.97	101.29	111.19	81.85	134.85	91.38	67.53	83.44
gene-YBL019W	27.11	31	27.26	28.19	28.79	22.44	29.17	31.7	26.92	28.24
gene-YBL020W	76.61	72.27	79.13	74.24	83.89	76	67.01	73.39	71.2	69.63
gene-YBL021C	107.63	141.94	153.3	167.59	149.73	125.43	132.57	132.16	142.2	163.5
gene-YBL022C	72.45	72.6	68.66	72.69	71.06	74.76	71.1	76.25	65.16	63.64
gene-YBL023C	34.63	35.99	29.06	28.77	28.48	32.21	34.12	32.49	25.97	25.72
gene-YBL024W	144.81	144.68	153.49	161.72	157.05	155.52	138.78	146.38	145.47	145.18
gene-YBL025W	47.42	54.37	84.49	65.45	72.38	66.47	51.22	61.54	78.79	65.79
gene-YBL026W	208.9	301.93	344.23	329.66	267.39	395.31	354.01	379.39	281.27	368.66
gene-YBL027W	6402.3	6715.37	7072.92	7547.91	7522.85	6914.15	7221.44	6991.62	6581.51	6926.64
gene-YBL028C	276.58	242.24	249.74	283.74	323.69	269.57	228.86	230.35	191.49	206.85
gene-YBL029C-A	231.86	259.41	327.87	258.2	258.7	228.22	325.74	322.73	345.31	337.43
gene-YBL029W	39.08	38.53	30.99	31.62	29.75	29.4	32.05	26.35	30.71	28.72
gene-YBL030C	547.08	532.57	555.33	635.76	608.33	476.52	641.54	497.14	466.33	508.16
gene-YBL031W	33.64	33.92	36.92	33.47	38.54	34.51	27.01	31.8	30.61	32.85
gene-YBL032W	168.35	174.51	165.96	179.72	181.22	168.19	187.32	170.23	162.92	176.77
gene-YBL033C	148.51	148.61	127.67	124.89	140.31	127.27	145.05	146.73	136.03	143.95
gene-YBL034C	9.42	9.52	7.32	7.35	9.18	8.75	7.27	8.53	7.6	7.27
gene-YBL035C	26.91	28.02	27.18	25.11	24.27	23.17	24.03	25.4	22.98	22.19
gene-YBL036C	255.04	276.74	242.28	249.88	233.29	219.27	227.14	210.72	246.56	241.15
gene-YBL037W	23.53	25.05	18.26	18.38	21.99	22.16	25.38	23.32	20.29	20.35
gene-YBL038W	124.22	124.59	130.71	124.4	143.62	122.33	130.25	124.1	134.72	134.65
gene-YBL039C	265.4	260.04	244.83	268.39	227.2	225.93	226.5	225.34	214.11	220.06
gene-YBL040C	324.58	345.91	321.82	320.57	311.46	288.44	315.02	316.42	355.28	349.29
gene-YBL041W	596.67	636.68	578.63	599.36	536.58	539.62	625.58	564.81	540.57	624.9
gene-YBL042C	241.43	253.08	243.22	241.11	211.1	200.69	204.92	212.09	197.29	219.76
gene-YBL043W	13.98	14.85	20.05	19.24	17.55	11.78	17.88	17.04	15.59	22.15
gene-YBL044W	1.93	0	0	0	1.02	4.64	0	0	0	0.87
gene-YBL045C	234.3	247.8	351.19	350.58	312.45	352.27	285.95	312.15	299.74	292.51
gene-YBL046W	60.51	64.62	66.65	61.82	63.25	69.22	65.03	66.03	57.34	62.62
gene-YBL047C	66.78	68.15	63.79	63.74	66.75	72.2	64.99	70.33	60.85	62.01
gene-YBL048W	2.39	8.29	26.27	4.66	10.34	2.88	5.98	7.44	17.57	23.65
gene-YBL049W	66.68	71.84	40.56	49.9	43.39	47.24	46.24	53.65	70.59	71.64
gene-YBL050W	245.01	243.13	255.83	240.17	247.5	220.48	263.61	247.78	264.82	277.75
gene-YBL051C	69.81	69.77	58.53	54.95	56.05	58.38	58.97	66.57	50.72	49.59
gene-YBL052C	29.21	26.22	27.94	27.64	30.63	31.45	28.51	33.99	24.51	24.44
gene-YBL054W	68.95	69.71	81.85	80.27	55.28	63.91	50.26	61.08	52.73	56.41
gene-YBL055C	107.02	107.22	111.13	103.66	115.1	107.08	111.48	111.92	99.6	104.95
gene-YBL056W	236.64	233.94	233.39	246.14	271.29	255.09	251.86	268.61	252.28	249.47
gene-YBL057C	251.62	253.74	277.62	303.46	279.47	255.18	281.18	296.09	247.07	294.69
gene-YBL058W	354.9	355.93	365.71	351.16	359.97	352.47	358.72	347.41	357.91	374.35
gene-YBL059C-A	187.68	166.49	199.92	237.12	237.87	237.8	207.15	182.14	200.33	216.55
gene-YBL059W	57.71	60.18	55.84	58.21	63.97	58.65	75.07	70.62	66.02	65.26
gene-YBL060W	25.72	28.84	25.35	23.38	26.99	24.94	23.71	28.63	21.48	23.66
gene-YBL061C	64.86	64.65	48.75	48.94	53.9	57.02	57.23	53.91	49.65	49.74
gene-YBL063W	12.68	11.68	12.86	10.09	13.9	14.23	11.79	12.89	9.4	10.66
gene-YBL064C	259.56	244.68	209.16	224.85	210.4	180.74	268.96	216.5	245.28	258.49
gene-YBL066C	13.13	14.56	10.57	8.68	10.85	13.05	13.89	13.59	9.87	10.37
gene-YBL067C	50.64	53.71	42.59	46.52	46.99	53.25	49.62	53.47	46.77	42.51
gene-YBL068W	178.53	173.2	179.78	188.96	164.3	160.13	178.33	170.77	159.11	175.76
gene-YBL069W	69.49	70.4	148.84	148.32	87.75	89.2	77.16	77.74	122.47	112.93
gene-YBL071C	43.1	64.53	47.25	54.38	27.45	40.96	47.65	49.96	72.31	36.48
gene-YBL071W-A	71.84	226.7	230.29	337.87	183.28	201.21	118.78	73.65	155.01	156.9
gene-YBL072C	5411.22	5432.18	4872.46	5488	5638.1	4774.36	5699.66	4940.84	4318.07	5276.28
gene-YBL074C	16.45	13.85	12.79	13.9	11.81	14.16	14.46	14.53	13.86	11.15
gene-YBL075C	39.9	40.79	32.27	35.04	28.4	33.33	32.85	36.21	31.66	31.48
gene-YBL076C	351.8	349.98	315.1	334.31	355.62	344.05	331.13	328.87	320.63	341.74
gene-YBL078C	367.78	321.87	268.36	290.36	310.16	259.76	330.61	335.56	303.83	353.22
gene-YBL079W	35.2	34.07	33.27	35.35	32.9	36.24	30.18	35.04	30.77	30.6
gene-YBL080C	23.42	22.73	18.54	18.25	20.57	22.64	24.55	20.7	21.11	20.81
gene-YBL081W	74.61	81.7	69.54	70.31	68.27	75.51	65.48	68.76	56.31	64.86
gene-YBL082C	75.77	77.87	82.6	84.65	75.66	80.27	80.9	77.52	66.79	77.8
gene-YBL084C	25.62	26.76	27.94	24.37	26.23	27.36	25.22	28.08	23.4	25.29
gene-YBL085W	49.8	48.78	41.96	38.65	48.86	51.23	42.76	51.64	40.23	38.84
gene-YBL086C	56.65	52.76	53.98	53.27	60.59	63.41	54.68	62.34	59.45	56.79
gene-YBL087C	4225.37	4103.44	4285.2	4450.56	4013.14	3876.09	4520.18	4340.66	3941.9	4171.31
gene-YBL088C	11.83	10.41	8.06	8.68	7.8	7.91	9.36	9.7	8.66	7.85
gene-YBL089W	54.1	56.78	52.48	47.13	49.01	48.48	55.41	54.93	50.61	53.17
gene-YBL090W	146.8	128.14	149.97	115.49	168.11	123.18	146.76	151.69	109.17	142.16
gene-YBL091C	389.21	398.29	451.37	445.81	421.58	448.06	414.36	422.79	462.71	482.22
gene-YBL091C-A	121.17	110.77	107.64	100.73	94.25	97.83	122.54	123.58	122.45	119.03
gene-YBL092W	8534.62	8542.89	8638.9	8827.05	8810.25	8346.69	9214.32	8281.45	7932.53	8019.15
gene-YBL093C	263.14	268.65	178.73	184.09	198.63	195.12	229.57	207.04	187.6	193.8
gene-YBL095W	73.55	80.32	72.88	64.61	69.95	62.48	90.46	76.9	84.92	86.2
gene-YBL097W	11.75	11.56	8.61	9.46	10.41	11.33	10.24	12.49	9.6	10.07
gene-YBL098W	60.48	61.18	77.96	87.31	74.05	82.71	67.95	67.26	77.34	76.29
gene-YBL099W	364.68	363.88	408.64	443.23	412.59	394.35	430.82	384.68	354.34	396.24
gene-YBL100W-B	8.85	8.51	5.65	5.62	6.2	6.68	6.01	7.48	4.48	4.22
gene-YBL101C	26.14	24.53	21.11	20.35	30.13	31.66	26.87	32.03	21	25.5
gene-YBL102W	178.18	185.75	202.46	192.95	193.46	188.89	217.9	177.83	185.5	211.34
gene-YBL103C	48.62	53.27	50.38	47.3	58.14	58	54.21	62.3	49.33	51.39
gene-YBL104C	24.83	22.71	21.73	20.33	18.6	22.51	22.22	23.75	20.73	21.36
gene-YBL105C	51.4	50.77	46.04	46.39	50.25	54.64	47.76	54.17	44.89	42.32
gene-YBL106C	18.41	19.64	14.07	13.55	15.29	15.53	15.81	17.5	15	12.62
gene-YBL107C	145.26	153.2	190.87	188.39	155.89	163.32	152.51	189.19	214.4	154.89
gene-YBL111C	8.6	0.06	2.54	0	3.81	0	0.06	2.08	0	2.56
gene-YBL112C	2.47	16.43	14.24	6.9	8.01	6.01	15.44	10.28	12.54	2.23
gene-YBL113C	32.38	30.22	27.46	29.18	27.7	28.89	30.76	31.72	23.1	22.44
gene-YBR001C	32.57	35.48	42.63	45.35	44.51	44.48	41.34	43.72	39.52	41.8
gene-YBR002C	138.97	123.81	102.89	104.32	121.13	110.82	123.05	126.43	105.07	117.08
gene-YBR003W	75.89	71.59	79.84	81.63	92.98	84.77	83.38	86.73	89.91	87.54
gene-YBR004C	91.34	100.06	59.22	59.53	70.97	71.78	77.65	80.52	62.41	63.78
gene-YBR005W	355.23	367.1	229.01	239.99	277.37	239.95	330.66	317.26	305.61	295.61
gene-YBR006W	66.01	68.67	130.58	125.45	99.23	95.45	99.61	94	131.16	135.48
gene-YBR007C	29.15	30.38	27.97	24.58	28.32	25.99	27.24	31.14	26.03	24.11
gene-YBR008C	30.51	28.68	24	24.29	24.87	21.15	29.34	29.21	24.29	25.83
gene-YBR009C	2324.12	1979.26	3069.97	2735.12	3094.2	3050.97	2904.8	2822.16	2943.07	2680.78
gene-YBR010W	1836.21	1638.02	1072.76	1513.06	2134.49	1183.07	2546.78	1509.66	1085.08	1565.94
gene-YBR011C	2436.63	2523.05	3035.12	2995.57	2628.36	2838.55	2551.48	2818.63	3268.4	3072.01
gene-YBR012W-B	31.33	30.52	9.67	7.77	14.27	12.41	18.4	16.62	11.53	13.69
gene-YBR013C	50.03	57.55	88.56	74.27	52.05	50.94	52.21	45.4	91.74	48.17
gene-YBR014C	206.95	188.43	230.46	234.57	223.16	209.76	194.45	224.02	223.97	230.51
gene-YBR015C	166.83	166	180.78	177.31	191.44	179.53	171.96	177.89	164.61	174.37
gene-YBR016W	287.36	296.54	261.02	299.9	277.27	338.38	349.45	321.84	268.08	291.56
gene-YBR017C	100.79	100.78	103.03	98.89	91.01	99.02	92.41	99.58	94.09	94.85
gene-YBR018C	4.47	6.37	4.56	4.41	5.5	3.58	5.37	5.42	6.26	4.43
gene-YBR019C	9.99	12.47	6.82	6.11	8.52	8.04	9.48	11.17	7.72	7.91
gene-YBR020W	11.08	10.43	8.87	8.81	9.2	9.18	10.96	12.24	6.35	8.7
gene-YBR021W	60.83	56.04	45.41	46.99	49.26	43.78	43.7	42.52	44.61	46.82
gene-YBR022W	112.82	99.21	89.78	91.32	94	86.29	104.11	101.52	92.65	91.88
gene-YBR023C	78.71	75.32	64.27	65.25	65.46	68.16	65.01	74.12	57.69	60.28
gene-YBR024W	51.64	55.73	65.47	55.53	57.04	54.25	49.47	55.63	62.55	63.14
gene-YBR025C	1174.21	1204.61	1031.41	1124.33	1145.68	1080.89	1046.83	1094.03	1093.38	1164.23
gene-YBR026C	189.79	198.12	219.79	224.86	211.8	206.73	208.04	212.96	223.16	235.19
gene-YBR028C	45.1	48.02	46.17	49.81	53.47	51.71	45.68	48.91	43.63	42.43
gene-YBR029C	224.26	242.94	257.53	250.42	254.76	248.75	243.18	245.01	240.61	243.09
gene-YBR030W	49.69	53.54	46.17	47.58	50.53	48.06	50.05	51.89	41.82	42.36
gene-YBR031W	4930.49	4862.24	5092.72	5554.74	5259.27	4727.47	5082.52	4652.44	5223.7	5473.65
gene-YBR032W	2.86	3.31	7.28	2.79	12.43	0	7.19	0	4.15	7.72
gene-YBR033W	14.16	13.47	8.19	8.13	11.97	8.61	11.23	13.25	10.43	10.25
gene-YBR034C	298.64	294.63	308.63	309.67	330.55	302.07	291.71	296.23	266.93	277.92
gene-YBR035C	370.18	385.89	435.26	423.75	454.05	384.17	421.15	389.02	461.55	466.04
gene-YBR036C	332.32	346.64	301.82	297.37	325.32	314.4	328.8	373.15	330.35	345.89
gene-YBR037C	83.03	78.96	72.63	77.65	79.77	64.05	85.63	83.02	83.67	78.82
gene-YBR038W	50.73	49.88	43.17	43.55	40.49	40.06	38.65	42.79	44.19	41.06
gene-YBR039W	404.13	415.13	591.14	563.81	525.26	527.82	473.26	539.28	473.17	478.16
gene-YBR040W	1.64	2.54	1.13	1.94	1.09	0.88	1.78	1.46	2.4	2.64
gene-YBR041W	96.63	102.79	102.25	108.82	102.94	101.29	103.72	108.64	104.07	106.52
gene-YBR042C	93.25	83.27	76.36	78.92	72.44	76.59	79.41	73.26	72.43	83.47
gene-YBR043C	48.77	53.51	59.51	57.54	58.1	57.19	55.38	54.25	51.01	54.23
gene-YBR044C	40.55	47.48	38.08	43.48	46.43	47.01	45.8	45.14	42.47	41.95
gene-YBR045C	7.95	10.39	4.36	5.05	5.35	6.62	6.61	10.25	5.79	5.86
gene-YBR046C	77.22	78.3	74.53	77.86	82.2	72.74	87.04	83.58	82.26	89.4
gene-YBR047W	26.41	27.77	26.46	28.86	37.05	37.53	31.76	28.03	38.43	35.92
gene-YBR048W	3845.66	3771.37	4178.81	4520.48	4358.2	4605.1	4037.3	4278.36	3786.52	3719.49
gene-YBR049C	49.84	51.53	53.53	52.33	59.81	61.25	46.73	56.26	50	48.84
gene-YBR050C	16.64	17.66	15.06	11.49	20.09	17.42	23.21	23.13	18.46	18.29
gene-YBR052C	465.74	457.95	541.44	638.76	550.04	436.72	581.76	509.08	592.83	611.5
gene-YBR053C	177.94	182.28	208.12	233.89	162.16	161.46	204.24	196.19	234.82	226.15
gene-YBR054W	330.79	308.33	699.83	707.43	514.96	445.22	474.31	401.8	685.02	787.19
gene-YBR055C	33.47	34.71	31.63	31.03	33.45	32.02	30.12	33.3	27.76	27.83
gene-YBR056W	196.04	204.06	162.99	170.62	170.83	155.48	208.68	194.66	199.43	215.43
gene-YBR056W-A	4341.08	3282.34	434.94	1413.74	1793.79	693.25	3323.47	1678.86	1583.06	1858.22
gene-YBR057C	88.91	81.78	75.06	70.2	80.1	84.54	82.75	81.87	65.22	71.38
gene-YBR058C	77.6	80.42	77.27	80.23	73.3	76.98	70.51	81.52	76.98	79.32
gene-YBR058C-A	351.31	366.12	189.77	199.28	244.15	239.77	515.46	272.63	315.61	348.59
gene-YBR059C	44.08	44.84	33.51	33.97	41.58	44.62	43.44	50.71	37.11	36.23
gene-YBR060C	36.09	40.25	37.69	32.58	36.85	40.54	36.32	40.07	33.85	34.47
gene-YBR061C	118.82	125.87	156.8	161.12	132.54	119.17	113.56	117.66	122.27	123.87
gene-YBR062C	183.2	220.06	196.14	203.24	180.66	164.62	191.7	193.82	185.91	206.18
gene-YBR063C	37.3	39.18	34.57	40.41	31.07	34.77	30.63	38.04	35.93	34.7
gene-YBR065C	31.86	31.72	31.97	27	25.33	29.52	27.16	30.58	29.39	28.93
gene-YBR066C	110.85	112.78	79.99	76.82	125.63	98.58	112.66	113.97	90.38	82.85
gene-YBR067C	1242.56	1275.65	675.99	636.61	1038.75	950.64	1081.14	1183.84	923.76	894.54
gene-YBR068C	514.73	528.52	465.56	473.73	503.18	484.79	540.21	539.44	535.96	560.83
gene-YBR069C	224.12	214.15	220.52	241.04	234.65	220.5	237.93	235.37	210.63	230.3
gene-YBR070C	132.49	138.59	149.15	156.61	133.95	125.15	130.56	140.21	138.34	141.88
gene-YBR071W	258.47	261.54	139.84	127.9	140.28	134.06	227.83	193.24	157.39	171.96
gene-YBR072W	519.01	544.63	454.41	509.1	316.9	276.96	601	627.87	691.32	748.52
gene-YBR073W	63.41	63.75	56.7	58.65	57.5	57.52	55.93	59.44	57.73	54.26
gene-YBR074W	44.99	44.57	47.79	48.65	42.49	45.9	36.88	43.29	41.92	43.24
gene-YBR076W	11.49	10.8	4.44	4.2	6.61	6.11	7.01	9.26	5.75	5.48
gene-YBR077C	135.46	158.45	124.81	112.12	123.37	107.47	128.45	126.79	113.92	118.49
gene-YBR078W	1246.62	1251.67	1260.84	1279.95	1376.82	1354.56	1231.86	1291.65	1162.44	1218.84
gene-YBR079C	260.4	262.34	263.94	258.3	266.18	281.54	237.51	265.27	248.46	246.59
gene-YBR080C	107.74	105.61	96.78	102.08	100.9	102.4	101.04	108.8	101.64	99.28
gene-YBR081C	24.57	25.77	19.85	21.3	22.06	25.59	22.16	24.39	19.87	20.44
gene-YBR082C	1719.66	1675.18	1844.69	1957.53	1679.25	1607.85	1736.7	1764.62	1781.54	1948.77
gene-YBR083W	67.73	71.38	68.51	59.44	74.4	71.41	64.89	81.44	65.06	58.58
gene-YBR084C-A	4297.84	4321.5	4133.88	4732.05	4905.37	4294.17	4520.4	4316.19	3813.25	4189.05
gene-YBR084W	150.76	151.09	168.27	180.63	165.86	173.7	141.21	157.96	150.22	157.42
gene-YBR085C-A	2532.05	1937.34	1173.15	1105.36	1159.18	1030.9	1699.46	1588.37	1345.62	1484.12
gene-YBR085W	16.33	17.8	9.06	10.02	9.8	10.9	13.98	12.99	10.73	10.48
gene-YBR086C	144.42	142.91	163.18	159.59	156.43	157.56	130.77	154.63	142.21	154.77
gene-YBR087W	131.38	135.39	132.63	154.56	124.51	118.45	126.22	129.17	136.99	133.1
gene-YBR088C	242.41	240.58	251.16	258.32	253.48	245.48	253.05	224.61	222.74	243.78
gene-YBR089C-A	474.78	342.07	367.99	382.36	466.73	339.23	551.41	422.7	454.85	303.81
gene-YBR090C	21.28	17.63	21.26	23.67	39.6	37.83	32.99	41.01	38.32	23.4
gene-YBR091C	108.47	105.05	120.18	90.81	112.48	100.07	123.86	114.28	120.46	75.79
gene-YBR092C	482.21	494.31	499.94	524.99	405.6	404.07	414.98	413.46	459.2	466.77
gene-YBR093C	34.04	35.51	27.68	26.48	27.5	29.56	33.49	31.17	49.9	48.96
gene-YBR094W	41.87	43.92	39.59	42.02	41.2	42.6	40.2	41.04	40.89	37.4
gene-YBR095C	48.22	50.49	50.8	53.23	48.35	51.52	54.34	52.2	46.42	47.81
gene-YBR096W	221.83	224.33	232.76	217.66	211.45	204.63	225.13	237.98	260.2	258.52
gene-YBR097W	12.83	13.01	10.8	12.62	11.46	11.52	9.86	12.7	10.49	11.77
gene-YBR098W	18.62	21.83	14.7	13.25	15.75	13.52	15.5	16.85	12.6	13.23
gene-YBR101C	361.5	342.18	301.87	290.23	223.54	225.74	281.15	297.83	324.64	297.03
gene-YBR102C	39.89	37.28	34.6	35.21	37.77	37.22	36.32	39.42	35.25	35.27
gene-YBR103W	54.32	57.06	60.44	60.07	59.46	58.8	58.84	57.59	62.61	65.48
gene-YBR104W	105.29	110.29	109.34	116.23	99.55	102.41	90.06	97.83	119.26	106.67
gene-YBR105C	121.89	112.73	135.59	135.64	126.24	125.54	119.54	126.81	137.61	145.1
gene-YBR106W	1579.14	1540.02	1410.12	1561.31	1569.46	1470.57	1554.97	1472.26	1497.1	1534.87
gene-YBR107C	42.75	46.31	36.19	52.35	43.33	41.02	46.83	51.87	40.28	41.03
gene-YBR108W	27	25.91	20.77	20.83	21.49	22.69	26.56	28.23	23.7	24.61
gene-YBR109C	991.35	1101.88	1280.41	1317.4	1072.33	1055.91	1069.07	1067.61	1222.77	1213.43
gene-YBR110W	129.43	129.05	130.18	113.59	135.24	128.49	121.75	137.7	140.84	132.86
gene-YBR111C	519.85	533.91	605.72	691.36	567.65	525.47	584.21	553.83	648.23	671.76
gene-YBR111W-A	228.72	184.04	186.97	279.94	173.3	187.56	209.72	133.69	203.17	136.03
gene-YBR112C	46.21	46.86	46.74	46.22	50.42	56.92	47.61	53.87	41.79	44.09
gene-YBR114W	42.39	38.33	31.86	31.96	37.65	35.82	36.38	43.95	35.63	33.68
gene-YBR115C	57.59	58.08	67.44	68.88	69.75	72.44	61.92	63.6	66.53	70.02
gene-YBR117C	11.01	11.63	13.7	12.52	15.47	14.4	11.57	11.9	9	11.04
gene-YBR118W	14738.8	14776.1	14504.9	15941.1	15962.4	14167.5	16437.3	14521.3	14781.4	16251.6
gene-YBR119W	53.74	62.15	61.6	56.16	58.14	55.43	56.08	55.36	52.83	62.93
gene-YBR120C	60.96	69.67	72.02	60.96	77.78	69.25	83.39	74.76	75.04	64.34
gene-YBR121C	552.88	539.48	553.6	580.24	587.42	581.88	528.98	553.36	564.94	591.66
gene-YBR122C	162.23	177.43	199.37	196.97	185.99	194.81	158.18	191.59	175.79	188.1
gene-YBR123C	45.83	45.28	39.93	42.52	44.74	43.63	45.37	47.8	46.65	38.96
gene-YBR125C	77.28	74.41	64.09	60.57	62.59	69.43	71.11	76.69	66.06	67.53
gene-YBR126C	475.88	481.64	625.73	633.94	651.46	583.56	621.97	595.18	667.62	665.48
gene-YBR126W-A	1576.74	2289.2	2408.86	2818.22	1621.55	1806.8	1759.21	1751.88	2512.94	2301.49
gene-YBR127C	800.95	781.18	882.74	917.03	852.36	825.29	810.02	858.22	889.55	912.52
gene-YBR128C	18	17.52	18.98	19.43	20.12	17.72	23.97	20.64	18.02	16.89
gene-YBR129C	92.84	85.62	74.28	77.01	88.74	91.22	91.9	105.27	72.1	73.78
gene-YBR130C	91.35	97.64	86.43	84.89	88.51	89.86	87.04	90.56	86.28	82.65
gene-YBR131W	15.01	16.09	12.08	12.61	14.28	13.63	10.67	14.77	10.04	12.37
gene-YBR132C	32.67	30.29	28.21	26.18	38.48	40.49	40.25	46.11	30.06	31.52
gene-YBR133C	46.77	47.51	43.7	42.41	43.91	43.73	42.73	47.17	42.66	39.43
gene-YBR135W	143.85	143.82	122.53	132.09	140.55	120.08	145.59	124.72	116.5	108.32
gene-YBR136W	7.18	7.18	6.48	7.17	5.94	6.69	6.29	6.54	6.24	6.12
gene-YBR137W	176.67	175.57	186.17	205.04	169.57	138.35	200.76	166.62	197.11	203.62
gene-YBR138C	23.39	24.21	19.08	17.73	23.67	22.6	22.78	27.8	17.11	19.2
gene-YBR139W	122.79	125.75	161.21	171.18	153.13	160.65	151.35	163.33	178.46	177.02
gene-YBR140C	16.84	16.46	14.75	15.36	14.51	16.15	14.12	16.48	14.45	15.12
gene-YBR141C	41.91	46.15	51.58	56.86	34.98	41.52	36.97	46.64	41.2	43.03
gene-YBR142W	68.16	71.94	77.46	79.8	72.18	77.8	59.26	70.85	65.7	65.01
gene-YBR143C	534.61	556.41	569.64	586.92	620.87	600.01	551.34	566.51	564.86	563.71
gene-YBR144C	0	0	0	6.61	0	0	5.64	4.68	1.67	0
gene-YBR145W	174.32	168.12	169.64	174.19	215.35	192.19	227.1	217.7	235.85	247.91
gene-YBR146W	130.78	137.14	150.07	167	153.68	151.14	151.93	171.7	153.23	161.19
gene-YBR147W	20.35	25.65	36.66	33.71	48.72	46.25	50.5	44.59	46.42	38.47
gene-YBR148W	2.88	3.82	1.76	1.25	2.69	3.48	2.15	2.69	2.04	2.31
gene-YBR149W	487.1	496.69	740.74	718.55	604.87	612.88	585.19	652.18	741.59	735.89
gene-YBR150C	16.79	15.83	12.64	10.8	18.66	16.44	16.22	17.97	12.76	13.45
gene-YBR151W	239.71	237.79	299.87	305.51	271.58	275.4	264.01	271.41	300.05	292.9
gene-YBR152W	22.47	29.6	27.04	17.02	24.55	29.4	23.88	29.35	18.35	21.72
gene-YBR153W	90.17	87.26	73.42	75.5	69	75.32	81.13	85.09	74.73	71.84
gene-YBR154C	470.21	465.73	498.71	507.05	461.29	464.24	420.06	499.6	473	471.54
gene-YBR155W	111.46	107.55	112.64	109.51	106.43	96.61	98.26	92.62	95.55	91.95
gene-YBR156C	20.92	18.99	20.46	19.35	18.85	19.8	16.69	19.5	16.98	15.95
gene-YBR157C	42.76	49.78	46.84	46.04	52.79	53.86	52.39	57.11	39.82	43.87
gene-YBR158W	132.56	129	149.26	154.03	146.95	140.49	134.71	156.27	125.63	122.74
gene-YBR159W	375.52	378.86	479.67	478.11	447.8	401.18	386.68	396.25	471.38	477.05
gene-YBR160W	196.36	213.89	194.87	191.69	196.13	178.74	183	188.54	197.13	196.54
gene-YBR161W	66.64	69.02	52.6	53.42	57.7	58.01	66.73	65.95	61.17	65.98
gene-YBR162C	790.82	777.18	698.41	735.99	768.38	707.6	797.46	737.76	638.63	727.74
gene-YBR162W-A	2075.04	2609.42	1764.9	556.52	0	1175.88	0	928.34	752.31	1655.51
gene-YBR163W	37.77	37.34	31.67	35.55	39.89	42.49	39.58	41.56	32.64	33.66
gene-YBR164C	402.08	401.62	369.16	416.01	384.79	350.79	336.07	336.63	383.15	412.51
gene-YBR165W	58.35	58.67	54.19	57.07	57.84	60.76	58.87	59.99	58.36	48.99
gene-YBR166C	101.16	98.61	103.6	107.41	100.95	93.84	94.5	96.71	99.09	114.94
gene-YBR167C	127.85	123.28	104.08	124.32	124.08	106.92	117.68	131.15	100.66	102.37
gene-YBR168W	32.36	35	30.7	34.54	37.37	35.98	34.3	34.04	34.47	33.45
gene-YBR169C	90.9	94.65	148.9	143.69	111.06	108.76	113.02	117.41	134	140.05
gene-YBR170C	94.01	84.62	74.25	78.76	81.81	80.55	85.02	92.59	86.72	82.05
gene-YBR171W	296.65	299.82	360.86	358.61	339.75	331.15	302.33	339.03	325.03	341.25
gene-YBR172C	94.7	95.15	82.19	89.97	78.85	77.56	79.25	83.62	73.29	74.03
gene-YBR173C	510.9	539.88	547.6	526.07	456.6	442.85	459.63	499.14	524.06	524.83
gene-YBR175W	79.47	81.19	61.15	63.32	70.52	59.1	77.54	71.61	60.7	66.29
gene-YBR176W	63.54	51.22	60.64	58.47	50.88	48.8	51.25	59.32	59.4	64.23
gene-YBR177C	248.47	247.26	308.26	302.56	316.5	298.96	292.59	300.68	295.08	313.26
gene-YBR179C	29.93	30.65	31.22	32.78	34.71	34.7	28.39	34.61	31.91	29.94
gene-YBR180W	7.67	5.53	2.99	5.01	4.17	4.5	3.8	4.64	2.59	4.82
gene-YBR181C	3372.58	3474.04	3137.17	3441.04	3329.77	2899.43	3552.54	3105.12	2929.09	3113.76
gene-YBR182C	39.67	39.27	37.29	35.78	32.03	28.52	41.32	37.67	32.42	34.44
gene-YBR183W	77.09	72.95	154	174.12	137.09	117.85	121.53	117.97	160.9	163.71
gene-YBR184W	5.71	6.23	6.03	5.84	5.16	3.9	3.83	4.55	4.85	4.97
gene-YBR185C	71.67	74.77	79.31	88.37	82.19	73.36	76.39	84.91	82.13	92.86
gene-YBR186W	8.22	8.55	11.55	8.26	8.8	5.98	10.26	8.91	6.71	8.68
gene-YBR187W	350.58	332.45	293.99	329.79	313.73	287.45	356.06	311.72	291.01	317.14
gene-YBR188C	65.04	76.35	91.12	75.24	70.9	82.18	68.48	103.09	70.11	87.47
gene-YBR189W	6795.74	6958.05	6625.7	7645.97	7617.16	6320.98	7310.92	6527.49	6549.54	7369.99
gene-YBR191W	6725.01	7506	7708.19	8392.72	8859.69	7589.72	7347.42	8037.09	7089.12	7359.32
gene-YBR192W	69.99	69.89	68.67	67.55	76.5	73.12	71.1	69.31	70.2	66.5
gene-YBR193C	91.09	83.65	96.62	92.04	76.68	84.98	76.33	94.04	98.94	94.9
gene-YBR194W	83.85	107.09	68.7	68.41	70.32	73.85	92.94	105.01	64.21	59.26
gene-YBR195C	40.3	42.14	43.19	44.96	39.64	35.85	41.02	39.34	34.6	37.67
gene-YBR196C	1637.84	1650.47	1654.81	1729.83	1781.22	1686.79	1701.12	1716.41	1661.66	1790.94
gene-YBR197C	77.01	84.32	77.33	78.64	95.31	87.31	91.25	93.59	80.84	79.34
gene-YBR198C	54.52	51.8	58.47	55.94	57.97	60	54.78	59.83	51.69	52.36
gene-YBR199W	248.91	262.27	266.77	283.52	281.48	276.02	257.75	286.9	301.33	290.41
gene-YBR200W	60.75	59.87	54.19	57.74	57.47	65.82	58.29	64.9	55	53.83
gene-YBR201C-A	222.41	51.66	0	42.97	50.91	28.9	0	0	0	0
gene-YBR201W	48.39	59.11	44.11	55.62	52.48	43.34	48.74	51.09	53.72	56.79
gene-YBR202W	49.74	49.73	40.55	42.04	45.91	41.19	48.7	49.32	36.57	36.2
gene-YBR203W	31.93	33.31	20.66	21.9	38.2	37.01	38.49	42.6	25.18	26.77
gene-YBR204C	68.85	70.14	57.19	60.29	66.35	60.13	70.9	81.02	62.39	65.3
gene-YBR205W	191.56	196.36	197.21	191.38	208.03	195.36	184.27	194.36	212.09	215.18
gene-YBR207W	117.7	119.31	98.56	103.27	119.51	114.54	132.73	128.17	104.87	115.75
gene-YBR208C	16.65	15.3	12.42	14.08	12.85	12.91	11.92	11.56	10.15	11.38
gene-YBR209W	2.13	0	0	0	0	0	0	0	1.58	0
gene-YBR210W	99.54	107.78	87.88	103.89	113.64	102.66	105.59	86.71	104.74	91.34
gene-YBR211C	53.44	53.56	44.08	37.2	51.86	49.98	48.13	51.26	48.9	61.36
gene-YBR212W	62.13	68.5	54.7	54.79	72.57	69.39	63.95	76.14	51.7	51.87
gene-YBR213W	12.22	10.75	8.04	8.37	9.08	10.13	13.92	14.2	10.23	15.05
gene-YBR214W	96.24	96.75	77.25	75.56	98.56	96.18	104.6	114.7	91.55	96.48
gene-YBR215W	48.63	51.97	45.26	46.46	44.35	48.23	43.09	52.14	47.39	44.53
gene-YBR216C	35.57	41.23	36.8	39.81	39.95	36.26	37.7	40.25	40.05	36.72
gene-YBR217W	36.23	29.5	31.94	20.09	31.87	33.12	29.34	35.11	33.61	31.92
gene-YBR218C	83.31	83.81	109.73	110.7	125.44	120.18	99.04	109.06	107.86	116.88
gene-YBR220C	95.68	88.48	94	103.17	101.85	99.52	95.68	102.02	87.08	94.14
gene-YBR221C	628.66	619.98	620.59	675.39	648.6	615.39	646.64	631.09	659.58	672.37
gene-YBR222C	135.38	130.44	114.94	118.24	114.48	107.13	122.36	117.13	117.37	116.27
gene-YBR223C	22.58	22.52	18.98	17.84	19.75	20.1	26.69	27.14	20.4	17.98
gene-YBR225W	21.76	21.46	15.55	14.48	19.93	18.78	22.16	23.94	16.56	18.82
gene-YBR227C	72.59	71.67	74.22	75.61	66.23	70.96	66.55	75.24	72.05	72.28
gene-YBR228W	58.41	56.66	47.26	44.43	51.75	48.57	48.24	54.26	55.32	52.81
gene-YBR229C	50.96	53.18	52.07	58.08	51.78	54.01	48.81	53.06	52.75	52.04
gene-YBR230C	469.47	421.26	777.08	703.71	733.88	729.93	713.29	716.9	736.52	733.1
gene-YBR230W-A	504.78	703.36	234.2	390	231.46	231.08	930.57	661.37	193.06	815.81
gene-YBR231C	77.49	82.88	60.93	59.5	58.28	61.8	84.56	70.74	61.28	68.53
gene-YBR233W	38.36	39.26	36.24	39.58	37.64	41.65	41.33	39.28	33.16	36.47
gene-YBR233W-A	134.9	141.94	110.16	225.41	184.78	112.88	154.86	143.92	75.07	117.53
gene-YBR234C	340.65	327.41	303.13	337.51	312.57	279.58	368.34	326	336.17	347.68
gene-YBR235W	30.97	29.16	29.61	31.46	32.03	33.86	29.61	30.76	29.16	30.37
gene-YBR236C	102.41	103.41	95.09	108.74	94.64	94.02	96.74	98.51	97.09	104.99
gene-YBR237W	36.4	37.48	32.69	31.48	34.42	33.6	33.43	36.59	31.33	29.87
gene-YBR238C	41.66	40.24	38.14	39.37	35.21	37	29.98	36.91	26.49	29.06
gene-YBR239C	24.02	24.86	21.09	20.15	23.89	23.81	21.98	24.79	16.92	17.31
gene-YBR240C	7.21	8.43	8.56	9.38	7.41	8.16	10.71	11.13	5.64	8.05
gene-YBR241C	46.59	45.71	55.25	55.4	51.11	48.86	55.99	56.5	55.66	56.24
gene-YBR242W	149.81	153.1	151.03	140.7	150.93	137.62	144.67	162	145.47	145.35
gene-YBR243C	104.07	101.19	106.55	115.94	111.49	98.6	112.48	98.59	114.59	106.18
gene-YBR244W	322.61	336.4	204.46	218.28	205.49	148.85	281.75	192.02	253.76	266.61
gene-YBR245C	47.27	47.28	49.01	48.6	52.19	51.54	42.19	50.79	47.61	44.8
gene-YBR246W	117	123.98	119.62	120.56	118.03	112.44	119.65	127.11	94.1	122.22
gene-YBR247C	109.66	117.94	120.99	125.49	99.75	100.82	95.33	104.09	101.29	98.85
gene-YBR248C	213.7	215.46	220.64	230.11	249.3	238.6	245.82	253.88	243.55	263.04
gene-YBR249C	812.71	811.03	777.1	859.6	900.25	772.3	862.44	739.02	855.81	928.64
gene-YBR250W	3.31	5.5	3.63	3.27	4.25	4.27	4.84	5.44	4.63	4.1
gene-YBR251W	86.76	85.41	87.28	79	80.28	77.42	82.9	85.67	84.99	91.34
gene-YBR252W	400.89	425.47	542.46	585.61	497.23	455.67	473.77	469.57	470.53	481.65
gene-YBR253W	162.79	139.75	138.3	145.56	141.56	88.17	205.91	135.15	136.88	125.19
gene-YBR254C	124.99	143.45	131.27	131.03	139.9	126.4	145.66	140.46	131.63	152.06
gene-YBR255C-A	163.04	193.15	155.76	167.73	185.95	141.21	177.41	188.18	161.1	178.94
gene-YBR255W	34.98	37.09	33.16	31.77	31.88	37.31	37.68	36.43	36.76	35.09
gene-YBR256C	357.34	370.27	451.78	476.97	468.26	431.25	400.36	419	510.68	475.68
gene-YBR257W	47.99	56.66	63.35	65.28	61.65	51.75	54.96	60.56	57.1	56.79
gene-YBR258C	79.42	83.96	65.16	62.85	76.12	72.87	63.86	74.71	62.46	72.89
gene-YBR259W	23	20.65	17.51	17.55	20.95	20.1	19.44	20.62	17.35	17.89
gene-YBR260C	41.86	40.77	42.98	40.37	38.86	40.88	37	45.97	39.75	41.6
gene-YBR261C	194.5	205.52	194.39	221.64	164.91	173.33	192.58	194.03	194.82	199.98
gene-YBR262C	199.86	195.66	277.64	279.8	256.34	231.24	246.47	209.41	284.98	248.59
gene-YBR263W	344.13	355.11	336.77	365.65	359.67	347.31	348.75	350.21	336.19	377.67
gene-YBR264C	115.36	101.81	99.4	127.97	114.58	101.88	130.91	114.13	113.02	121.67
gene-YBR265W	167.21	152.67	153.98	144.71	167.19	173.67	177.56	183.75	146.09	136.33
gene-YBR267W	122.4	120.77	130.93	130.68	97.56	97.23	99.82	93.86	98.93	104.4
gene-YBR268W	499.26	519.78	712.93	718.23	561.07	599.99	628.19	637.38	747.9	615.64
gene-YBR269C	353.27	323.62	318.86	367.66	325.45	296.57	390.95	374.33	325.23	379.14
gene-YBR270C	19.18	21.19	22.34	16.46	19.37	20.32	18.27	19.97	22.43	20.15
gene-YBR271W	72.84	76.28	67.39	72.59	56.97	53.31	56.39	66.23	50.94	60.97
gene-YBR272C	49.96	51.24	56.44	57.08	50.11	51.73	51.4	55.43	59.36	58.8
gene-YBR273C	121.11	129.34	119.25	108.3	114.87	112.98	117.36	132.97	131.37	124.35
gene-YBR274W	40.85	45.01	34.15	32.97	35.63	32.75	39.33	41.84	32.58	34.78
gene-YBR275C	18	17.38	16.69	16.69	15.44	17.66	14.41	16.03	14.68	15.16
gene-YBR276C	60.52	58.75	55.67	58.44	59.31	61.03	57.21	66.59	52.87	50.71
gene-YBR278W	76.87	80.03	74.14	72.94	78.3	74.95	74.51	68.7	73.73	69.68
gene-YBR279W	114.8	117.66	124.65	122.88	135.4	135.39	116.15	121.27	120.89	112.87
gene-YBR280C	43.69	42.19	25.74	28.06	31.38	31.45	40.22	40.23	35.24	34.2
gene-YBR281C	46.08	47.22	40.75	42.66	38.33	40.38	40.27	41.61	38.43	39.56
gene-YBR282W	124.65	133.97	145.99	143.68	153.84	146.88	149.03	162.14	151.06	159.77
gene-YBR283C	443.13	428.31	457.28	464.3	467.94	490.6	412.39	473.24	474.68	465.83
gene-YBR284W	9.48	8.5	5.51	4.67	5.23	5.84	8.28	7.28	7.58	6.91
gene-YBR285W	56.09	39.74	30.91	41.15	41.45	42.2	53.03	46.31	52.63	59.62
gene-YBR286W	911.45	951.74	1383.7	1427.26	1275.05	1354.07	1048.22	1137.35	1283.89	1246.61
gene-YBR287W	321.61	314.78	251.37	247.61	257.06	242.8	303.27	297.35	304.61	324.63
gene-YBR288C	87.25	82.62	83.42	85	82.92	82.4	82.03	85.78	83.04	79.05
gene-YBR289W	27.82	26.77	27.27	29.18	26.48	27.25	25.38	25.95	26	26.9
gene-YBR290W	157.23	174.36	118.63	113.99	142.72	137.75	154.56	158.39	132.49	147.27
gene-YBR291C	53.58	58.1	65.8	72.74	72.6	64.84	67.43	70.39	67.14	73.52
gene-YBR292C	1.86	0	0	0	0	0	0	5.78	0	0
gene-YBR293W	46.96	56.14	27.84	34.52	43.53	37.25	48.09	45.44	34.6	34.26
gene-YBR294W	52.93	53.24	20.7	22.16	23.88	24.09	44.62	43.35	49	52.12
gene-YBR295W	19.63	18.57	11.64	12.26	13.54	12.97	17.93	18.61	11.61	12.91
gene-YBR296C	31.65	26.25	4.52	5.21	9.02	9.55	16.67	17.11	18.59	21.15
gene-YBR297W	25.74	26.11	12.14	10.54	21.25	20.65	23.08	21.59	18.23	16.73
gene-YBR298C	31.81	31.72	30.35	30.68	59.24	57.71	59.24	56.01	39.13	42.67
gene-YBR299W	4.19	3.1	2.99	2.15	4.45	3.5	5.83	3.76	2.99	2.87
gene-YBR301W	8.36	5.96	0	2.05	9.9	3.53	0	1.08	1.7	0
gene-YBR302C	183.96	219.03	229.27	182.4	234.41	177.17	196.23	176.58	144.2	229.6
gene-YCL001W	361.83	351.21	460.65	424.61	452.9	422.4	348.99	395.89	467.78	436.94
gene-YCL001W-A	2.09	1.87	3.16	2.88	2.13	1.65	1.99	1.29	2.75	3.74
gene-YCL001W-B	8.75	10.17	0	8.47	0	5.15	0	8.98	6.26	0
gene-YCL002C	91.26	85.6	93.12	85.28	85.39	86.62	91.17	85.3	81.94	74.93
gene-YCL004W	28.58	27.65	21.97	21.6	23.18	20.85	29.4	24.58	20.3	19.79
gene-YCL005W	88.86	86.43	96.99	89.01	82.08	92.4	81.56	80.61	78.42	88.79
gene-YCL005W-A	987.04	880.22	988.87	643.5	1014.17	760.17	866.81	652.61	921.47	949.03
gene-YCL008C	67.56	55.28	58.2	56.96	50.5	60.06	63.55	68.75	56.4	62.86
gene-YCL009C	368.24	353.91	447.78	447.95	416.39	416.02	406.96	436.14	439.25	455.9
gene-YCL010C	98.64	96.4	88.12	97.15	106.14	99.26	102.89	110.89	72.2	99.31
gene-YCL011C	344.92	353.43	359.56	375.79	354.01	361.64	381.67	371.84	350.26	347.6
gene-YCL012C	127.8	162.76	209.84	178.33	116.69	130.19	182.63	151.31	186.28	142.89
gene-YCL014W	14.3	15.79	14.34	13.95	12.35	13.95	11.48	13.69	12.08	11.86
gene-YCL016C	43.53	41.12	41.14	46.4	39.75	35.17	40.18	42.75	37.38	41.83
gene-YCL017C	142.29	139.2	126.82	135.75	136.38	130.28	139.23	138.18	142.87	144.82
gene-YCL019W	24.13	29.28	12.52	12.05	13.68	16.45	14.99	18.26	13.34	11.61
gene-YCL021W-A	12.14	15.76	7.12	5.94	4.53	18.76	8.42	14.33	11.65	4.66
gene-YCL024W	14.65	14.37	13.63	11.8	12.44	13.33	11.45	12.8	11.67	10.19
gene-YCL025C	71.26	74.91	140.34	151.36	150.09	142.17	118.02	115.14	122.2	124.84
gene-YCL026C-A	5.42	8.37	3.37	5.8	5.21	6.56	4.42	8.71	6.34	10.31
gene-YCL026C-B	53.7	52.59	37.3	34.55	41.7	33.4	63.76	46.44	54.51	58.94
gene-YCL027W	25.59	22.55	11.07	12.25	14.18	13.43	14.66	16.64	14.47	15.68
gene-YCL028W	215.43	214.38	210.7	223.61	215.85	218.52	231.34	206.07	209.83	219.54
gene-YCL029C	56.82	54.17	53.04	52.97	50.51	53.08	49.78	53.91	46.84	52.98
gene-YCL030C	257.92	253.76	378.25	402.76	458.37	418.2	357.97	364.22	450.1	470.39
gene-YCL031C	181.09	187.65	193.76	198.64	192.76	191.53	163.62	188.49	182.93	174.52
gene-YCL032W	71.58	75.31	77.75	74.12	75.07	75.21	78.25	82.8	70.66	80.29
gene-YCL033C	331.14	353.74	358.61	362.59	314.92	231.76	409.88	311.63	383.93	407.47
gene-YCL034W	165.09	165.83	170.76	170.36	189.48	165.99	202.85	183.15	175.68	190.82
gene-YCL035C	1268.3	1594.39	1956.29	1817.82	1326.39	1498.46	1422.84	1746.28	1942.31	1885.94
gene-YCL036W	42.74	41.17	50.42	56.19	33.77	32.29	33.76	32.4	35.54	35.7
gene-YCL037C	4.46	5.13	4.88	4.72	3.92	4.56	3.59	4.11	4.53	4.8
gene-YCL038C	37.23	32.75	37.76	47.17	41.49	36.62	43.66	39.47	39.51	44.3
gene-YCL039W	38.45	40.72	34.83	34.33	40.39	43.62	41.71	45.63	36.18	35.98
gene-YCL040W	773.2	763.04	1017.51	1027.46	1101.58	966.68	1148.62	1060.17	1086.05	1218.18
gene-YCL042W	16.32	37.27	7.04	4.26	3.44	8.03	9.31	19.14	15.87	5.85
gene-YCL043C	1058.8	1087.81	1074.75	1059.8	1022.79	1033.54	1053.91	1163.67	1122.04	1074.01
gene-YCL044C	48.77	53.93	43.34	42.51	39.93	39.48	46.57	42.13	33.18	39.48
gene-YCL045C	184.13	186.77	186.36	194.46	187.81	189.1	165.32	189.21	174.18	188.29
gene-YCL047C	71.36	79.69	64.51	66.71	67.01	64.72	63.86	71.11	69.37	66.26
gene-YCL048W	3.27	6.09	0.97	1.82	1.77	2.21	3.24	3.41	1.77	2.66
gene-YCL048W-A	0	0	41.46	0	0	31.82	85.17	0	0	0
gene-YCL049C	131.79	130.42	111.47	101.32	114.68	107.61	115.2	121.89	120.51	109.81
gene-YCL050C	521.37	528.28	523.16	521.69	488.53	464.23	488.03	497.77	507.57	532.31
gene-YCL051W	46.18	49.34	47.64	43.99	51.38	53.66	52.64	55.5	45.43	47.06
gene-YCL052C	99.23	102.63	109.79	122.6	108.37	115.21	112.91	117.89	119.57	118.33
gene-YCL054W	77.95	85.23	85.73	82.47	76.97	77.83	65.65	71.09	67.52	67.47
gene-YCL055W	79.84	77.35	65.25	54.89	62.87	55.96	63.69	66.31	58.2	61.19
gene-YCL056C	113.69	88.57	93.96	110.08	91.19	96.39	121.12	97.3	86.34	88.52
gene-YCL057C-A	767.27	733.53	896.28	1046.09	754.07	830.41	1011.62	726.76	810.56	845.46
gene-YCL057W	156.71	152.44	146.85	149.02	149.61	139.69	148.5	152.87	141.87	147.27
gene-YCL058C	79.06	102.91	85.91	74.05	80.83	58.58	67.69	80.46	59.04	90.83
gene-YCL058W-A	26.42	57.86	34.27	69.5	10.89	28.52	79.04	40.57	55.25	35.25
gene-YCL059C	263.47	261.04	261.39	261.58	261.3	251.97	230.02	243.13	247.72	243.68
gene-YCL061C	21.66	20.98	19.51	20.46	16.83	19.36	17.76	21.94	17.47	17.62
gene-YCL063W	30.01	30.59	29.2	27.85	28.82	32.65	27.57	33.05	21.65	23.56
gene-YCL064C	27.03	34.96	47.14	50.73	64.61	64.1	30.19	37.45	41.59	42.77
gene-YCL067C	77.33	72.48	67.45	66.2	72.55	62.61	69.73	71.47	70.87	72.7
gene-YCL069W	0.16	0	0.07	0	0.07	0.22	0.17	0	0	0
gene-YCL073C	0	0.05	0	0	0	0.04	0	0	0	0.04
gene-YCL074W	0	0.12	0	0	0	0	0	0	0	0
gene-YCR001W	6.77	10.43	8.8	8.81	7.31	4.1	11.28	7.02	6.67	2.03
gene-YCR002C	320.84	316.88	327.09	329.72	323.84	304.6	323.56	315.63	352.15	354.51
gene-YCR003W	88.09	82.09	72.8	95.28	88.53	90.51	96.91	83.41	76.79	75.41
gene-YCR004C	255.9	246.34	438.26	456.51	425.01	391.52	376.66	375.84	411.9	401.5
gene-YCR005C	1173.83	1150.77	407.9	416.85	565.65	507.59	842.71	783.09	664.43	704.23
gene-YCR006C	13.21	15.64	9.54	12.21	11.46	12.07	18.86	9.99	11.77	12.84
gene-YCR007C	431.29	428.38	94.13	86.58	106.46	102.58	269.14	282.75	306.94	332.82
gene-YCR008W	79.33	83.13	72.44	75.53	77.02	76.57	71.5	74.55	70.32	72.31
gene-YCR009C	528.89	548.87	545.73	583.03	507.06	497.8	522.61	601.15	633.87	635.27
gene-YCR010C	11.02	14.8	11.54	10.06	10.99	8.39	12.54	15.44	11.48	9.54
gene-YCR011C	59.29	63.03	67.92	71.63	68.1	68.16	61.26	66.54	73.8	71.58
gene-YCR012W	7146.9	6910.37	5825.72	6704.23	6661.3	5525.83	7993.87	6238.28	6035.09	6782.87
gene-YCR014C	21.73	20.68	20.74	17.67	21.78	19.19	19.65	20.95	19.77	18.92
gene-YCR015C	29.24	34.71	33.98	33.38	32.4	28.49	29.31	29.07	34.42	36.14
gene-YCR016W	160.44	162.52	197.11	188.01	162.79	159.16	146.54	180.99	157.32	157.34
gene-YCR017C	121.29	126.47	114.9	121.37	128.36	125.3	116.87	122.58	122.31	127.01
gene-YCR018C	41.09	39.74	18.77	15.63	26.9	26.9	27.14	30.15	30.99	16.75
gene-YCR019W	38.31	46.26	41.38	38.79	43.74	37.38	44.14	38.2	43.99	41.69
gene-YCR020C	22.96	21.88	19.87	20.19	16.36	16.96	16.63	17.92	17.9	20.52
gene-YCR020C-A	296.57	524.59	211.24	287.69	285.16	180.36	304.46	225.91	224.54	266.72
gene-YCR020W-B	172.7	250.91	181.52	250.56	194.01	191.93	316.33	73.46	146.84	219.98
gene-YCR021C	327.61	325.4	674.71	710.75	239.38	222.21	320.56	274.25	619.27	677.89
gene-YCR022C	8.1	6.19	2.81	1.32	2.87	5.25	3.33	0	0	3.64
gene-YCR023C	59.41	57.26	59.51	62.77	57.08	52.96	53.64	59.84	54.46	60.12
gene-YCR024C	23.22	26.44	25.15	23.59	24.36	21.46	23.76	26.58	21.24	21.8
gene-YCR024C-B	283.68	292.27	251.1	306.46	335.06	270.55	279.78	332.22	348.26	347.89
gene-YCR025C	9.25	6.96	7.8	11.49	6.37	5.94	11.1	15.26	10.39	6.62
gene-YCR026C	68.11	61.99	58.91	67.49	64.84	65.57	59.54	67.02	58.35	55.5
gene-YCR027C	64.72	63.34	70.49	63.17	61.52	69.64	68.63	72.82	70.44	68.6
gene-YCR028C	54.17	56.75	46.2	52.37	55.64	53.4	52.28	54.59	50.07	50.47
gene-YCR028C-A	869.82	940.35	945.57	1103.19	1088.88	923.14	990.61	1138.83	974.52	1104.51
gene-YCR030C	40.35	42.7	40.79	36.2	43.52	42.7	43.08	46.82	39.3	37.78
gene-YCR031C	8846.43	8908.96	7992.34	9748.95	9624.09	7298.86	9401.75	7847.61	7716.99	8837.67
gene-YCR032W	12.36	11.6	10.15	10.91	10.39	10.97	10.29	10.66	10.48	9.15
gene-YCR033W	36.44	35.89	34.47	32.53	34.28	39.27	32.64	38.79	28.5	31.33
gene-YCR034W	379.64	392.2	337.4	379.39	387.76	348.96	388.92	356.64	331.08	375.15
gene-YCR035C	122.42	124.49	126.64	132.77	114.46	119.24	108.93	125.34	130.04	119.62
gene-YCR036W	207.86	189.37	189.03	204.79	194.52	169.43	209.22	204.08	197.23	193.87
gene-YCR037C	50.98	48.77	44.26	46.58	48.09	43	48.11	48.68	41.95	44.51
gene-YCR038C	12.08	14.58	14.25	10.01	13.52	13.02	14.43	13.86	13.52	13.72
gene-YCR039C	77.33	72.48	67.45	66.2	72.55	62.61	69.73	71.47	70.87	72.7
gene-YCR041W	13.09	5.65	7.74	25.58	7	15.45	16.21	10.18	12.52	19.11
gene-YCR042C	35.77	33.89	29.3	29.57	26.41	30.88	30.44	31.97	26.65	28.96
gene-YCR043C	302.7	353.58	389.32	416.18	409.34	365.45	362.6	459	393.86	358.67
gene-YCR044C	113.84	107.89	112.12	124.25	117.01	109.25	126.19	122.82	128.51	136.96
gene-YCR045C	31.28	31.86	23.47	23.97	31.82	28.94	30.46	33.78	22.89	26.3
gene-YCR046C	238.04	249.38	295.15	300.37	273.27	259.54	295.6	273.84	272.07	294.93
gene-YCR047C	130.44	118.15	118.95	129.53	115.54	111.36	134.83	104.58	122.26	115.64
gene-YCR048W	43.04	47.32	35.85	38.01	38.38	38.68	42.59	40.82	37.87	37.45
gene-YCR050C	23.57	61.41	60.22	44.81	24.48	30.8	35.98	49.56	30.89	23.07
gene-YCR051W	451.57	406.51	384.59	403.28	391.29	363.55	466.21	400.21	418.13	403.83
gene-YCR052W	105.72	105.59	109.26	105.36	103.11	107.58	100.03	111.66	99.85	108.12
gene-YCR053W	626.35	630.94	596.99	608.65	623.53	630.41	584.39	603.47	633.84	626.19
gene-YCR054C	36.26	33.85	33.96	37.52	29	27.18	26.39	31.46	29.14	28.57
gene-YCR057C	93.02	94.52	96.37	101.75	85.25	84.59	76.6	76.16	74.97	77.86
gene-YCR059C	161.15	158.31	157.13	177.91	154.89	138.13	178.14	166.77	155.36	148.51
gene-YCR060W	323.9	320.36	293.49	357.58	300.89	241.79	390.93	303.54	300.99	310.45
gene-YCR061W	21.14	21	33.24	29.14	27.16	27.54	24.87	24.25	26.5	31.32
gene-YCR063W	28.36	24.33	21.71	19.85	18.97	23.84	24.38	21.97	18.02	17.7
gene-YCR065W	45.85	44.57	31.02	30.97	47.88	45.52	44.98	48.64	33.65	29.71
gene-YCR066W	24.8	20.89	22.9	23.95	24.13	26.65	24.65	27.27	24.01	23.68
gene-YCR067C	56.9	57.57	48.03	50.48	50.52	54.46	46.88	55.05	44.49	48.23
gene-YCR068W	34.24	33.43	30.47	28.04	28.94	31.6	34.05	29.96	27.03	27.88
gene-YCR069W	225.17	229.87	206.32	211.43	201.49	201.88	218.07	241.39	230.41	249.33
gene-YCR071C	112.57	132.89	90.45	84.41	123.17	100.28	128.89	110.41	103.97	127.82
gene-YCR072C	67.08	66.36	73.75	73.24	51	51.89	48.71	56.49	53.6	53.68
gene-YCR073C	18.51	18.66	14.22	14.26	17.05	17.9	18.9	19.21	13.66	14.28
gene-YCR073W-A	116.24	123.9	105.5	114.9	108.74	109.76	132.28	131.85	116.76	126.91
gene-YCR075C	56.61	58.25	53.77	64.67	65.74	62.99	68.26	70.35	64.88	62.51
gene-YCR075W-A	56.73	329.64	60.3	164.56	106.75	163.35	24.55	38.49	41.83	85
gene-YCR076C	98.4	110.15	132.11	127.04	112.95	106.71	121.69	119.42	145.52	136.18
gene-YCR077C	90.21	87.16	87.74	84.27	103.21	105.88	95.25	96.06	84.19	94.29
gene-YCR079W	45.51	46.62	36.43	34.47	48.21	44.03	52.78	50.56	41.47	39.23
gene-YCR081W	10.64	11.05	8.6	7.8	8.88	9.11	9.16	9.17	7.28	8.39
gene-YCR082W	352.35	422.61	332.37	303.73	300.1	324.46	401.54	357.42	339.61	344.83
gene-YCR083W	233.1	212.15	246.3	229.1	157.83	175.57	279.3	240.79	202.77	220.27
gene-YCR084C	84.58	76.81	79.35	78.64	82.17	86.19	83.29	88.83	73.92	76.51
gene-YCR085W	1.18	1.35	0	1.16	0	0	1.45	0	4.73	4.24
gene-YCR086W	59.18	70.64	59.3	61.62	65.45	46.31	63.68	53.27	47.72	52.67
gene-YCR087C-A	410.47	446.49	405.45	429.43	390.69	361.6	350.41	404.59	373.19	340.25
gene-YCR088W	230.64	220.47	222.48	234.58	224.2	226.42	233.6	245.51	245.5	233.03
gene-YCR089W	9.32	9.07	8.1	7.04	8.54	8.55	6.05	8.56	7.28	6.98
gene-YCR090C	181.59	175.19	152.68	159.45	161.49	162.96	159.16	168.08	180.4	152.94
gene-YCR091W	15.38	14.8	17.39	15.71	23.48	23.73	23.28	23.97	18.03	20.91
gene-YCR092C	24.95	23.57	21.86	23.2	21.49	20.73	20.52	22.99	20.09	21.15
gene-YCR093W	31.81	31.47	24.62	25.12	27.86	27.26	25.42	29.37	24.91	24.8
gene-YCR094W	83.75	82.71	84.33	90.9	86.94	83.49	76.16	86.74	84.66	80.62
gene-YCR095C	60.82	61.37	64.82	64.68	63.45	65.4	57.23	62.89	68.28	60.3
gene-YCR096C	46.68	100.09	107.17	71.32	101.4	95.42	47.92	79.46	32.42	99.11
gene-YCR097W	384.31	398.37	347.64	384.57	403.02	328.74	374.52	321.82	369.17	395.84
gene-YCR098C	6.6	5.91	3.32	3.72	4.51	3.9	7.7	4.07	4.02	5.31
gene-YCR099C	17.73	21.64	16.63	15.83	15.18	16.29	28.65	16.58	19.37	14.76
gene-YCR100C	13.43	14.39	8.22	7.82	13.58	10.28	11.06	12.44	8.51	8.43
gene-YCR101C	14.19	13.41	8.29	10.81	10.53	11.61	11.64	8.53	8.45	10.05
gene-YCR102C	5.81	7.48	3.14	1.91	3.85	3.26	5.33	4.39	2.9	2.89
gene-YCR104W	0	2.04	0	0	0	3.12	3.27	3.71	0	3.22
gene-YCR105W	18.89	23.58	16.76	13.25	16.89	14.59	18.25	20.99	19.14	14.45
gene-YCR106W	10.14	13.43	8.82	10.69	10.28	12.51	10.12	10.01	8.04	9.52
gene-YCR107W	23.92	23.49	20.93	19.88	25.27	22.24	24.98	24.88	20.22	16.03
gene-YDL001W	38.99	39.53	39.1	37.6	38.86	36.48	39.94	42.47	43.16	37.22
gene-YDL002C	126.93	128.61	131.42	141.75	146	142.67	123.43	128.35	135.15	136.22
gene-YDL003W	50.09	51.92	47.25	47.42	43.5	46.85	42	48.85	41.28	42.86
gene-YDL004W	355.73	367.82	484.88	467.67	431.73	395.83	435.87	413.11	399.07	410.43
gene-YDL005C	83.62	91.97	89.95	82.18	95.83	107.21	78.73	96.13	89.73	90.19
gene-YDL006W	72.38	72.71	61.33	72.12	60.72	62.44	64.09	67.13	76.95	71.48
gene-YDL007W	478.94	480.7	472.49	479.14	481.27	474.7	459.93	489.71	513.26	490.2
gene-YDL008W	118.54	136.83	124.31	140.57	144.6	107.99	153.92	135.1	131.7	132.63
gene-YDL009C	196.97	141.11	51.93	65.34	59.58	51.88	133.22	121	57.47	97.96
gene-YDL010W	305.56	279.84	144.33	151.09	174.85	171.41	246.05	227.61	207.8	205.99
gene-YDL012C	912.2	945.86	379.96	427.54	386.26	341.91	761.25	597.07	609.15	577.44
gene-YDL013W	59.69	54.27	42.37	43.1	49.81	48.17	52.62	56.36	44.46	47.38
gene-YDL014W	835.97	808.79	859.49	899.2	852.02	848.63	876.27	835.66	782.15	811.13
gene-YDL015C	457.54	475.11	507.02	515.52	488.66	449.02	462.49	466	498.9	519.48
gene-YDL017W	51.34	48.7	44.51	42.97	44.44	40.55	47.9	46.57	50.11	51.57
gene-YDL018C	96.94	99.47	114.48	102.58	105.1	93.66	94.81	96.09	100.28	116.74
gene-YDL019C	25.68	28.24	27.59	29.24	35.5	37.4	28.37	32.89	29.63	26.7
gene-YDL020C	109.4	114.26	84.53	75.15	96.35	90.47	97.08	105.94	93.76	92.62
gene-YDL021W	65.9	61.78	80.17	89.14	68.2	60.91	74.27	67.19	93.21	86.2
gene-YDL022C-A	10.26	0	0	0	0	0	0	0	14.76	0
gene-YDL022W	475.33	439.92	361.67	377.29	372.42	339.37	429.69	395.4	398.45	381.63
gene-YDL024C	9.38	10.66	6.69	8.4	6.64	7.61	9.1	10.1	7.43	10.44
gene-YDL025C	53.28	50.24	54.86	54.31	65.49	65.96	62.05	69.68	62.54	65.08
gene-YDL027C	66.8	68.53	59.13	60.43	67.31	66.03	70.75	83.67	68.11	61.62
gene-YDL028C	22.34	25.73	23.73	23.38	29.24	26.4	24.58	28.82	22.71	23.14
gene-YDL029W	480.75	492.33	441.34	459.39	464.38	394.27	505.77	472.31	471.55	507.8
gene-YDL030W	33.04	36.96	37.44	39.72	35.23	34.99	36.09	37.23	37.61	38.89
gene-YDL031W	67.44	70.52	68.45	69.73	67.18	70.13	57.42	66.02	56.92	59.45
gene-YDL033C	24.73	28.92	28.96	21.19	23.15	24.08	23.91	27.39	23.06	22.3
gene-YDL035C	41.65	42.4	35.13	34.71	39.05	41.81	38.77	44.53	35.77	35.3
gene-YDL036C	44.29	44.88	45.65	46.21	43.27	38.89	37.34	38.64	37.76	40.84
gene-YDL037C	68.54	67.39	39.47	37.01	42.25	41.5	43.63	53.08	28.82	33.62
gene-YDL039C	104.18	104.04	69.53	64.32	66.22	64.33	79.64	90.21	52.31	59.3
gene-YDL040C	128.95	135.91	139.71	142.16	140.31	143.4	126.08	137.17	129.34	139.31
gene-YDL042C	42.13	37.72	46.04	46.54	44.99	44.99	41.08	41.67	40.63	38.94
gene-YDL043C	68.28	78.24	85.29	81.01	62.54	62.31	64.68	74.48	65.61	63.74
gene-YDL044C	25.9	29.19	23.64	25.39	28.12	28.18	27.43	30.54	28.95	29.87
gene-YDL045C	100.33	101.75	99.57	95.16	102.57	97.81	96.99	106.05	117.09	109.94
gene-YDL045W-A	283.78	251.61	302.43	253	254.45	211.45	159.56	346.76	309.4	258.77
gene-YDL046W	303.43	332	361.25	343.54	421.96	375.95	404.75	325.08	340.43	375.99
gene-YDL047W	164.75	161.65	145.63	144.65	143.56	142.31	166.42	171.12	134.71	132.83
gene-YDL048C	188.93	187.25	367.63	342.87	223.9	236.65	211.03	232.96	320.09	345.61
gene-YDL049C	64.35	63.15	73.72	73.41	91.82	89.16	74.72	85.52	79.06	76.14
gene-YDL051W	574.84	584.98	557.8	584.29	602.44	560.53	522.03	531.28	486.86	505.02
gene-YDL052C	227.66	214.44	231.19	236.12	237.9	216.64	217.72	205.86	251.14	228.5
gene-YDL053C	174.78	181.43	172.67	169.23	184.43	182.3	193.92	185.87	187.77	173.73
gene-YDL054C	61.08	61.77	64.54	63.58	68.29	65.82	65.02	63.73	68.94	78.08
gene-YDL055C	1886.41	1902.91	2199.92	2445.31	2365	2227.61	2239.48	2231.65	2029.02	2186.93
gene-YDL056W	32.71	32.26	31.15	31.59	28.31	31.74	27.89	32.43	30.74	26.4
gene-YDL057W	39.49	46.43	41.36	44.22	40.92	34.96	43.63	42.95	43.78	43.64
gene-YDL058W	17.84	19.22	18.94	19	19.53	20.43	16.51	21.54	18.28	16.88
gene-YDL059C	38.64	41.9	26.31	26.43	30.44	28.57	40.62	35.28	49.03	43.14
gene-YDL060W	107.34	104.84	108.1	107.7	98.75	96.15	86.53	92.2	89.47	92.19
gene-YDL063C	74.7	75.61	74.3	83.7	62.45	63.84	55.82	58.46	57.7	67.86
gene-YDL064W	243.19	251.97	251.95	240.83	273.05	215.14	247.44	244.49	243.87	244.38
gene-YDL065C	127.57	122.15	137.25	144.45	125.53	124.95	116.17	137.83	148.31	129.44
gene-YDL066W	236.37	222.15	230.35	237.5	233.51	219.98	230.97	219.01	248.61	281.12
gene-YDL069C	28.2	23.94	23.87	19.14	22.14	21.23	29.15	19.58	15.7	19.93
gene-YDL070W	331.45	333.68	244.29	232.5	265.26	242.82	285.5	303.44	260.19	265.48
gene-YDL072C	892.76	883.05	809.2	861.34	744.93	658.04	872.92	891.93	932.61	936.65
gene-YDL073W	39.42	39.18	34.62	35.32	38.42	38.63	34.38	38.38	32.01	33.37
gene-YDL074C	75.05	71.88	72.46	69.11	75.85	68.89	63.65	80.53	59.3	64.08
gene-YDL075W	10373.3	10354.2	9628.52	10405.8	10335.9	9573.06	11198.9	9650.83	9248.03	9329.85
gene-YDL076C	74.19	79.74	78.76	64.05	95.67	84.5	86.34	80.36	82.92	78.53
gene-YDL077C	27.81	28.16	25.04	23.45	23.25	23.49	25.26	25.17	21.2	23.34
gene-YDL078C	274.92	278.26	322.64	336.11	336.47	312.25	336.22	291.51	342.85	334.48
gene-YDL079C	24.47	28.86	36.12	30.65	42.17	42.71	39.41	39.82	35.18	34.88
gene-YDL080C	48.17	51.61	44.5	49.8	47.69	49.33	46.66	54.56	43.01	42.83
gene-YDL081C	6704.51	7050.62	7226.66	7136.76	7042.87	6566.14	7160.17	6904.22	6572.52	7335.99
gene-YDL082W	2785.88	2678.3	2515.54	2654.09	2817.01	2491	2713.68	2384.51	2220.64	2474.35
gene-YDL083C	6438.05	6354.78	5642.95	6327.02	7065.72	5443.72	7004.65	5774.3	4847.04	5822.63
gene-YDL084W	732.03	771.29	878.37	909.03	934.97	890.13	794.85	815.66	829.48	889.16
gene-YDL085C-A	473.02	457.84	1139.68	875.93	180.17	839.78	258.71	676.86	628.24	460.3
gene-YDL085W	7.7	7.79	10.36	10.86	9.37	9.19	9.58	10.43	9.53	9.32
gene-YDL086W	293.04	321.03	405.43	438.65	336.19	322.29	367.68	356.53	406.83	419.51
gene-YDL087C	34.27	34.61	32.12	30.33	39.87	35.1	34.86	39.31	31.13	28.1
gene-YDL088C	73.8	68.83	61.46	62.84	70.04	68.01	66.05	71.35	62.22	63.85
gene-YDL089W	42.75	41.36	41.63	38.95	41.77	39.87	40.84	43.04	42.88	44.07
gene-YDL090C	56.16	54	56.45	59.51	57.79	60.51	59.99	63.62	64.44	66.33
gene-YDL091C	55.99	56.22	54.23	55.77	50.59	49.89	51.95	52.31	62.3	59.27
gene-YDL092W	516	555.42	517.69	610.29	588.65	536.44	501.75	607.28	586.04	503.06
gene-YDL093W	35.76	37.49	39.06	44.06	41.45	42.83	36.23	38.73	36.33	38.58
gene-YDL095W	207.66	210.49	199.92	225.68	217.16	216.43	199.12	205.52	203.58	207.74
gene-YDL097C	469.31	455.7	428.48	449.12	399.48	398.23	443.14	454.82	445.8	462.02
gene-YDL098C	59.88	55.9	47.15	56.43	48.97	47.64	67.42	48.56	39.78	46.23
gene-YDL099W	197.32	204.41	203.77	202.73	195.47	195.66	185.1	200.38	196.71	206.89
gene-YDL100C	587.23	575.94	632.07	669.25	624.01	631.55	576.17	606.47	653.07	643.67
gene-YDL101C	43.65	42.35	37.5	34.29	35.5	37.36	39.58	46.32	39.86	36.2
gene-YDL102W	25.89	24.31	23.27	26.28	23.45	24.65	22.85	25.17	22.93	24.41
gene-YDL103C	105.69	107.09	113.44	118.4	111.47	108.47	111.44	110.98	119.76	111.74
gene-YDL104C	27.86	32.51	33.04	33.27	27.41	28.15	30.9	33.27	34.76	32.85
gene-YDL105W	24.25	22.88	23.74	25.63	21.89	24.08	19.06	25.53	23.73	23.16
gene-YDL106C	51.23	56.03	54.21	50.14	55.25	55.95	54.06	61.06	54.61	55.45
gene-YDL107W	35.33	40.51	27.62	28.66	37.04	33.32	39.48	42.34	28.88	31.52
gene-YDL108W	101.8	100.93	88.88	98.27	86.23	74.04	95.64	96.24	95.3	97.8
gene-YDL109C	12.92	14.18	9.25	11.4	11.91	13.16	13.02	13.37	8.66	9.44
gene-YDL110C	174.93	178.66	282.72	246.74	309.2	289.08	292.76	274.57	304.88	298.77
gene-YDL111C	141.86	131.4	132.97	130.18	127.42	134.38	136.13	125.17	124.76	122.49
gene-YDL112W	39.16	38.55	42.29	42.95	42.43	42.66	34.74	40.93	36.03	38.35
gene-YDL113C	47.47	47.84	33.81	38.07	42.24	42.09	52.82	47.29	41.51	41.36
gene-YDL114W	1.87	1.96	0.88	1.13	0.52	0.65	2.42	1.82	1.31	0.28
gene-YDL115C	92.49	91.97	94.55	94.5	95.5	92.52	95.39	103.64	115.17	107.34
gene-YDL116W	72.43	75.51	64.86	72.89	78.78	73.13	69.98	74.88	74.02	71.04
gene-YDL117W	40.87	39.89	37.49	40.57	36.55	37.95	37.59	41.06	35.19	33.23
gene-YDL119C	52.54	55.36	54.57	55.25	49.42	45.93	50.81	52.71	51.04	48.76
gene-YDL120W	168.36	186.54	159.68	158.87	137.96	169.62	178.87	160.44	177.69	175.43
gene-YDL121C	430.53	487.84	530.76	593.98	550.59	501.11	455.78	506.48	510.07	481.14
gene-YDL122W	92.26	93.54	94.54	89.23	92.32	102.59	82.48	95.91	84.53	86.58
gene-YDL123W	136.19	128.29	147.85	123.77	102.35	113.63	118.34	136.31	133.22	130.7
gene-YDL124W	1001.19	1018.42	1447.77	1419.76	1175.02	1199.05	1183.77	1307.14	1517.24	1451.24
gene-YDL125C	999.88	959.98	866.38	952.8	973.51	773.38	1092.02	947.69	899.21	912.21
gene-YDL126C	513.64	513.87	538.51	565.35	539.67	544.32	526.69	543.54	545.86	555.58
gene-YDL127W	47.28	44.51	47.36	39.57	44.82	45.53	41.97	47.44	34.67	34.09
gene-YDL128W	240.97	242.14	331.04	335.22	316.25	309.84	275.35	285.54	315.9	343.35
gene-YDL129W	27.24	28.72	29.49	33.04	20.03	23.16	27.97	22.82	24.15	24.77
gene-YDL130W	10865.3	10863.6	8100.76	9544.59	11389.8	7948.61	11941.2	8464.31	7620.45	8511.78
gene-YDL130W-A	524.42	566.11	649.21	806.12	573.33	517.6	488.83	562.71	480.47	747.86
gene-YDL131W	382.73	373.63	469.66	452.63	462.99	436.4	409.04	415.53	481.83	506.01
gene-YDL132W	91.81	88.01	93.02	93.3	96.19	100.38	82.17	99.64	99.48	98.05
gene-YDL133W	75.59	71.82	49.34	44.15	60	59.93	74.49	69.7	43.91	50.76
gene-YDL134C	257.36	257.71	234.79	240.81	275.78	253.07	263.43	264	258.36	248.39
gene-YDL135C	323.93	344.5	393.23	395.68	353.53	355.84	324.86	444.37	404.23	422.31
gene-YDL136W	3555.93	3334.89	2669.64	3077.22	3433.15	2653.33	3924.79	3012.73	2553.14	2873.64
gene-YDL137W	811.98	786.94	873.11	942.85	903.98	787.18	951.91	781.65	882.9	934.53
gene-YDL138W	23.7	24.31	18.47	17.68	21.27	21.85	24.09	24.17	19.32	18.62
gene-YDL139C	42.53	48.89	49.77	57.29	44.37	46.4	44.06	60.57	52.18	49.59
gene-YDL140C	66.74	61.12	52.54	54.19	61.41	60.71	54.26	61.37	47.05	51.42
gene-YDL141W	40.3	38.54	37.58	36.53	36.04	39.13	36.88	44.2	32.74	34.41
gene-YDL142C	61.63	61.69	63.79	53.55	58.03	62.42	59.25	58.98	70.46	61.26
gene-YDL143W	374.45	368.61	324.08	349.89	325.78	309.02	341.09	338.03	319.01	329.35
gene-YDL144C	106.35	109.71	107.74	106.48	110.59	105.12	121	111.08	106.9	105.99
gene-YDL145C	137.61	138.52	130.92	129.95	139.19	139.69	123.01	137.05	119.12	124.41
gene-YDL146W	35.14	37.09	33.69	30.18	32.36	37.16	39.66	38.81	36.59	33.8
gene-YDL147W	394.02	404.57	430.01	424.61	415.88	438.42	377.94	439.53	453.01	428.02
gene-YDL148C	82.7	85.56	99.11	99.53	86.15	97.82	67.86	82.81	83.3	80.35
gene-YDL149W	13.19	15.04	12.08	10.62	12.73	13.63	13.02	14.66	12.61	14.07
gene-YDL150W	131.43	127.62	132.34	126.27	117.66	127.85	120.8	128.75	125.51	124.39
gene-YDL153C	136.79	144.66	142.58	142.69	143.46	143.74	122.11	137.51	126.73	127.62
gene-YDL154W	5.16	5.91	3.18	3.77	4.76	4.23	4.25	4.85	3.5	4.18
gene-YDL155W	56.58	59.77	53.15	53.46	53.98	58.43	55.3	63.79	48.52	51.38
gene-YDL156W	12.62	14.13	13.07	12.82	11.61	12.14	12.06	13.78	9.55	11.61
gene-YDL157C	416.07	423.62	368.29	524.64	463.29	347.48	447.02	468.35	389.93	427.01
gene-YDL159W	31.44	32.75	26.73	25.4	26.92	28.19	31.45	32.67	27.63	27.14
gene-YDL160C	78.77	68.78	59.68	61.8	66.06	71	67.45	80.08	68.09	72.17
gene-YDL160C-A	230.17	98.57	189.77	140.67	189.9	167.11	124.96	161.1	105.2	108.93
gene-YDL161W	162.1	155.03	137.19	138.53	139.31	145.34	147.62	167.19	146.02	152.08
gene-YDL164C	56.5	57.06	43.13	45.82	48.96	46.28	47.11	51.03	45.15	45.22
gene-YDL165W	167.61	180.34	172	160.27	177.14	152.13	180.95	155.05	173.83	182.72
gene-YDL166C	212.1	217.47	245.36	277.3	236.55	190.06	215.35	216.85	234.24	235.55
gene-YDL167C	55.72	59.52	55.38	56.19	49.75	50.62	41.42	49.26	46.96	42.6
gene-YDL168W	183.52	184.01	182.63	200.8	173.13	167.98	189.87	163.13	194.2	198.6
gene-YDL169C	37.39	48.11	45.88	44.19	45.62	42.87	49.85	53.84	59.04	61.31
gene-YDL170W	52.34	58.06	46.97	47.67	46.19	52.5	51.3	54.76	49.62	51.6
gene-YDL171C	41.04	42.45	35.24	38.66	44.67	42.92	37.36	38	33.43	35.48
gene-YDL173W	313.68	327.87	250.98	256.19	260.03	254.12	301.72	305.62	249.39	293.72
gene-YDL174C	330.99	340.8	282.39	276.34	281.82	300.28	317.81	342.74	415.31	402.95
gene-YDL175C	49.83	46.19	44.43	41.3	50.11	44.58	44.44	46.29	45.56	54.47
gene-YDL176W	29.61	28.74	26.09	25.96	25.1	28.31	25.26	28.62	24.78	23
gene-YDL177C	80.6	87.04	63.19	63.16	70.08	73.46	80.87	77.97	62.32	62.18
gene-YDL178W	131.67	132.64	153.48	169.97	171.9	162.25	151.79	153.54	151.19	149.22
gene-YDL179W	41.95	41.88	73.83	66.65	41.38	46.96	48.85	48.05	54.66	51.29
gene-YDL180W	58.64	57.17	43.56	44.59	55.07	48.68	54.74	55.29	60.8	55.22
gene-YDL181W	242.69	310.35	320.86	486.04	503.21	470.32	559.58	299.38	300.31	341.93
gene-YDL182W	315.53	299.49	427.3	453.35	444.79	427.8	361.01	354.87	486.86	500.25
gene-YDL183C	19.78	18.91	28.7	27.49	28.13	30.92	25.59	25.14	25.4	25.7
gene-YDL185W	416.78	407.58	371.4	419.28	413.09	383.96	399.42	408.55	383.21	420.05
gene-YDL186W	11.65	13.96	6.76	9.43	9.66	8.77	10.83	10.44	7.01	7.12
gene-YDL188C	93.75	93.84	94.15	100.94	106.46	101.33	101.68	101.66	96.53	103.7
gene-YDL189W	72.17	73.36	72.87	69.25	77.92	82.08	69.37	84.56	68.52	71.42
gene-YDL190C	61.22	62.59	57.63	60.98	59.05	63.79	57.56	65.08	55.56	56.51
gene-YDL191W	6306.66	6342.87	4521.08	5266.42	6390.24	4820.29	6723.61	5198.03	4501.85	5081.08
gene-YDL192W	2055.18	1991.18	2074.67	2217.42	2057.68	1782.05	2163.15	1826.83	2011.03	2088.4
gene-YDL193W	91.01	99.36	93.3	109.56	111.92	105.19	104.8	104.08	100.93	111.84
gene-YDL194W	18.22	18.52	15.68	13.97	20.77	22.8	22.99	22.35	16.3	19.15
gene-YDL195W	89.63	88.84	86.44	85.27	91.51	97.41	84.96	96.56	78.28	80.63
gene-YDL197C	37.8	40.81	39.14	39.59	42.49	44.68	42.92	46.05	34.85	41.21
gene-YDL198C	277.05	295.98	323.65	336.97	321.76	291.14	340.75	301.79	366.78	392.02
gene-YDL199C	14.56	14.99	12.92	12.83	16.91	15.23	15.02	17.42	14.78	12.86
gene-YDL200C	77.75	69.8	63.21	60.83	56.46	65.9	76.87	59.37	56.65	61.47
gene-YDL201W	176.63	181.14	164.71	158.15	166.24	168.65	169	156.22	151.36	155.13
gene-YDL202W	89.3	89.11	100.26	93.8	86.17	89.64	94.66	98.07	85.56	95.36
gene-YDL203C	30.56	30.85	26.78	29.01	31.37	30.93	33.01	33.41	22.35	25.68
gene-YDL204W	59.06	59.53	143.79	144.73	107.74	118.24	81.96	99.23	99.16	99.39
gene-YDL205C	96.59	98.64	95.5	107.38	107.27	117.35	104.37	101.63	100.55	98.32
gene-YDL206W	27.41	28.64	21.43	22.81	25.75	25.16	24.32	29.54	24.56	25.98
gene-YDL207W	70.58	77.11	81.36	84.01	72.09	77.29	73.19	84.9	80.71	79.96
gene-YDL208W	1134.08	1196.06	1151.37	1136.63	1248.36	1124.94	1196.62	1107.73	1058.27	1044.13
gene-YDL209C	51.15	46.76	28.62	33.69	37.75	36.81	48.32	43.28	27.24	27.45
gene-YDL210W	9.06	8.57	6.26	6.78	7.4	6.31	6.67	7.23	6.22	6.63
gene-YDL211C	22.57	21.65	14.06	12.16	27.98	25.17	27.09	25.11	13.52	13.01
gene-YDL212W	555.27	552.84	602.32	669.27	648.42	586.54	584.08	589.37	582.59	662.25
gene-YDL213C	296.74	311.35	307.04	297.78	298.71	314.45	274.87	322.28	310.98	272.59
gene-YDL214C	10.43	9.42	4.73	5.36	7.13	7.71	9.06	7.08	6.14	5.82
gene-YDL215C	85.53	88.7	41.58	41.89	62.05	57.09	62.1	69.23	48.27	53.13
gene-YDL216C	24.57	25.62	25.88	23.01	29.76	27.95	28.02	32.88	28.48	25.27
gene-YDL217C	100.87	102.15	84.29	80.25	93.03	77.48	90.73	81.75	73.95	69.72
gene-YDL218W	5.39	7.49	3.95	5.81	7.55	3.83	8.92	6.86	4.81	5.35
gene-YDL219W	201.57	192.1	190.81	238.45	206.74	189.14	204.14	233.45	191.27	206.72
gene-YDL220C	18.02	16.41	12	12.54	11.72	13.7	14.66	16.49	10.95	11.98
gene-YDL222C	115.56	122.13	52.61	53.49	65.35	60.09	110.14	115.79	69.77	84.06
gene-YDL223C	23.1	21.72	17.26	15.73	21.62	20.25	18.78	22.26	16.92	17.64
gene-YDL224C	50.26	48.35	41.11	40.7	47.89	48.98	48.68	53.47	39.83	37.41
gene-YDL225W	93.87	102.36	98.06	99.61	106.08	110.63	94.45	108.62	103.41	98.33
gene-YDL226C	199.03	189.99	218.88	217.04	215.94	206	201.8	218.77	200.74	201.94
gene-YDL227C	40.93	43.47	56.37	63.69	57.22	53.33	47.7	49.66	56.27	54.78
gene-YDL229W	2314.38	2301.99	2080	2195.48	2345.58	2193.48	2206.13	2186.78	1983.8	2126.41
gene-YDL230W	80.3	81.42	67.69	58.44	69.56	63.7	79.29	75.1	73.88	68.84
gene-YDL231C	32.46	33.43	28.55	29.15	34.22	32.31	32.16	33.17	25.3	27.16
gene-YDL233W	51.06	49.1	34.89	29.17	41.84	32.26	51.58	51.68	43.95	45.07
gene-YDL234C	248.52	252.33	97.42	96.28	120.96	125.66	186.72	205.08	159.53	169.43
gene-YDL235C	156.41	168.96	186.13	166.41	176.1	161.94	158.82	161.42	144.02	155.65
gene-YDL236W	316.5	320.41	387.26	444.89	359.21	330.85	361.61	354.14	396.84	411.02
gene-YDL237W	153.18	161.31	184	189.85	179.9	165.52	174.79	164	186.61	202.57
gene-YDL238C	26.28	25.3	22.1	20.21	21.14	20.61	25.74	26.27	21.46	26.88
gene-YDL239C	9.14	10.23	7.87	8.97	8.75	9.37	11.65	11.9	8.5	8.79
gene-YDL240W	15.69	16.39	12.26	13.12	18.91	16.54	18.37	18.47	10.99	12.57
gene-YDL241W	133.23	91.19	28.17	35.57	58.6	55.87	70.27	84.78	66.53	45.91
gene-YDL242W	10.64	16.23	15.1	10.41	3.75	11.74	11.6	23.27	18.93	11.67
gene-YDL243C	29.11	28.59	14.47	14.74	16.75	16.65	27.86	21.23	22.54	21.81
gene-YDL244W	9.03	6.58	2.9	3.33	3.68	2.8	7.89	7.66	4.55	5.53
gene-YDL245C	24.09	25.83	17.3	20.92	19.78	16.62	19.92	23.81	15.16	14.61
gene-YDL246C	10.95	11.38	6.75	8.64	6.74	4.51	12.86	9.63	6.49	5.53
gene-YDL247W	0.86	0	0	0	0.77	0	1.08	0	1.31	0
gene-YDL248W	76.9	74.39	50.54	52.02	52.78	43.73	65.78	58.15	54.17	57.94
gene-YDR001C	158.97	151.64	169.33	175.32	167.22	170.99	172.66	177.18	176.46	174.01
gene-YDR002W	1234.49	1267.79	1198.99	1287.91	1286.99	1218.59	1317.55	1197.85	1193.52	1199.19
gene-YDR003W	135	132.98	137.43	139.64	143.98	140.64	152.23	132.67	195.87	144.45
gene-YDR004W	52.45	52.39	47.45	50.85	53.15	55.3	56.08	61.29	49.71	47.61
gene-YDR005C	73.38	69.79	63.95	66.66	87.64	82.71	76.05	77.59	69.03	87.44
gene-YDR006C	56.71	60.38	46.95	46.26	49.42	50.08	48.79	53.9	43.33	44.65
gene-YDR007W	172.43	178.77	162.17	177.04	182.54	163.66	197.35	176.44	153.19	170.17
gene-YDR009W	7.44	9.9	6.86	6.54	8.25	6.64	7.55	11.21	6.25	9.64
gene-YDR010C	4.91	7.53	7.74	3.2	5.25	0	4.05	10.18	1.25	0
gene-YDR011W	41.82	41.3	43.04	45.6	46.33	48.51	36.6	41.61	38.42	39.77
gene-YDR012W	2257.71	2184	2046.57	2251.02	2349.38	2074.43	2279.21	2050.79	2213.83	2320.67
gene-YDR013W	86.97	91.98	86.49	82.09	84.63	76.99	87.74	86.17	84.33	85.15
gene-YDR014W	16.22	16.83	10.43	13.93	14.49	14.63	14.07	18.62	13.65	13.53
gene-YDR014W-A	15.69	14.73	9.16	9.46	10.85	7.47	9.69	15.39	10.23	13.7
gene-YDR016C	240.29	171.31	94.43	151.64	147.83	179.14	192.24	113.39	144.13	155.45
gene-YDR017C	44.22	46.79	42.57	41.21	46.59	48.28	41.56	47.75	40.54	41.54
gene-YDR018C	14.74	14.97	10.99	14.92	13.49	15.67	14.72	16.54	15.62	13.9
gene-YDR019C	52.92	53.29	71.35	79.62	112.21	104.83	106.31	100.07	112.01	113.6
gene-YDR020C	45.7	47.5	50.8	45.04	47.38	51	42.9	51.64	43.56	39.52
gene-YDR021W	38.36	41.51	51.54	48.58	37.05	37.3	30.73	39.2	41.34	41.23
gene-YDR022C	62.94	57.48	58.3	58.38	43.33	42.47	58.22	52.92	53.83	49.32
gene-YDR023W	751.6	756.05	693.27	748.95	776.64	747.04	694.72	711.67	697.89	731.03
gene-YDR025W	5425.94	5574.97	5422.07	6060.47	6676.59	6134.06	6207.99	5743.66	5170.26	5244.69
gene-YDR026C	58.1	60.01	51.01	53.27	58.18	55.37	54.38	65.6	54.62	52.3
gene-YDR027C	33.57	33.59	29.46	27.62	35.47	35.7	33.72	35.77	27.52	31.23
gene-YDR028C	70.09	73.19	65.19	69.28	71.65	78.31	70.3	77.08	69.34	65.14
gene-YDR029W	15.8	18.26	8.8	13.21	4.87	9.56	8.46	4.68	6.67	14.21
gene-YDR030C	16.41	15.45	23.28	22.4	16.45	18.99	17.34	17.43	18.65	19.48
gene-YDR031W	102.5	82.48	125.13	124.91	139.45	128.5	132.37	99.8	127.81	136.89
gene-YDR032C	620.53	625.97	1019.28	1084.07	819.75	747.16	895.98	836.59	1041.41	1046.56
gene-YDR033W	1832.09	1801.09	2117.63	2267.52	2304.89	1979.1	2028.99	1814.74	1995.67	2379.44
gene-YDR034C	45.61	44.16	44.32	41.39	41.58	44.21	39.51	45.9	40.73	40.69
gene-YDR034C-C	0.82	0	0.03	3.22	0	0.03	1.13	0.01	5.46	4.47
gene-YDR034C-D	26.53	26.94	13.42	13.6	17.39	17.13	17.32	21.5	12.96	13.21
gene-YDR035W	402.87	430.07	584.31	594.35	555.66	565.76	477.92	498.07	602.93	587.44
gene-YDR036C	64.22	62.33	70.77	63.48	64.65	63.02	62.29	65.47	67.14	65.54
gene-YDR037W	1037.72	1038.33	1117.96	1150.2	1127.69	1114.83	969.52	1032.05	1108.2	1156.99
gene-YDR038C	55.39	61.25	42.37	43.29	50.79	48.23	51.55	53.72	41.53	49.25
gene-YDR039C	19.42	16.03	6.66	12.66	17.26	8.44	20.63	12.7	3.92	7.71
gene-YDR040C	120.79	120.44	84.68	80.49	88.23	97.81	98.1	102.95	81.39	89.58
gene-YDR041W	174.9	189.85	191.38	202.16	198.01	199.27	209.6	219.01	210.95	193.7
gene-YDR042C	5.03	9.47	6.11	5.17	6.81	7.81	7.94	5.61	4.83	6.45
gene-YDR043C	112.38	110.83	83.24	85.21	100.49	92.63	80.47	111.24	97.44	94.82
gene-YDR044W	139.17	137.4	138.06	126.77	148.29	136.28	127.93	137.61	119.96	115.72
gene-YDR045C	202.93	180.71	118.33	137.5	169.74	151.39	182.42	157.83	102.69	157.28
gene-YDR046C	311.27	306.02	383.63	405.72	353.44	341.37	346.97	333.54	409.59	422.58
gene-YDR047W	266.47	259.23	285.2	317.38	262.66	247.75	284.34	243.54	259.37	280.09
gene-YDR049W	46.69	50.04	48.94	47.32	44.89	41.41	42.99	43.02	44.25	45.75
gene-YDR050C	8296.38	7951.81	6988.37	8291.88	8322.68	6472.96	9592.76	7095.58	7336.51	8369.18
gene-YDR051C	126.05	126.79	130.08	137.37	133.93	135.21	114.08	121.52	130.29	136.63
gene-YDR052C	56.58	59.59	53.91	50.12	51.81	58.27	49.62	55.75	47.85	46.02
gene-YDR054C	158.17	164.18	197.34	181.18	197.32	201.02	170.1	183.03	179.88	176.83
gene-YDR055W	370.82	376.36	496.95	484.03	437.04	419.59	472.87	474.92	464.38	513.62
gene-YDR056C	321.17	346.4	436.14	440.39	402.43	379.57	349.12	398.31	427.12	417.3
gene-YDR057W	54.92	53.9	56.73	62.1	57.44	57.4	56.1	57.37	62.78	63.22
gene-YDR058C	58.71	57.42	50.58	49.82	49.59	41	58.92	54.04	52.1	59.53
gene-YDR059C	139.76	144.83	139.58	146.28	118.76	108.92	171.19	130.5	126.73	156.75
gene-YDR060W	107.29	112.37	115.01	109.84	106.56	109.56	88.7	103.58	94.68	94.37
gene-YDR061W	67.23	72.5	79	74.5	65.05	65.53	61.43	73.48	72.49	70.99
gene-YDR062W	237.33	224.06	215.81	234.61	221.44	220.54	222.27	225.17	225.71	232.87
gene-YDR063W	252.88	259.17	391.02	353.72	325.07	288.16	280.15	288.68	348.18	371.79
gene-YDR064W	7678.39	7501.67	7243.57	8096.5	7857.76	6632.82	8413.92	6829.61	7135.95	7704.66
gene-YDR065W	31.41	31.86	30.93	33.58	29.54	28.75	31.5	36.07	28.25	32.91
gene-YDR066C	34.89	45.07	36.21	37.72	37.6	34.36	40.6	38.16	36.49	36.69
gene-YDR067C	93.34	94.64	81.73	86.79	108.26	88.14	118.78	104.28	87.07	101.35
gene-YDR068W	140.48	148.54	150	153.28	161	169.25	146.14	178.82	167.09	165.56
gene-YDR069C	20.21	18.61	11.9	14.57	15.79	15.56	16.73	18.96	15.51	13.98
gene-YDR070C	45.13	52.42	84.06	100.89	49.53	65.61	85.87	56	86.67	89.3
gene-YDR071C	434.43	402.16	422.27	423.19	421.89	434.5	423.45	405.55	394.66	417.1
gene-YDR072C	182.69	183.04	171.16	157.95	210.7	218.98	209.66	223.09	174.63	184.46
gene-YDR073W	73.81	72.68	72.05	65.04	96.05	100.27	93.39	88	78.93	61.39
gene-YDR074W	171.97	172.78	206.72	199.98	308.95	297.58	247.3	252.95	208.34	225.82
gene-YDR075W	46.86	44.63	45.2	51.18	43.57	48.69	41.37	50.64	42.84	44.24
gene-YDR076W	20.19	21.87	15.63	18.19	16.48	16.38	19.3	18.82	17.29	15.53
gene-YDR077W	5038	5028.46	4696.66	4197.5	4516.81	4549.67	4935.85	5580.69	4584.34	4669.78
gene-YDR078C	20.74	24.94	16.54	20.43	21.65	17.76	20.48	17.64	15.35	18.85
gene-YDR079C-A	50.79	147.54	32.8	98.19	28.82	127.77	33.12	25.76	75.83	114.12
gene-YDR079W	197.76	150.34	234.16	191.72	204.47	177.64	225.32	182.45	194.27	172.01
gene-YDR080W	29.78	29.33	24.51	24.55	23	23.95	25.63	26.21	24.18	24.62
gene-YDR081C	39.61	38.55	36.85	35.33	36.14	36.97	36.28	38.24	33.75	32.59
gene-YDR082W	25.95	25.22	18.4	23.14	27.22	21.75	23.83	30.32	24.64	23.21
gene-YDR083W	140.14	147.38	163.1	172.69	154.09	149.93	123.84	153.53	148.07	142.68
gene-YDR084C	154.7	174.43	162.41	154.52	157.88	157.79	151.35	159.74	186.81	165.72
gene-YDR085C	44.99	48.14	37.81	39	49.59	50.46	51.65	56.85	40.82	42.03
gene-YDR086C	460.33	816.73	470.62	398.56	623.95	363.28	531.08	285.02	403.28	337.69
gene-YDR087C	194.77	191.3	209.77	219.79	208.02	194.34	180.42	180.83	188.21	196.06
gene-YDR088C	39.62	45.31	49.53	43.88	48.46	47.63	45.13	45.83	47.34	45.03
gene-YDR089W	19.36	19.4	21.22	24	31.16	30.29	25.19	28.52	23.43	24.08
gene-YDR090C	69.73	65.5	61.98	65.34	66.27	68.18	63.73	70.9	60.92	75.08
gene-YDR091C	170.88	173.03	167.58	174.3	178.94	179.92	161.15	163.19	158.27	164.32
gene-YDR092W	337.25	385.12	436.32	406.83	413.29	382.38	351.4	377.48	378.29	398.58
gene-YDR093W	40.17	37.37	35.89	35.09	37.4	38.84	34.74	33.2	34.16	34.67
gene-YDR096W	36.04	34.75	36.04	32.59	51.2	54.41	43.24	49.8	35.93	39.49
gene-YDR097C	30.75	31.55	31.66	31.28	28	30.11	26.74	29.17	28.16	29.29
gene-YDR098C	370.71	367.02	353.09	361.26	336.82	318.72	338.75	323.9	347.08	382.49
gene-YDR098C-B	35.59	37.78	12.69	14.79	15.96	19.6	18.49	25.31	16.99	13.78
gene-YDR099W	576.55	578.13	683.45	671.41	614.68	635.28	597.92	645.23	646.92	614.45
gene-YDR100W	190.81	215.66	338.29	302.4	295.02	284.19	231.41	276.92	357.89	298.13
gene-YDR101C	173.44	175.68	176.32	181.13	164.61	165.95	146.67	158.85	148.51	147.17
gene-YDR102C	8.18	1.88	2.21	1.6	5.25	0	8.11	0	1.25	0
gene-YDR103W	37.63	39.51	35.06	34.84	37.59	37.45	34.66	37.64	33.6	35.34
gene-YDR104C	14.25	12.11	12.03	12.6	12.75	13.02	12.88	13.56	9.4	12.06
gene-YDR105C	81.9	77.71	87.61	90.88	89.88	93.75	91.41	90.7	101.8	96.59
gene-YDR106W	6.6	4.95	5.85	5.81	5.76	5.11	5.07	6.53	6.75	3.48
gene-YDR107C	32.76	31.59	33.21	40.21	36.13	36.52	33.91	37.49	37.03	39.51
gene-YDR108W	31.33	28.87	28.86	30.95	31.2	30.37	26.06	32.79	28.94	30.63
gene-YDR109C	28.99	28.03	23.73	22.93	26.31	25.11	28.41	26.17	25.81	23.52
gene-YDR110W	35.01	37.6	35.48	31.71	33.59	31.15	30.93	34.63	28.9	30.45
gene-YDR111C	69.63	65.45	83.73	84.89	87.62	94.6	72.67	77.93	76.35	77.26
gene-YDR113C	35.23	37.65	47.06	42.44	42.75	46.67	37.18	33.7	37.73	36.96
gene-YDR114C	0	0	0	0	3.11	0	0	0	0	2.57
gene-YDR115W	270.96	248.8	203.69	199.86	239.15	176.62	362.01	245.66	164.79	222.47
gene-YDR116C	99.76	98.32	100.02	100.27	109.06	93.22	115.15	99.46	106.72	108.18
gene-YDR117C	64.89	62.55	59.28	61.76	66.9	61.67	56.95	59.66	59.87	61.65
gene-YDR118W	21.31	23.94	19.09	17.93	18.45	18.4	14.66	21.41	18.09	18.67
gene-YDR119W	88.91	92.63	78.6	91.48	82.78	84.79	80.19	74.52	83.08	81.44
gene-YDR119W-A	100.96	58.61	234.2	0	636.51	231.08	199.41	50.87	347.5	45.32
gene-YDR120C	118.95	120.38	132.7	137.7	128.28	126.61	103.02	117.8	112.64	112.84
gene-YDR121W	128.84	133.96	188.01	179.63	162.77	168.54	125.26	158.28	192.73	151.43
gene-YDR122W	45.4	47.21	37.59	36.38	45.38	48.14	48.19	51.36	37.71	41.52
gene-YDR123C	87.73	82.82	77.63	68.43	61.48	64.91	74.39	84.55	74.32	75.22
gene-YDR124W	32.09	30.73	24.73	26.51	26.37	26.85	28.27	32.32	31.75	26.53
gene-YDR125C	13.51	11.52	12.36	12.26	13.42	15.19	11.97	14.05	12.42	12.69
gene-YDR126W	36.31	34.61	34.18	34.21	35.77	31.52	34.26	34.8	40.5	36
gene-YDR127W	81.26	79.51	87.44	92.02	91.7	87.96	80.62	84.86	88.07	92.49
gene-YDR128W	31.93	32.29	27.08	26.4	28.91	31.22	27.85	31.37	25.28	24.62
gene-YDR129C	468.22	457	418.69	430.28	452.33	440.43	479.17	480.39	491.31	502.64
gene-YDR130C	49.26	51.42	44.18	50.28	62.35	53.66	53.03	58.69	49.25	52.17
gene-YDR131C	25.81	23.49	23.45	19.8	22.6	22.64	22.75	25.01	22.1	23.85
gene-YDR132C	30.58	27.56	23.18	22.17	27.21	26.66	25.85	29.4	23.88	25.06
gene-YDR135C	66.25	64.82	57.85	61.75	60.79	62.48	57.61	62.36	61.32	63.33
gene-YDR137W	50.69	48.45	45.87	45.16	51.39	51.71	46.45	51.43	48.74	47.5
gene-YDR138W	40.12	38.24	34.46	32.33	35.77	36.58	34.01	38.87	34.77	34.85
gene-YDR139C	786.53	639.88	657.07	806.24	991.21	738.41	753.56	673.71	621.37	480.86
gene-YDR140W	114.07	136.38	150.99	153.78	130.88	121.76	127.06	143.16	151.11	143.36
gene-YDR141C	28.01	29.71	23.97	23.37	25.04	27.16	25.07	28.36	22.93	23.61
gene-YDR142C	44.72	51.07	48	42.21	48.69	43.79	48.3	52.24	46.69	53.7
gene-YDR143C	49.13	46.62	37.2	38.81	41.31	45.65	44.22	52.51	38.76	41
gene-YDR144C	86.02	85.08	72.65	83.81	74.28	71.13	71.61	74.4	75.16	78.27
gene-YDR145W	92.67	93.6	91.72	92.4	92.87	100.13	87.34	99.16	82.84	87.37
gene-YDR146C	50.56	51.31	48.92	52.22	50.15	48.14	48.44	48.95	47.04	45.29
gene-YDR147W	45.35	44.77	41.21	41.07	40.17	37.57	38.23	40.4	39.07	40.21
gene-YDR148C	183.26	180.58	220.48	230.76	218.28	194.45	207.46	213.5	199.62	215.39
gene-YDR150W	20.52	20.65	21.88	21.06	19.65	21.53	18.49	21.45	19.15	19.15
gene-YDR151C	78.6	88.27	61.43	61.34	69.06	69.02	69.35	82.81	63.84	67.63
gene-YDR152W	287.41	288.26	300.99	311.89	309.62	311.75	271.95	296.66	263.15	284.63
gene-YDR153C	115.9	113.26	128.09	124.17	127.38	133.27	110.96	122.08	133.31	119.07
gene-YDR155C	5564.62	5499.81	5722.53	6080.18	5468.61	4697.86	6485.79	5115.34	5736.82	6041.24
gene-YDR156W	275.61	285.03	301.18	331.48	278.69	269.14	318.19	304.52	276.41	293.16
gene-YDR157W	0.67	0	1.05	0.66	0.69	0.49	3.23	0	1.17	0.6
gene-YDR158W	816.81	818.75	906.33	996.23	930.85	901.24	917.42	887.22	988.97	1063.9
gene-YDR159W	22.45	21.35	18.19	19	18.48	21.6	18.91	21.38	16.54	16.53
gene-YDR160W	30.65	31.66	27.5	26.49	28.58	31	32.18	32.95	27.1	27.21
gene-YDR161W	212.46	216.08	206.31	212.29	207.7	207.72	195.05	182.71	210.67	195.75
gene-YDR162C	108.03	112.87	98.02	107.45	96.06	98.18	113.63	109.88	105.18	105.31
gene-YDR163W	98.29	122.53	70.13	80.24	90.7	66.83	112.18	69.63	78.29	96.48
gene-YDR164C	56.93	59.8	50.46	45.41	53.56	55.67	51.14	59.3	47.03	47.29
gene-YDR165W	143.25	146.92	151.67	163.2	138.41	145.44	132.62	140.35	149.39	137.55
gene-YDR166C	31.07	33.11	30.84	27.07	32.12	30.26	25.94	32.52	28.38	27.31
gene-YDR167W	175.23	189.36	200.48	189.26	183.94	165.49	184.19	173.96	194.1	189.79
gene-YDR168W	150.91	151.89	135.29	139.5	145.41	144.27	138.03	145.34	144.79	140.78
gene-YDR169C	58.58	58.97	51.66	49.61	59.8	57.22	53.84	66.78	50.62	52.78
gene-YDR170C	41.2	40.72	35.98	39.58	40.24	39.81	35.48	39.21	36.64	38.41
gene-YDR170W-A	21.1	21.61	15.46	14.36	15.83	19.58	17.15	18.46	15.81	15.31
gene-YDR171W	386.14	407.95	363.72	341.64	326.6	327.82	356.94	391.73	420.35	429.15
gene-YDR172W	293.43	281.65	265.07	283.28	297.76	298.98	293.29	294.45	271.82	272.97
gene-YDR173C	43.25	38.09	44.58	39.43	32.9	35.1	37.08	43.76	42.83	41.79
gene-YDR174W	513.86	528.09	588.53	593.16	599.79	616.82	556.63	597.47	571.91	543.31
gene-YDR175C	94.81	99.45	91.32	88.4	96.59	100.85	98.83	100.61	99.76	101.41
gene-YDR176W	54.66	58.13	48.65	45.06	50.24	53.77	49.25	56.89	49.23	47.04
gene-YDR177W	368.31	352.77	390.4	386.27	393.95	380.24	368.19	399.88	406.8	417.09
gene-YDR178W	235.13	233.55	170.22	182.54	208.15	165.92	295.32	223.69	170.7	213.52
gene-YDR179C	57.39	60.11	57.07	55.36	51.01	35.34	40.85	61.93	44	46.82
gene-YDR179W-A	18.78	22.6	20.69	20.19	18	20.01	18.24	18.29	17.91	19.41
gene-YDR180W	11.62	12.68	11.19	9.61	10.46	11.12	9.14	10.96	9.34	9.24
gene-YDR181C	44.96	45.55	35.81	36.35	43.56	40.18	37.76	43.73	35.49	36.72
gene-YDR182W	118.28	121.96	114.22	110.49	123.05	120.81	125.1	120.28	117.96	124.99
gene-YDR183W	85.28	80.16	66.92	73.82	66.24	61.91	76.02	66.03	67.32	73.24
gene-YDR184C	90.84	81.59	93.45	83.34	75.84	73.49	74.53	85.4	73.36	66.84
gene-YDR185C	49.52	43.97	49.24	57.21	78.05	53.12	60.49	52.3	53.58	46
gene-YDR186C	63.31	67.4	55.54	52.24	56.08	58.19	58.05	60.8	47.67	50.59
gene-YDR188W	329.25	335.64	307.11	337.96	340.39	301.03	346.74	327.45	297.53	321.11
gene-YDR189W	101.56	106.27	115.96	120.75	112.65	120.29	94.07	119.84	113.11	113.93
gene-YDR190C	304.41	302.32	306.12	309.43	309.95	287.55	293.77	307.02	303.92	293.92
gene-YDR191W	27.54	27.12	20.32	20.15	21.97	17.79	25.07	27.51	18.27	21.19
gene-YDR192C	49.39	53.02	48.61	51.62	43.93	50.57	50.7	48.45	45.38	45.23
gene-YDR194C	115.25	117.58	107.06	109.11	122.52	120.02	107.17	117.09	103.22	102.89
gene-YDR195W	35.7	39.33	33.54	32.7	39.28	42.1	39.58	39.57	35.44	28.91
gene-YDR196C	148.59	145.51	165.49	186.96	165.54	146.01	168.85	170.38	162.96	169.81
gene-YDR197W	50.39	49.07	48.36	46.87	47.27	43.41	48.01	49.08	45.42	42.06
gene-YDR198C	45.54	46.17	41.46	44.13	35.6	35.16	40.86	42.38	39.86	35.59
gene-YDR200C	35.14	37.25	29.79	32.01	33.33	34.62	32.44	37	26.02	27.04
gene-YDR201W	110.05	112.95	95.64	110.85	107.42	103.03	113.44	117.65	86.93	114.12
gene-YDR202C	68.93	68.56	68.97	75.78	68.5	66.18	55.78	66.73	71.29	71.59
gene-YDR204W	114.64	114.04	150.54	157.05	120.62	119.08	133.47	142.54	164.81	163.05
gene-YDR205W	42.72	37.65	38.26	38.49	37.52	38.96	40.17	39.84	36.83	41.27
gene-YDR206W	61.97	64.23	54.3	56.84	56.37	59.59	55.31	61.72	49.97	47.04
gene-YDR207C	31.9	31.54	28.81	25.63	31.23	32.71	29.03	34.99	28.44	27.18
gene-YDR208W	57.06	57.34	53.42	49.55	52.62	56.07	50.42	55.59	49.16	50.71
gene-YDR209C	1402	1426.49	588.55	773.3	826.78	603.54	1091.35	1065.82	716.95	837.05
gene-YDR210C-D	46.95	45.93	15.21	17.68	22.31	22.64	27.49	28.42	16.7	18.79
gene-YDR210W	1.69	0	0	29.06	0	0	0	0.01	0	0
gene-YDR210W-B	13.6	12.24	8.61	8.85	11.15	11.63	10.59	13.84	8.83	8.68
gene-YDR211W	129.37	127.14	107.51	125.9	120.25	120.3	107.09	122.96	108.18	109.88
gene-YDR212W	238.56	238.28	225.97	227.84	229.82	224.4	229.65	224.66	225.32	238.26
gene-YDR213W	22.92	22.78	13.91	13.47	19.16	17.9	20.73	21.19	15.01	15.27
gene-YDR214W	343.99	370.16	351.35	345.01	281.39	278.93	310.92	351.7	370.14	368.45
gene-YDR215C	12.01	8.12	6.2	2.36	3.1	9.84	6.48	8.05	2.67	6.44
gene-YDR216W	45.48	44.19	16.63	17.27	33.07	32.14	33.23	37.45	20.98	22.85
gene-YDR217C	21.43	22.58	17.95	17.49	18.93	18.07	17.29	19.31	16.82	15.93
gene-YDR218C	3.88	4.28	2.68	1.85	1.39	1.51	3.41	2.26	2.34	2.21
gene-YDR219C	37.89	44.37	45.51	47.99	44.49	44.58	41.89	42.02	48.66	45.05
gene-YDR221W	52.05	53.6	53.74	57.36	51.84	53.91	53.01	58.84	55.23	57.21
gene-YDR222W	59.23	62.29	147.39	142.76	76.09	68.47	53.78	61.31	105.69	100.87
gene-YDR223W	21.52	18.86	12.06	12.77	15.7	15.26	19.13	17.79	15.72	16.41
gene-YDR224C	3178.72	3041.7	3777.02	3374.46	4038.09	3538.23	3915.68	3395.93	3469.07	3730.57
gene-YDR225W	1517.67	1386.47	1336.62	1503.59	1544.65	1257.46	1901.18	1421.18	1362.2	1548.19
gene-YDR226W	1447.99	1473.56	1446.37	1573.51	1555.48	1371.32	1606.62	1488.6	1394.13	1539.61
gene-YDR227W	20.35	19.08	17.75	17.75	16.48	17.99	15.29	19.08	15	14.92
gene-YDR228C	41.24	44.43	36.71	38.92	43.7	45.03	40.21	42.46	39.26	37.04
gene-YDR229W	82.78	82.08	87.73	95.99	93.26	91.36	87.93	86.47	94.45	98.76
gene-YDR231C	109.28	114.08	120.04	121.58	130.17	119.89	136.58	123.72	129.79	133.77
gene-YDR232W	136.17	135.87	124.66	124.57	124.6	119.78	128.61	142.86	114.74	122.37
gene-YDR233C	1089.43	1137.48	1398.94	1332.17	1219.8	1256.48	1124.59	1248.6	1354.29	1347.12
gene-YDR234W	127.86	126.64	119.88	123.02	123.01	124.37	124.11	120.69	114.65	120.68
gene-YDR235W	65.21	68.04	59.28	61.53	57.38	58.91	56.85	71.05	63.7	59.46
gene-YDR236C	122	120.06	116.33	126.05	122.08	114	127.15	116.5	129.02	137.98
gene-YDR237W	77.23	79.71	89.72	99.48	95.67	91.46	78.2	87.23	88.82	87.84
gene-YDR238C	132.06	134.38	132.59	135.17	133.63	134.98	122.44	139.98	125.43	127.36
gene-YDR239C	26.76	27.87	24.92	26.47	21.24	24.37	21.15	26.54	22.97	23.68
gene-YDR240C	29.99	32.2	36.3	35.98	32.06	29.61	28.28	32.84	26.41	31.16
gene-YDR242W	29.62	37.18	30.01	28.88	30.01	28.41	29.39	31.07	29.26	28.17
gene-YDR243C	28.26	25.88	32.71	31.14	32.32	31.46	29.93	29.44	28.04	30.69
gene-YDR244W	43.22	48.94	47.78	47.02	59.18	56.2	54.07	54.76	45.19	48.18
gene-YDR245W	241.12	241.38	240.7	245.12	255.73	251.32	229.04	234.23	237.29	244.67
gene-YDR246W	150.83	148.68	163.92	144.48	136.81	154.17	154.94	181.35	156.31	162.68
gene-YDR246W-A	0	0	0	0	0	66.02	0	0	38.61	0
gene-YDR247W	63.42	54.23	73.45	67.41	57.69	59.76	62.29	61.61	71.65	75.23
gene-YDR248C	72.54	86.6	77.54	86.27	74.87	61.63	92.19	83.92	90.46	87.78
gene-YDR249C	41.57	41.84	24.7	22.67	29.21	29.14	37.46	36.14	28.2	27.69
gene-YDR251W	87.77	88.5	71.3	73.55	90	94.84	92.16	102.27	84.05	84.34
gene-YDR252W	44.41	56.41	39.06	53.39	45.84	44.5	61.96	54.1	46.68	40.5
gene-YDR253C	52.26	54.58	52.03	52.63	39.26	46.65	50.25	60.09	59.94	61.77
gene-YDR254W	34.3	34.42	28.48	31.49	28.37	30.56	33.99	32.21	27.4	31.16
gene-YDR255C	35.05	37.75	30.15	26.37	35.69	33.16	38.73	40.77	34.35	35.32
gene-YDR256C	26.24	22.96	17.74	18.07	22.69	21.1	26.88	21.32	22.47	19.06
gene-YDR257C	72.37	69.86	55.58	55.58	59.94	61.57	61.85	67.43	59.85	58.66
gene-YDR258C	109.49	105.77	95.8	93.08	91.22	89.51	109.67	126	109.29	113.93
gene-YDR259C	15.73	15.84	11.92	12.74	11.01	10.18	12.13	13.24	12.28	13.66
gene-YDR260C	141.68	124.6	115.71	101.56	138.58	104.13	152.09	118.74	110.28	110.29
gene-YDR261C	98.63	103.82	95.67	93.96	91.46	96.33	96.13	93.87	87.75	88.72
gene-YDR261C-D	83.5	106.84	71.36	61.13	58.66	68.34	55.6	88.69	50.36	47.12
gene-YDR261W-B	29.65	32.51	15.2	14.74	15.06	15.98	20.15	22.76	14.38	13.2
gene-YDR262W	274.32	266.99	244.59	260.13	257.1	238.58	253.18	269.03	276.93	290.64
gene-YDR263C	13.08	13.92	14.01	13.57	11.5	12.02	14.93	13.82	10.77	13.87
gene-YDR264C	134.25	129.24	115.58	120.06	130.48	127.35	133.89	142.19	119.15	128.37
gene-YDR265W	64.27	62.58	59.79	54.43	54.79	65.72	67.91	78.58	63.58	61.81
gene-YDR266C	58.59	59.33	57.27	59.06	61.03	60.74	48.53	61.8	51.49	51.12
gene-YDR267C	109.16	112.81	118.04	118.23	121.5	126.3	122	125.68	119.15	119.41
gene-YDR268W	53.06	55.8	57.72	55.37	54.22	60.83	53.7	61.34	72.65	59.23
gene-YDR270W	19.58	18.51	15.32	15.94	22.2	21.47	22.87	23.94	16.05	18.41
gene-YDR272W	199.8	218.37	279.28	258.1	236.42	244.1	250.79	216.9	278.53	268.31
gene-YDR273W	23.41	21.42	15.27	16.83	18.66	20.53	19.21	21.09	18.78	19.92
gene-YDR274C	119.25	118.76	79.7	97.59	117.2	106.59	133.75	120.42	110.63	111.84
gene-YDR275W	93.2	100.87	95.29	96.81	101.95	87.22	103.78	94.82	76.84	81.45
gene-YDR277C	77.34	69.83	111.19	96.54	166.79	180.01	150.57	156.65	131.29	140.79
gene-YDR279W	64.71	65.69	58.82	57.47	69.38	56.42	65.13	64.43	57.53	62.67
gene-YDR280W	148.48	146.84	143.79	140.57	153.2	143.7	145.22	150.81	150.48	144.59
gene-YDR281C	18.06	10.43	11.74	15.41	7.31	2.73	5.64	23.41	5	10.15
gene-YDR282C	35.69	34.73	40.33	38.03	35.95	36.99	36.1	41.41	39.47	37.83
gene-YDR283C	18.91	19.93	15.27	15.81	16.47	17.86	17.38	18.94	14.28	15.11
gene-YDR284C	156.82	159.08	153.8	173.39	201.18	175.33	173.87	172.54	185.04	188.03
gene-YDR285W	8.22	9.44	4.1	4.28	6.22	5.9	6.87	7.97	5.36	5.19
gene-YDR286C	90.48	119.22	116.33	122.8	120.53	86.58	94.79	132.95	83.76	112.72
gene-YDR287W	95.97	96.3	93.22	94.58	94.99	92.76	99.98	104.25	107.44	105.2
gene-YDR288W	67.03	70.5	72.48	69.61	68.06	72.06	68.32	77.85	77.13	77.98
gene-YDR289C	68.36	64.9	59.92	61.08	61.26	62.7	59.69	65.81	69.23	66.64
gene-YDR291W	24.99	24.83	22.14	23.28	22.41	24.34	21.1	25.12	21	20.36
gene-YDR292C	127.16	136.95	146.92	143.91	145.21	147.14	122.91	143.37	139.7	137.94
gene-YDR293C	98.46	97.92	70.41	65.72	96.31	97.16	94.31	107.16	70.13	76.33
gene-YDR294C	166.05	155.91	193.47	201.72	179.25	179.76	171.22	175.16	192.99	199.15
gene-YDR295C	44.95	44	35.53	35.51	39.54	41	38.35	45.98	38.27	37.02
gene-YDR296W	108.95	133.53	159.58	150.34	167.44	161.96	151.15	151.23	145.94	171.3
gene-YDR297W	245.66	256.05	405.26	380.35	360.66	363.3	316.42	345.19	360.79	351.53
gene-YDR298C	485.35	501.22	759.74	762.98	651.92	629.23	599.99	648.49	605.72	665.4
gene-YDR299W	73.82	77.67	79.32	75.71	63.05	67.17	61.45	67.5	63.44	64.39
gene-YDR300C	142.31	144.71	126.44	123.3	130.46	127.23	125.59	141.91	128.92	134.23
gene-YDR301W	17.8	19.02	15.78	18.58	18.91	19.99	17.08	20.13	17.36	16.33
gene-YDR302W	131.04	131.01	141.17	163.08	137.36	120.53	123.05	141.28	147.74	146.96
gene-YDR303C	37.96	36.78	37.25	36.48	38.91	40.78	32.65	38.17	34.45	32.03
gene-YDR304C	697.9	687.6	754.1	804.5	723.28	705.66	716.98	689.11	834.44	825.25
gene-YDR305C	123.06	115.12	103.51	124.57	125.39	107.86	128.7	106.8	128.36	110.34
gene-YDR306C	55.36	56.3	55.59	57.94	65.5	58.58	57.55	57.07	60.09	58.15
gene-YDR307W	47.75	45.62	42.21	41.31	41.95	43.9	43.38	42.21	41.84	43.44
gene-YDR308C	173.99	163.96	174.2	196.29	165.82	169.4	146.93	166.66	171.28	158.53
gene-YDR309C	186.85	200.64	140.17	134.64	155.78	139.99	144.64	163.38	120.12	132.7
gene-YDR310C	44.74	47.56	31.25	35.84	37.06	39.5	36.26	38.65	30.86	33.08
gene-YDR311W	42.49	44.43	35.99	35.34	35.74	37.82	36.95	40.27	35.64	34.49
gene-YDR312W	61.44	69.75	67.88	67.32	59.8	61.31	52.6	58.38	55.81	55.39
gene-YDR313C	53.28	54.37	57.89	47.39	51.96	50.3	50.69	60.29	50.17	53.17
gene-YDR314C	12.55	15.58	7.85	10.03	8.33	9.77	11.06	10.89	8.87	9.47
gene-YDR315C	26.72	30.07	27.58	25.06	28.45	27.56	26.33	32.34	26.06	26.25
gene-YDR316W	51.06	48.84	56.73	50.43	49.95	52.22	46.53	51.35	49.19	49.31
gene-YDR316W-B	40.05	18.95	22.97	14.96	18.05	32.48	36.63	20.68	33.77	25.95
gene-YDR317W	23.18	19.87	17.93	17.52	17.77	13.61	14.58	18.62	14.96	15.38
gene-YDR318W	48.8	53.93	42.78	50.33	49.26	46.72	47.89	50.22	43.02	52.66
gene-YDR319C	100.4	99.95	76.75	85.5	78.14	79.49	95.15	94.69	100.01	93.23
gene-YDR320C	45.01	47.73	45.4	46.94	42.63	42.89	42.35	48.22	50.23	45.42
gene-YDR320C-A	685.69	708.21	639.54	515.5	749.37	559.01	695.55	618.22	682.5	890.12
gene-YDR321W	334.16	328.57	291.72	315.85	308.3	285.67	312.94	294.63	286.56	311.38
gene-YDR322C-A	571.79	522.17	526.3	692.67	673.06	370.81	699.06	439.28	427.45	534.15
gene-YDR322W	85.34	85.76	83.56	104.31	92.93	83.21	88.07	81.14	88.15	87.98
gene-YDR323C	17.1	18.84	14.39	17.55	16.3	18.12	15.27	17.96	16.7	15.62
gene-YDR324C	97.66	101.91	103.43	102.16	87.73	88.13	75.93	88.62	78.2	80.99
gene-YDR325W	21.23	20.56	18.24	19.96	17.91	18.89	17.35	17.55	15.53	15.93
gene-YDR326C	35.97	34.17	27.28	27.41	33.97	31.91	29.9	33.74	29.07	28.5
gene-YDR328C	628.58	634.26	703.69	777.19	640.36	633.68	647.48	722.95	720.41	771.89
gene-YDR329C	103.05	100.07	111.66	110.01	114.81	118.65	107.7	118.29	123.02	124.5
gene-YDR330W	63.25	71.06	64.5	60.76	64.97	65.86	67.47	72.66	67.19	64.19
gene-YDR331W	94.86	90.28	84.33	86.12	87.71	88.79	84.57	89.39	85.59	86.95
gene-YDR332W	30.6	28.46	23.81	25.39	27.15	25.5	28.24	30.22	21.99	23.94
gene-YDR333C	69.67	70.97	63.09	65.25	67.38	67.8	63	66.56	62.45	64.8
gene-YDR334W	25.96	27.02	20.17	21.11	26.08	26	24.68	26.9	17.78	18.75
gene-YDR335W	59.07	60.09	47.15	52.1	53.28	54.1	55.43	59.28	51.1	48.62
gene-YDR336W	53.84	58.11	59.24	53.63	60.88	58.1	60.05	57.83	48.78	52.4
gene-YDR337W	101.32	104.61	121.24	135.15	118	111.54	109.5	121.17	123.54	118.01
gene-YDR338C	33.84	33.16	25.85	23.56	27.27	25.11	33.1	32.66	27.26	26.55
gene-YDR339C	312.11	307.99	316.93	337.31	300.31	275.37	305.64	331.39	292.27	301.61
gene-YDR341C	402.49	408.58	408.51	449.4	448.91	458.39	389.88	420.38	433.11	449.57
gene-YDR342C	383.99	394.7	808.11	873.17	1391.69	1117.46	1083.94	976.43	850.04	960.83
gene-YDR343C	55.77	46.34	156.82	160.4	156.95	171.37	196.21	176.62	124.72	129.8
gene-YDR344C	4.25	8.49	8.57	3.25	5.32	4.39	7.31	7.79	3.05	8.45
gene-YDR345C	1968.34	1950.78	1833.19	1921.54	2738.33	2389.39	2508.83	2353.24	2287.25	2519.51
gene-YDR346C	217.77	214.42	238.94	239.84	261.84	265.13	229.76	241.98	228.91	224.56
gene-YDR347W	117.46	128.39	140.17	153.04	134.23	128.65	140.69	150.85	139.69	143.24
gene-YDR348C	133.89	132.54	120.28	129.84	131.94	143.7	134.77	143.64	125.78	126
gene-YDR349C	137.41	135.71	125.26	126.77	135.81	133.44	116.48	127.24	117.93	128.48
gene-YDR350C	49.82	50.84	37.36	42.84	51.11	50.78	52.14	51.47	40.48	39.26
gene-YDR351W	38.17	37.73	31.92	33.31	39.68	41.42	37.88	44.77	32.51	30.44
gene-YDR352W	102.28	93.33	99.2	114.23	105.84	99.08	95.82	102.88	105.26	104.94
gene-YDR353W	915.02	896.91	798.3	799.97	797.89	770.16	895.57	819.92	853.55	893.61
gene-YDR354W	152.13	148.91	151.11	152.55	161.15	159.74	158.83	165.15	188.63	181.69
gene-YDR356W	15.75	15.46	18.14	21.21	19.06	20.11	15.73	20.36	17.05	16.1
gene-YDR357C	293.04	277.6	263.66	281.17	281.23	282.11	308.66	330.1	408.78	285.11
gene-YDR358W	63.58	72.64	59.35	59.91	68.32	63.59	73.67	76.28	70.23	71.77
gene-YDR359C	30.22	30.01	24.55	24.13	24.88	27.16	24.48	28.36	23.32	23.15
gene-YDR361C	185.48	187.03	216.24	207.54	199.75	215.16	165.2	185.8	188.8	183.87
gene-YDR362C	43.6	39.72	42.17	39.95	39.49	40.07	38.09	41.08	42.93	41.9
gene-YDR363W	33.64	35.62	35.2	35.2	39.01	44.86	35.94	39.73	39.03	32.32
gene-YDR363W-A	1018.44	1107.13	1448.06	1087.17	1316.31	1432.88	878.26	1359.33	1578.64	1260.77
gene-YDR364C	51.12	56.09	57.25	60.09	53.79	57.89	58.57	59.48	52.14	47.9
gene-YDR365C	209.88	221.67	177.87	186.7	186.72	192.42	170.58	194.18	153.58	164.17
gene-YDR365W-B	441.43	422.38	236.21	252.46	272.41	274.19	295.79	328.68	231.27	228.38
gene-YDR366C	0.69	0	0	0	0	0.5	0	1.43	0.6	0
gene-YDR367W	109.38	96.65	115.42	118.62	113	101.7	109.39	90.26	100.86	126.93
gene-YDR368W	257.86	246.06	296.77	307.18	261.32	257.84	279.27	280.88	330.8	340.95
gene-YDR369C	17.7	16.68	14.91	14.3	14.73	14.51	15.04	17.97	17.16	15.12
gene-YDR370C	53.27	49.96	39.51	39.39	50.53	47.57	47.37	47.97	38.38	33.87
gene-YDR371W	45.28	48.51	37.63	39.33	40.77	42.26	43.48	42.51	39.49	41.02
gene-YDR372C	317.33	335.51	249.89	269.21	291.43	269.41	304.75	281.68	281.92	271.08
gene-YDR373W	231.37	202.44	197.89	188.21	176.49	152.87	210.17	207.58	206.4	201.99
gene-YDR374C	1.47	0.81	0.49	0.52	0.73	1.4	0.86	0.76	0.77	0.28
gene-YDR374W-A	335.48	445.64	303.68	476.73	330.73	324.23	366.58	358.37	310.62	344.83
gene-YDR375C	57.41	52.32	55.64	61.24	57.31	61.36	67.18	58.01	63.8	58.67
gene-YDR376W	83.31	80.87	84.02	84.61	84.34	80.39	88.69	84.04	87.1	81.69
gene-YDR377W	293.39	314.67	297.64	393.48	449.49	317.3	378.24	187	268.42	307.39
gene-YDR378C	1198.68	1646.06	1057.29	1343.54	1528.87	1250.13	1255.63	1210.2	1083.73	1334.03
gene-YDR379C-A	145.12	368.03	215.6	114.87	266.33	302.25	170.34	269.63	277.83	237.25
gene-YDR379W	33.18	32.11	25.37	23.71	30.77	32.67	32.8	35.57	26.24	25.68
gene-YDR380W	79.24	75.87	41.43	41.45	51.39	56.11	64.54	65.82	65.95	60.73
gene-YDR381C-A	220.13	207.47	220.47	170.33	212.36	202.01	206.21	166.54	225.84	223.02
gene-YDR381W	639.19	633.55	538.79	617.2	705.96	632.27	684.7	596.93	633.5	605.42
gene-YDR382W	9504.88	9701.87	6546.77	7969.96	8864.75	7003.11	10922.6	6957.96	7402.3	8341.93
gene-YDR383C	70.49	74.02	67.16	76.64	71.13	61.94	78.86	66.35	57.77	75.57
gene-YDR384C	303.67	287.01	226.2	230.19	263	243.97	285.82	258.52	259.09	262.32
gene-YDR385W	1990.45	1932.96	1685.59	1827.54	1907.66	1703.48	1844.52	1723.02	1602.84	1871.97
gene-YDR386W	27.21	25.33	23.04	24.48	20.6	22.15	22.99	25.12	22.8	22.35
gene-YDR387C	55.29	55.9	51.25	49.88	48.6	48.05	54.81	62.77	55.44	56.45
gene-YDR388W	305.8	308.64	331.66	326.82	288.17	324.43	330.29	367.95	370.56	353.64
gene-YDR389W	52.25	54.68	43	42.14	48.65	53.67	49	60.96	39.55	40.34
gene-YDR390C	77.29	84.27	80.34	81.79	75.92	81.93	69.95	81.4	81.82	80.75
gene-YDR391C	240.52	245.34	217.13	239.69	178.12	150.27	229.14	219.93	212.04	241.87
gene-YDR392W	81.99	81.12	75.34	77.05	78.69	79.69	82	85.98	75.39	83.28
gene-YDR393W	40.37	39.49	41.53	41.54	41.48	38.54	36.71	37.3	41.87	40.23
gene-YDR394W	426.47	434.43	424.89	425.34	394.44	411.25	395.06	430.32	475.33	468.34
gene-YDR395W	122.56	118.48	111.51	120.65	104.79	111.46	95.42	107.17	99.29	105.9
gene-YDR397C	243.02	232.69	198.75	238.52	237.44	196.08	250.88	222.32	199.94	209
gene-YDR398W	168.12	166.58	177.54	180.9	149.04	149.75	141.84	147.1	153.43	157.31
gene-YDR399W	597.9	612.62	694.34	653.32	756.19	706.94	643.31	704.5	734.99	681.06
gene-YDR400W	70.32	72.54	62.05	69.14	63.61	60.48	64.85	73.61	57.3	62.97
gene-YDR402C	5.05	4.34	3.3	4.33	2.97	2.97	4.04	6.31	3.07	2.33
gene-YDR403W	14.29	14.11	6.14	6.98	9.08	7.84	10.53	10.75	8.88	8.49
gene-YDR404C	174.71	170.16	170.67	141.3	191.46	164.64	171.05	162.93	154.7	148.07
gene-YDR405W	101.26	109.91	110.6	92.64	108.8	111.58	115.97	122.08	101.26	114.84
gene-YDR406W	12.18	10.95	9.82	9.68	14.87	13.77	13.7	13.12	8.11	9.62
gene-YDR407C	26.31	26.04	23.71	23.73	25.44	26.42	25.06	27.89	24.36	24.36
gene-YDR408C	222.46	235.81	296.26	312.74	322.08	289.95	296.59	292.81	314.91	321.72
gene-YDR409W	21.09	21.53	16.87	15.6	18.03	20.12	19.36	22.26	16.36	16.64
gene-YDR410C	86.57	87.34	63.38	75.01	74.99	75.3	83.93	69.24	70.87	83.41
gene-YDR411C	133.85	142.98	134.06	131.14	136.24	135.51	144.68	156.27	157.98	144.91
gene-YDR412W	218.17	219.78	272.07	265.14	235.52	251.72	200.42	219.77	231.18	224.74
gene-YDR414C	55.13	59.46	59.49	61.83	62.38	63.18	58.29	60.36	63.93	57.94
gene-YDR415C	72.1	66.75	77.05	79.75	79.15	81.5	68.78	72.1	86.7	85.37
gene-YDR416W	33.91	30.24	29.87	30.84	29.58	30.27	31.61	31.72	27.01	30.84
gene-YDR418W	4261.99	4179.67	4027.58	4354.73	4537.98	4048.55	4351.83	3814.97	3947.1	4069.91
gene-YDR419W	30.21	28.05	24.65	27.8	25.42	29.49	26.36	29.28	24.54	23.94
gene-YDR420W	18.25	19.15	14.51	12.07	15.82	17.12	14.59	16.14	11.31	10.88
gene-YDR421W	21.99	25.1	16.22	19.06	19.2	20.14	21.99	23.15	17.58	18.41
gene-YDR422C	38.92	36.88	35.19	31.29	36.81	36.84	35.45	37.5	33.35	36.22
gene-YDR423C	75.84	76	70.26	66.73	69.25	65.1	75.4	84.45	69.08	70.7
gene-YDR424C	357.94	516.95	323.77	328.93	489.12	267.02	522.15	394.88	398.68	435.02
gene-YDR425W	37.71	34.75	28.58	29.23	30.89	32.01	33.69	37.41	34.5	32.93
gene-YDR427W	284.03	289.28	264.95	286.61	283.95	264.16	254.51	290.8	276.17	258.65
gene-YDR428C	92.95	91.01	84.19	86.22	85.8	60.72	89.81	68.8	61.7	74.66
gene-YDR429C	833.6	828.69	825.25	885.02	856.83	874.99	841.73	819.73	2121.22	2183.04
gene-YDR430C	35.98	37.15	33.87	33.62	36.67	38.25	36.67	41.56	56.62	55.66
gene-YDR432W	450.34	451.62	406.77	406.63	434.64	426.55	484.1	459.86	405.69	441.67
gene-YDR434W	118.63	115.1	122.06	121.05	119.14	121	115.26	119.87	124.23	122.07
gene-YDR435C	91.71	104.07	57.06	60.06	78.07	68.99	101.59	86.58	76.49	89.31
gene-YDR436W	47.72	46.17	33.25	31.07	42.44	37.51	47.34	51.91	37.93	38.59
gene-YDR437W	20.57	32.54	29.03	26.17	21.73	24.74	16.62	22.34	31.05	22.86
gene-YDR438W	30.58	33.56	33.11	30.75	34.79	31.62	40.2	37.28	31.12	28.86
gene-YDR439W	36.52	41.56	37.18	34.75	38.51	33.06	38.71	39.08	34.78	35.24
gene-YDR440W	31.52	33.24	33.59	34.63	33.66	40.38	33.41	38.56	30.02	31.4
gene-YDR441C	88.14	99.88	63.2	55.51	66.47	67.05	90.16	84.41	67.85	74.65
gene-YDR443C	13.53	12.63	11.41	12.43	11.07	13.99	11.92	14.19	12.2	11.09
gene-YDR444W	34.67	36.44	30.67	33.45	36.66	36.41	33.51	38.26	29.87	29.8
gene-YDR446W	2.15	1.3	0.91	1.59	0.64	1.05	1.37	1.1	1.68	1.44
gene-YDR447C	3924.68	4010.86	3115.44	4159.41	4308.46	3037.22	3793.16	3908.32	2754.28	3718.22
gene-YDR448W	37.16	37.48	36.36	37.85	38.65	42.66	34.89	44.81	36.74	40.01
gene-YDR449C	80.5	85.88	203.98	211.96	71.76	61.59	65.52	71.89	84.43	70.02
gene-YDR450W	5895.32	5745.69	4780.64	5715.94	6185.8	4918.88	5962.32	4830.89	4567.89	4924.79
gene-YDR451C	41.72	49.15	35.03	34.93	46.35	43.96	44.03	57.26	31.63	30.04
gene-YDR452W	143.4	146.35	173.73	173.25	167.13	177.44	150.62	165.29	163.28	164.43
gene-YDR453C	165.1	163.08	174.3	172	122.65	109.65	155.18	156.87	197.52	192.6
gene-YDR454C	1062.93	1082.96	1142.68	1294.91	1175.1	1111.89	1090.52	1149.6	1181.57	1105.16
gene-YDR456W	84.47	81.06	84.03	90.28	90.7	92.7	80.53	83.52	82.23	85.98
gene-YDR457W	22.07	22.2	20.93	21.12	19.6	20.71	19.64	20.37	20.2	19.75
gene-YDR458C	58.38	58.43	61.59	64.29	61.71	62.21	51.4	61.94	55.73	61.09
gene-YDR459C	46.23	51.78	41.04	41.98	47.85	43.16	46.55	53	42.6	43.6
gene-YDR460W	62.4	82.1	75.73	72.99	72.87	71.28	67.1	72.06	61.26	76.13
gene-YDR461C-A	314.96	309.8	204.95	375.12	325.54	247.03	452.98	384.16	254.24	392.16
gene-YDR462W	149.39	175.07	210.29	162.88	202.18	167.99	196.93	211.19	202.34	208.29
gene-YDR463W	93.66	87.04	92.71	91.29	102.45	99.2	89.58	98.59	92.61	88.75
gene-YDR464W	19.63	21.2	20.68	21.63	20.16	20.87	17.75	22.45	16.39	17.92
gene-YDR465C	216.17	207.16	217.25	231.69	198.16	194.4	193.13	189.56	202.58	195.2
gene-YDR466W	31.6	30.95	30.39	29.36	34.27	35.08	30.47	35.89	29.01	28.37
gene-YDR468C	151.34	143.91	153.64	142.57	137.83	141.78	160.22	142.7	157.13	150.69
gene-YDR469W	208.31	218.6	229.4	235.22	199.77	192.75	221.94	242.95	208.49	197.16
gene-YDR470C	33.32	32.16	29.95	28.35	33.76	30.6	32.97	39.18	29.54	32.2
gene-YDR471W	3375.73	3482.71	2912.68	3362.96	3819.41	2993.79	3787.24	3182.11	2641.06	2945.45
gene-YDR472W	127.17	114.74	131.81	131.42	112.88	116.44	112.3	118.19	116.49	113.82
gene-YDR473C	58.47	57.75	47.33	47.24	50.22	46.82	46.44	57.63	56.24	54.5
gene-YDR475C	52.52	53.26	50.04	48.91	46.98	47.27	55.14	56.5	51.53	52.91
gene-YDR476C	164.7	192.4	117.28	132.35	137.65	117.47	204.32	151.72	123.09	135.92
gene-YDR477W	87.66	90.76	77.82	74.5	93.38	90.81	90.77	94.79	83.14	85.51
gene-YDR478W	54.71	47.35	49.97	56.29	48.47	49.81	53.07	47.69	42.51	47.5
gene-YDR479C	68.56	61.51	70.25	59.98	69.67	69.63	69.66	68.65	70.54	67.49
gene-YDR480W	39.12	41.05	48.3	48.38	43.79	41.88	38.54	44.12	42.9	42.54
gene-YDR481C	192.87	184.75	147.87	154.65	154.81	152.7	187.81	172.75	187.04	188.66
gene-YDR482C	168.64	145.99	213.95	175.89	176.89	180.05	173.6	168.01	208.79	215.46
gene-YDR483W	500.11	524.13	508.38	536.92	516.42	530.35	516.67	533.26	560.72	557.57
gene-YDR484W	30.38	29.86	29.55	28.91	27.36	28.89	26.84	29.56	28.62	26.64
gene-YDR485C	38.37	42.62	39.38	37.12	40.82	40.65	36.22	41.63	36.87	40.48
gene-YDR486C	201.11	200.86	208.75	194.4	178.65	190.75	203.88	213.51	208.45	211.19
gene-YDR487C	435.68	485.27	558.18	561.29	513.47	476.28	474.15	510.38	527.22	578.17
gene-YDR488C	24.8	24.41	23.24	26.21	22.83	25.32	26.04	22.47	21.23	19.2
gene-YDR489W	47.26	45.8	36.6	47.29	48	49.98	44.53	47.57	45.37	46.76
gene-YDR490C	28.28	28.65	26.6	25.2	26.91	28.69	29.07	30.89	26.33	25.99
gene-YDR492W	183.46	186.98	222.54	208.35	229.44	230.69	194.05	211.97	196.74	217.05
gene-YDR493W	75.47	58.32	85.88	81.18	84.97	68.07	105.41	77.07	75.04	83.46
gene-YDR494W	77.71	79.52	79.22	81.61	89.9	82.25	82.15	84.47	84.8	90.32
gene-YDR495C	19.27	19.1	18.49	18.13	18.29	17.6	18.96	21.06	17.94	17.19
gene-YDR496C	132.37	140.95	144.23	143.9	128.86	136.19	106.03	118.03	123.44	127.18
gene-YDR497C	1178.08	1145.4	1337.63	1388.99	1401.24	1353.65	1372.96	1390.77	1253.42	1349.19
gene-YDR498C	71.09	79.93	85.71	81.12	80.47	81.25	80.73	86.39	79.16	81.82
gene-YDR499W	21.16	21.36	23.02	19.69	24.34	22.72	24.38	26.03	20	20.09
gene-YDR500C	18767.7	17911.1	14858.5	17536.9	18100.5	14850	21995.4	14491.4	16244.6	16843.8
gene-YDR501W	13.27	12.64	11.72	11.79	11.33	11.66	10.79	11.71	10.23	10.58
gene-YDR502C	889.33	916.27	1044.02	1130.92	912.14	855.12	1035.08	1045.26	1051.65	1087.07
gene-YDR503C	46.64	47.7	49.96	48.96	50.89	46.02	49.32	49.65	45.86	48.51
gene-YDR504C	15.38	17.45	14.06	9.51	23.63	17.73	21.56	32.61	26.12	15.94
gene-YDR505C	52.22	49.04	44.12	45.97	55.02	53.59	51.62	57.39	45.68	49.29
gene-YDR506C	18.66	18.36	24.57	20.36	24.73	23.49	18.25	24.97	22.73	22.31
gene-YDR507C	37.46	36.27	34.19	36	34.29	34.35	29.32	34.68	29.8	30.47
gene-YDR508C	266.22	256.35	226.92	241.09	240.55	232.29	237.85	217.22	214.85	227.47
gene-YDR510W	1224.7	1190.15	1235.27	1209.28	1120.81	1246.77	1394.76	1135.95	1016.86	1152.11
gene-YDR511W	175.15	191.12	134.4	166.41	170.95	120.57	185.72	184.84	142.11	177.69
gene-YDR512C	72.11	66.14	119.69	88.84	68.56	109.52	64.48	90.62	133.01	89.67
gene-YDR513W	587.96	534.8	693.39	691.56	718.99	590.87	638.08	594.84	614.53	677.16
gene-YDR514C	54.41	46.37	54.82	52.18	52.06	53.53	48.84	48.93	53.86	50.18
gene-YDR515W	39.75	44.09	36.75	37.47	42.5	45.1	35.8	42.81	44.79	41.22
gene-YDR516C	190.66	197.27	253.28	247.04	338.35	286.8	304.25	291.75	290.93	316.77
gene-YDR517W	200.1	199.54	199.27	205.78	208.39	216.86	235.7	234.44	227.8	237.32
gene-YDR518W	79.07	77.09	79.52	87.18	75.29	86.06	72.83	83	80.57	80.58
gene-YDR519W	244.72	291.26	273.8	252.96	278.44	256.74	274.11	267.38	242.37	245.51
gene-YDR520C	21.24	22.99	21.09	19.59	18.51	20.29	19.73	21.75	18.89	18.11
gene-YDR522C	6.22	4.55	3.51	4.56	4.63	3.95	3.79	4.29	4.41	3.65
gene-YDR523C	4.04	4.33	2.39	1.69	3.79	4.27	4.03	3.12	3.42	2.47
gene-YDR524C	66.47	63.86	58.21	52.98	61.89	64.6	57.92	63.25	52.25	49.45
gene-YDR524C-B	8682.16	8030.02	7695.03	7799.94	7869.53	7526.67	9305.72	7325.95	7065.86	8611.28
gene-YDR525W	1.72	0	0	0	1.84	0	0	0	3.93	3.09
gene-YDR525W-A	184.69	168.68	116.09	114.87	162.75	63.63	136.27	202.22	105.38	130.49
gene-YDR527W	94.56	107.54	126.14	112.61	103.41	108.55	82.68	99.86	108.3	105.14
gene-YDR528W	12.77	17.03	6.13	6.73	11.62	10.76	14.95	13.3	6.46	6.7
gene-YDR529C	644.25	541.85	624.62	604.06	655.78	513	660.52	623.7	464.66	546.33
gene-YDR530C	98.61	95.17	85.14	88.02	96.17	93.52	103.86	100.87	98.08	100.92
gene-YDR531W	133.44	130.6	91.49	109.82	115.23	106.22	120.28	124.33	104.23	108.69
gene-YDR532C	37.38	34.62	41.66	41.17	37.61	36.83	36.65	39.82	41.72	40.55
gene-YDR533C	183.33	173.76	360.21	372.43	277.59	272.44	193.53	204.28	292.97	270.84
gene-YDR534C	5.24	6.88	3.49	3.93	5.15	4.18	5.65	5.79	4.36	5.36
gene-YDR536W	7.9	8.3	8.68	4.36	7.07	6.75	7.18	8.39	8.16	6.62
gene-YDR538W	67.56	65.28	55.59	48.63	61.73	51.33	64.27	55.5	46.13	49.72
gene-YDR539W	106.07	108.8	89.23	93.98	82.97	88.65	98.55	100.22	85.78	93.15
gene-YDR540C	32.83	26.63	18.13	19.44	19.09	15.01	26.49	21.15	23.51	16.66
gene-YDR541C	52.4	45.5	45.27	37.1	39.52	46.56	52.36	50.11	36.22	41.07
gene-YDR542W	1.05	0	0	0	2.2	0	1.28	0	0	0.94
gene-YDR545W	37.35	37.03	27.23	24.57	30.59	29.74	33.56	35.3	23.97	26.54
gene-YEL001C	543.08	560.31	625.41	662.06	598.81	545.04	542.82	609.3	645.25	661.76
gene-YEL002C	352.36	354.37	404.1	426.62	397.55	402.65	365.43	375.96	419.9	429.5
gene-YEL003W	414.21	442.06	339.05	412.36	415.6	425.36	394.79	385.89	335.77	345.41
gene-YEL004W	38.08	40.55	39.2	33.18	39.41	38.77	33.61	32.1	43.66	39.42
gene-YEL005C	40.4	40.43	43.39	33.15	38.51	36.91	39.9	48.91	37.09	36.34
gene-YEL006W	87.29	88.84	85.37	82.34	96.6	89.83	101.73	94.55	89.57	89.93
gene-YEL007W	57.31	55.4	47.77	46.28	44.67	46.59	45.58	51.82	46.28	45.14
gene-YEL008W	10.88	17.11	10.06	4.92	13.99	9.41	17.25	4.33	9.9	6.75
gene-YEL009C	1812.14	1805.51	1481.76	1459.71	1650.77	1508.39	1806.36	1716	1387.18	1558.87
gene-YEL009C-A	3.8	2.15	1.99	0.62	0	1.87	1.52	1.31	2.24	1.7
gene-YEL011W	55.58	59.86	91.97	89.82	147.4	131.97	123.61	127.19	105.19	113.41
gene-YEL012W	103.7	107.36	117.85	109.47	115.96	113.37	126.07	138.51	142.73	146.57
gene-YEL013W	84.99	81.1	64.82	70.46	81.31	84.55	81.62	89.28	71.05	77.23
gene-YEL014C	2.69	6.23	0	0	8.76	1.6	0	0	0	0
gene-YEL015W	130.53	127.74	140.97	139.32	139.56	144.67	128.85	142.29	140.93	142.07
gene-YEL016C	49.78	50.5	62.89	57.84	48.11	57.83	53.18	55.72	50.93	53.12
gene-YEL017W	61.17	64.4	79.49	77.23	78.96	73.64	71.3	72.11	82.69	80.91
gene-YEL018W	78.78	80.5	74.46	76.28	83.29	80.04	74.83	79.21	77.02	75.97
gene-YEL019C	19.37	18.26	19.99	17.7	15.96	15.12	13.01	20.14	13.34	12.44
gene-YEL020C	35.19	35.36	27.9	30.73	31.15	30.61	38.71	33.2	33.04	32.65
gene-YEL020W-A	375.08	339.13	231.97	222.27	230.76	174.43	310.66	214.58	266.89	181.15
gene-YEL021W	919.64	937.47	893.57	854.36	724.55	624.71	799.98	724.85	685.73	780.09
gene-YEL022W	31.75	33.79	31.4	34.42	34.46	33.78	29.77	31.98	27.06	27.21
gene-YEL023C	17.24	17.97	14.96	14.33	17.79	19.36	16.26	18.33	14.58	16.85
gene-YEL024W	121.06	114.86	124.2	136.86	132.59	115.49	156.94	130.89	106.22	125.35
gene-YEL025C	28.01	28.23	22.32	22.87	28.1	29.28	25.97	28.05	23.31	24.06
gene-YEL026W	1720.62	1585.87	1373.58	1453	1629.55	1200.28	1620.9	1353.9	1299.17	1348.7
gene-YEL027W	2698.78	2838.8	2987.24	3383.1	2691.49	2531.19	2814.83	2861.08	3069.61	3429.98
gene-YEL028W	22.59	27.64	21.75	12.33	18.77	16.83	16.88	27.98	14.13	19.82
gene-YEL029C	90.72	78.07	81.15	81.96	74.49	66.83	90.4	78.29	77.7	88.8
gene-YEL030W	12.35	12.6	11.1	10.21	11.27	11.02	12.36	14.29	9.56	10.38
gene-YEL031W	144.91	148.87	132.6	144.21	150.67	149.75	139.57	147.55	125.58	138.82
gene-YEL032W	52.26	50.51	41.62	43.22	46.38	45.89	47.36	50.35	35.95	39.97
gene-YEL033W	13.11	13.48	24.64	10.62	8.22	11.99	15.69	15.86	27.63	12.23
gene-YEL034W	3500.17	3508.07	3247.76	3328.47	3255.31	2844.77	3645.81	3431.98	2864.24	3134.57
gene-YEL035C	0.67	1.49	2.02	1.64	1.02	1.09	2.76	0.34	0.32	2.39
gene-YEL036C	163.32	169.16	164.85	158.75	178.33	168.17	166.39	157.38	152.34	154.72
gene-YEL037C	349.05	344.34	342.52	329.95	342.31	323.48	363.53	365.97	331.85	348.69
gene-YEL038W	149.77	170.27	166.56	180.25	159.04	143.37	168.14	150.72	156.4	164.41
gene-YEL039C	25.46	22.72	73.19	103.71	82.8	60.02	22.68	42.52	71.72	30.48
gene-YEL040W	578.81	596.82	431.5	454.44	483.24	462.29	472.16	478.58	392.2	393.09
gene-YEL041W	12.45	13.96	9.6	11.59	12.47	10.87	13.53	15.23	11.24	12.8
gene-YEL042W	207.07	210.03	197.65	213.33	219.94	191.58	205.85	204.69	179.54	195.37
gene-YEL043W	63.51	65.72	48.01	46.64	50.78	49.53	49.36	58.47	47.7	47.13
gene-YEL044W	276.21	260.41	293.11	323.49	296.46	277.72	308.09	303.81	293.94	278.18
gene-YEL046C	523.78	505.74	436.87	456.68	481.63	425.27	527.73	453.92	414	441.66
gene-YEL047C	274.66	291.86	226.62	235.48	250.01	231.14	267.03	240.24	229.26	252.24
gene-YEL048C	45.65	64.51	51.71	49.44	53.08	48.97	56.71	50.47	37.51	40.79
gene-YEL049W	15.68	26.23	16.63	10.23	15.4	15.53	15.32	25.96	17.05	15.93
gene-YEL050C	100.36	98.65	102.47	117.06	117.79	109.33	115.12	116.02	116.5	104.4
gene-YEL051W	460.19	484.52	497.22	550.79	508.87	463.11	501.69	512.65	510.97	518.42
gene-YEL052W	111.15	114.69	121.95	128.47	129.21	131.14	114.24	128.48	133.39	118.81
gene-YEL053C	42.75	42.58	42.54	41.17	42.17	44.21	38.41	41.23	39.09	35.66
gene-YEL054C	3530.03	3481.48	2982.23	3172.39	3653.87	3143.58	3516.1	3066.15	2684.99	2923.29
gene-YEL055C	73.96	79	72.39	74.44	72.57	72.37	62.66	66.65	63.05	65.91
gene-YEL056W	98.89	100.12	101.45	113.44	105.06	97.69	103.79	113.06	113.16	114.57
gene-YEL057C	20.14	21.39	11.74	7.58	12.78	10.38	17.56	19.83	11.57	14.49
gene-YEL058W	230.64	235.23	187.45	206.76	207.53	199.42	237.49	224.97	200.11	215.3
gene-YEL059C-A	208.07	265.97	119.91	40.23	141.19	180.86	162.33	211.5	61.62	130.92
gene-YEL060C	363.39	360.13	151.57	151.71	200.95	185.37	329.95	313.81	204.41	225.05
gene-YEL061C	18.19	18.94	19.9	18.71	21.45	20.59	18.25	20	17.47	16.02
gene-YEL062W	22.09	22.53	21.65	21.57	20.16	22.34	19.98	23.21	18.88	20.32
gene-YEL063C	109.9	109.09	118.67	126.72	125.36	122.68	107.08	112.84	104	120.81
gene-YEL064C	28.5	29.97	20.32	22.71	30.55	28.93	30.83	28.12	24.38	22.8
gene-YEL065W	55.73	47.72	20.69	22.85	51.34	44.93	55.96	57.15	16.41	21.02
gene-YEL066W	172.78	159.16	158.49	199.56	165.64	161.21	173.63	171.76	179.88	176.52
gene-YEL067C	6.91	11.52	10.74	12.03	12.98	13.84	10.26	14.67	10.36	7.21
gene-YEL068C	130.92	124.24	110.59	145.49	97.99	117.41	125.66	152.74	127.73	107.31
gene-YEL069C	2.55	2.1	1.52	1.42	2.21	2.8	2.85	1.67	2.29	1.75
gene-YEL070W	4.53	4.3	2.31	1.67	3.18	2.43	5.3	4.71	1.65	2.35
gene-YEL071W	1597.39	1566.52	580.64	616.84	764.63	733.32	1075.83	1110.87	893.66	946.12
gene-YEL072W	42.23	35.9	28.1	24.74	22.79	28.86	39.94	27.3	31.8	31.21
gene-YEL073C	432.2	396.86	231.78	259.51	351.34	213.4	392.52	319.36	191.08	235.44
gene-YEL075C	5.32	6.33	1.03	0	2.96	0.94	3.15	6.76	3.51	7.56
gene-YEL076C	6.26	2.9	2.45	3.91	3.3	3.9	3.24	4.07	4.75	3.54
gene-YEL077C	17.4	15.52	12.17	13.42	13.9	13.7	14.56	16.17	14.38	13.44
gene-YER001W	101.33	98.42	106	104.1	120.63	125.37	101.56	111.47	108.73	110.66
gene-YER002W	346.45	354.96	400	399.35	359.36	362.72	346.49	369.39	334.83	356.84
gene-YER003C	315.51	319	339.73	338.44	336.77	316.49	326.8	314.11	310.74	305.91
gene-YER004W	412.29	419.03	332.64	374.77	369.01	319.44	471.56	372.12	320.2	359.36
gene-YER005W	62.19	61.64	59.61	64.45	63.97	63.91	55.61	60.94	59.85	64.87
gene-YER006W	282.22	291.73	286.8	300.75	303.35	282.87	261.9	270.95	261.93	263.46
gene-YER007C-A	283.68	288.77	315.06	304.5	299.23	292.57	271.75	275.5	250.04	279.2
gene-YER007W	20.02	18.47	16.82	20.53	19.25	19.87	18.09	17.78	19.01	19.43
gene-YER008C	31.67	31.16	26.97	28.72	29.03	32.83	26.09	31.25	24.92	27.22
gene-YER009W	1595.94	1571.24	1781.36	1744.42	1609.61	1576.38	1622.31	1475.58	1616.54	1529.37
gene-YER010C	113.24	113.87	104.79	111.31	114.76	113.97	122.76	123.56	107.34	104.43
gene-YER011W	24.69	22.63	8.9	12.66	18.47	18.19	13.97	18.68	15.73	14
gene-YER012W	753.62	780.67	702	698.6	906.59	840.73	777.54	749.24	701.13	721.26
gene-YER013W	20.87	20	16.84	18.93	43.28	44.47	18.99	21.46	15.75	16.88
gene-YER014C-A	0.38	3.25	0	0	2.17	0	0.11	0	0	0
gene-YER014W	58	59.36	67.61	71.25	65.58	67.63	59.48	66.83	63.57	62.25
gene-YER015W	14.07	11.04	9.78	9.91	22	20.49	20.48	18.89	13.09	14
gene-YER016W	135.38	129.26	144.22	148.51	155.01	145.49	138.97	152.52	141.15	154.46
gene-YER017C	72.4	74.29	70.8	78.03	82.66	81.85	77.02	77.01	68.92	75.37
gene-YER018C	33.88	35.34	28.81	30.01	30.87	29.08	44.81	36.44	23.66	26.42
gene-YER019C-A	1424.82	1828.58	1263.45	1232.08	1318.86	1364.01	1456.48	1189.34	1461.79	1426.36
gene-YER019W	89.1	88.05	73.85	73.3	80.28	79.68	90.63	90.21	77.38	83.64
gene-YER020W	167.77	163.47	126.56	120.61	155.45	144.63	189	179.37	158.54	156.65
gene-YER021W	317.37	303.46	304.7	319.35	302.4	314.74	302.56	318.47	331.05	304.63
gene-YER022W	33.46	38.98	37.45	38.82	38.15	37.85	35.5	35.89	37.43	36.43
gene-YER023W	555.08	559.13	553.44	601.9	574.87	502.44	615.82	568.18	602.75	587.25
gene-YER024W	41.7	41.49	28.35	26.81	34.03	32.94	37.75	41.63	37.81	35.17
gene-YER025W	377.19	378.38	385.7	399.39	401.11	405.26	367.14	387.66	365.71	379.95
gene-YER026C	722.81	705.61	794.58	907.83	965.21	730.31	997.72	790.32	731.23	892.36
gene-YER027C	116.01	114.85	134.38	131.16	131.99	132.35	129.12	135.34	137.85	135.02
gene-YER028C	27.56	30.47	30.33	28.44	40.83	35.86	30.58	39.5	25.68	30.82
gene-YER029C	113.56	142.57	136.86	126.87	151.07	133.21	123.93	122.22	115.18	150.21
gene-YER030W	390.38	403.39	403.7	422.86	471.72	424.94	429.82	421.38	460.31	472.61
gene-YER031C	467.16	499.54	493.98	512.62	500.73	462.28	484.66	488.04	515.65	492.23
gene-YER032W	20.1	18.89	16.78	15.78	18.52	20.71	15.7	17.71	14.67	14.34
gene-YER033C	14.3	13.87	10.94	11.52	10.95	12.19	11.99	15	12.4	10.61
gene-YER034W	114.37	102.77	82.21	78.26	63.21	74.3	88.48	103.94	60.04	73.14
gene-YER035W	248.97	247.45	222.34	220.09	235.35	207.38	286.11	268.53	234.57	266.23
gene-YER036C	510.51	501.28	535.55	541.7	544.5	539.73	471.96	516.03	498.11	516.26
gene-YER037W	69.56	64.47	134.16	127.81	79.99	74.51	82	88.04	120.88	129.57
gene-YER038C	17.01	17.45	13.81	14.75	14.66	13.5	16.06	14.23	11.24	15.43
gene-YER038W-A	2.8	0	0	0	0.4	0	0	0	0	6.5
gene-YER039C	18.48	21.63	13.78	13.96	23.26	13.54	21.75	21.56	15.49	20.91
gene-YER039C-A	0	0	16.4	0	0	63.89	0	0	56.88	0
gene-YER040W	25.32	24.38	23.97	24.21	27.34	32.6	23.66	32.03	26.68	22.5
gene-YER041W	24.79	22.33	21.47	20.88	22.95	23.09	21.82	23.85	18.13	20.28
gene-YER042W	243.81	249.34	265.56	273.64	238.33	201.98	233.75	287.98	338.88	340.95
gene-YER043C	1429.45	1407.39	1580.49	1661.85	1652.25	1520.58	1589.66	1512.25	1498.39	1569.68
gene-YER044C	135.59	138.6	141.87	148.1	159.93	105.68	176.15	133.83	151.99	152.61
gene-YER044C-A	5.61	6.81	3.21	5.82	4.81	4.75	6.09	6.9	4.91	3.51
gene-YER045C	42.75	45.04	33.12	32.04	33.96	34.27	38.26	45.04	31.69	34.57
gene-YER046W	85.84	77.89	32.78	31.96	56.25	31.18	83.92	63.9	33.43	45.76
gene-YER047C	24.65	26.48	21.59	20.67	26.45	26.73	25.39	28.1	23.55	22.03
gene-YER048C	226.97	245.18	249.53	253.12	254.41	264.59	235.2	256.87	276.93	271.8
gene-YER048W-A	408.91	230.05	257.05	258.2	318.75	385.28	384.48	257.31	327.29	326.06
gene-YER049W	162.55	162.92	188.32	194.02	179.04	183.04	155.64	167.13	169.63	173.28
gene-YER050C	135.11	174.66	209.78	196.16	163.93	194.22	184.97	187.47	176.73	178.85
gene-YER051W	29.44	31.23	25.84	22.5	31.08	26.66	28.79	31.26	26.7	26.43
gene-YER052C	229.14	217.54	193.07	197.95	190.21	180.85	213.63	208.28	211.69	216.62
gene-YER053C	215.51	221.18	385.26	392.57	331.58	285.56	303.99	257.55	392.6	413.33
gene-YER054C	10.63	10.87	14.97	13.78	20.34	23.39	19.88	23.78	16.77	14.59
gene-YER055C	687.49	705.62	871.75	839.19	889.12	862.98	825.76	786.01	908.7	903.51
gene-YER056C	520.42	497.91	606.39	639.98	619.28	559.12	558.43	534.38	585.42	624.57
gene-YER056C-A	6046.44	6016.12	4441.01	5167.48	6218.11	4289.73	6120.79	5235.54	3826.09	4938.06
gene-YER057C	725.5	755.93	894.85	928.36	768.88	653.57	813.32	774.9	820.43	894.24
gene-YER058W	57.37	28.66	65.86	72.81	65.75	33.01	54.71	57.52	73.27	63.59
gene-YER059W	74.56	67.56	70.09	70.56	73.88	74.93	69.89	82.77	75.56	75.56
gene-YER060W	55.36	55.95	56.13	60.26	65.64	58.42	61.56	66.9	64.7	64.3
gene-YER060W-A	14.49	15.3	15.34	12.03	14.88	17.4	14.8	15.89	12.32	14.35
gene-YER061C	61.73	57.61	71.11	66.75	78.42	74.39	72.44	77.16	76.03	80.22
gene-YER062C	438.25	441.58	701.08	715.09	505.66	501.43	551.41	495.22	640.07	665.99
gene-YER063W	295.76	301.58	386.1	386.71	343.44	353.95	373.89	373.98	373.9	377.57
gene-YER064C	82.7	78.92	76	76.63	120.19	108.48	110.82	120.75	71.72	69.49
gene-YER065C	31.6	31.64	27.49	28.05	45.86	39.37	42.67	40.34	30.07	34.98
gene-YER066W	24.53	26.99	29.54	27.95	28.87	31.54	37.57	28.64	22.48	31.84
gene-YER067W	301.2	276.13	460.44	409.64	574.08	455.66	571.9	489.63	499.09	593.01
gene-YER068W	87.97	89.29	80.42	76.14	86.16	90.69	79.13	90.94	76.2	76.08
gene-YER069W	70.59	77.95	89.61	95.98	105.57	101.65	92.49	91.56	115.64	123.38
gene-YER070W	142.62	136.79	128.62	134.4	122.06	124.56	116.93	118.16	100.32	106.14
gene-YER071C	216.86	208.22	196.76	209.91	203.69	201.71	205.02	168.7	217.83	197.17
gene-YER072W	356.31	347.04	310.25	300.79	313.07	301.86	344.38	273.17	361.74	357.56
gene-YER073W	351.47	337.49	228.48	247.86	297.8	290.03	353.7	342.55	262.15	278.43
gene-YER074W	7095.47	6919.45	4934.34	6403.48	6720.63	4583.92	7736.66	5518.93	4618.49	5854.82
gene-YER074W-A	355.94	536.06	446.2	470.37	377.41	422.81	362.69	374.22	554.42	320.1
gene-YER075C	23.88	26.48	18.31	20.67	19.41	20.31	19.57	21.79	16.9	18.83
gene-YER076C	34.65	32.46	26.43	28.68	32.07	24.8	30.78	31.47	28.26	34.44
gene-YER077C	41.28	44.97	42.31	41.83	43.06	44.7	40.86	45.97	37.73	43.08
gene-YER078C	64.27	63.08	58.36	62.34	65.67	63.66	65.95	67.8	65.59	62.98
gene-YER079W	61.94	64.07	109.51	95.83	73.68	95.74	81.22	101.08	125.63	107
gene-YER080W	127.66	128.18	139.9	152.57	136.85	141.6	135.68	142.45	145.97	152.67
gene-YER081W	452.92	460.61	199.41	196.22	260.56	245.82	384.62	399.15	293.83	312.13
gene-YER082C	97.71	103.3	109.18	110.63	94.87	98.34	88.88	92.32	98.62	91.1
gene-YER083C	230.7	232.26	208.83	225.51	223.26	190.29	250.87	216	208.93	211.32
gene-YER085C	3.02	2.69	1.84	3.26	0.91	2.48	1.78	1.24	0.88	1.35
gene-YER086W	285.1	292.86	304.28	317.8	307.96	296.9	281.99	273.62	287.76	298.93
gene-YER087C-B	944.25	835.2	1119.46	1023.55	950.75	859.71	884.26	641.77	1114.61	1172.14
gene-YER087W	35.81	35.46	30.86	31.53	34.18	27.78	35.56	34.68	33.69	33.37
gene-YER088C	153.03	154.03	168.29	159.58	176.33	189.16	172.83	192.42	157.44	165.32
gene-YER089C	156.97	149.04	156.29	151.86	155.99	156.38	164.19	166.64	155.27	153.98
gene-YER090W	301.23	284.24	318.26	336.66	317.65	303.75	288.68	306.43	343.3	343.58
gene-YER091C	869.21	839.26	1054.67	1132.94	962	914.16	989.09	1020.75	1337.47	1425.55
gene-YER092W	393.57	336.91	334.53	355.67	320.83	306.2	291.43	395.1	379.38	346.24
gene-YER093C	17.05	17.68	15.13	15.14	14.42	15.91	15.02	17.2	13.75	13.68
gene-YER093C-A	85.26	64.99	87.21	95.97	89.8	85.39	105.1	83.56	79.13	88.59
gene-YER094C	683.97	686.8	710.85	754.08	692.03	667.13	749.61	795.98	742.48	779.53
gene-YER095W	111.61	112.61	79.66	82.68	107.2	93.78	114.57	107.9	91.48	94.09
gene-YER096W	12.82	13.27	7.65	8.06	7.84	7.48	13.15	11.17	7.66	6.79
gene-YER098W	17.51	19.21	18.47	16.46	22.9	22.66	20.93	26.03	19.9	20.82
gene-YER099C	169.55	165.28	172.12	175.16	168.15	148.18	169.87	177.5	172.49	177.12
gene-YER100W	232.75	246.28	224.74	232.65	241.68	205.54	233.43	224.71	235.02	249.55
gene-YER101C	42.33	40.1	36.54	39.08	33.99	38.96	36	35.76	39.33	38.09
gene-YER102W	3696.9	3702.83	3054.69	3404.48	3752.63	3062.06	3855.08	3474.2	2684.6	3219.09
gene-YER103W	83.58	93.67	90.37	92.19	73.65	72.78	92.47	97.73	84.34	85.79
gene-YER104W	36	42.4	45.81	40.05	40.39	37.37	41.38	33.64	32.06	38.33
gene-YER105C	40.76	40.32	42	42.95	38.92	41.03	34.42	40.93	36.45	37.2
gene-YER106W	3.86	4.5	2.22	1.06	0.64	1.81	1.99	0.77	2.24	1.53
gene-YER107C	121.4	122.87	100.14	102.36	109.78	114.7	110.5	110.55	96.3	111.27
gene-YER110C	160.8	159.16	153.88	152.78	158.3	156.79	140.3	153.73	129.31	132.76
gene-YER111C	17.18	18.04	12.36	13.85	13.66	13.58	12.13	16.32	13.36	11.86
gene-YER112W	257.16	275.22	283.32	282.16	303.93	286.69	259.69	259.44	277.27	282.77
gene-YER113C	52.52	48.98	47.54	46.23	50.65	45.15	43.38	45.04	38.3	41.23
gene-YER114C	35.06	33.06	33.56	33.71	36.51	36.74	33.12	35.45	31.6	29.17
gene-YER115C	57.31	58.6	63.21	51.45	62.04	51.52	53.07	59.84	53.23	53.16
gene-YER116C	58.24	55.01	56.72	60.28	57.49	52.08	59.18	62.7	55.32	52.41
gene-YER117W	5838.17	6191.39	6296.75	7181.89	6095.88	5963.01	6545.95	6748.98	5785.33	6033.35
gene-YER118C	147.85	147.93	157.51	174.73	160.41	169.78	141.96	161.37	163.48	151.56
gene-YER119C	81.87	79.38	87.13	87.82	83.52	80.22	86.26	92.17	95.06	92.14
gene-YER120W	642.83	615.47	769.68	730.75	671.43	709.64	652.54	673.16	745.44	703.41
gene-YER121W	33.76	18.58	21.58	17.17	28.7	34.11	39.91	32.19	21.21	23.03
gene-YER122C	241.82	251.07	262.93	263.82	252.3	281.43	232.34	262.53	253.94	247.08
gene-YER123W	56.75	53.9	50.24	52.04	50.21	54.74	53.2	54.19	48.29	46.76
gene-YER124C	150.54	149.42	221.13	250.2	194.22	184.46	161.3	175.32	189.24	197.56
gene-YER125W	118.33	109.71	108.85	112.63	115.09	114.08	119.04	122.09	104.82	111.4
gene-YER126C	325.12	320.17	321.95	352.18	293.37	277.4	282.77	260.65	278.64	288.4
gene-YER127W	97.69	108.54	112.84	120.6	94.33	93.61	85.39	93.3	92.92	89.17
gene-YER128W	37.78	34.15	33.33	36.17	28.77	26.76	30.05	28.55	35.44	26.18
gene-YER129W	37.81	39.95	35.74	35.43	38.62	39.02	34.73	39.89	32.7	31.48
gene-YER130C	175.51	179.75	255.9	253.35	119.32	133.14	143.51	156.9	229.1	226.16
gene-YER131W	6018.6	6492.92	7331.79	7055.92	7551.43	7578.61	6996.76	6939.34	7112.95	6370.78
gene-YER132C	12.45	13.27	9.92	10.37	9.73	11	9.69	10.74	9.19	8.96
gene-YER133W	487.82	508.81	549.56	568.49	564.16	543.35	512.63	565.74	515.74	544.59
gene-YER134C	206.89	214.61	236.44	248.76	227.88	203.52	216.7	227	221.01	236.01
gene-YER135C	2.2	2.5	3.95	3.6	4.58	2.64	1.77	3.79	3.8	0.66
gene-YER136W	283.7	280.54	276.16	273.48	302.15	305.71	293.16	307.55	289.39	286.26
gene-YER137C	48.59	58.14	72.27	78.59	40.22	63.26	45.14	54.3	65.94	50.04
gene-YER138C	513.03	524.88	273.51	280.62	322.88	306.76	362.57	400.39	302.07	312.33
gene-YER139C	46.52	49.04	43.42	38.01	47.1	35.03	35.31	51.12	41.82	43.44
gene-YER140W	32.81	34.99	31.65	26.43	32.08	31.56	29.64	31.51	30.44	27.78
gene-YER141W	124.79	110.31	112.24	116.18	134.7	128.24	127	132.28	117.14	127.62
gene-YER142C	67.9	68.66	64.28	63.06	67.78	65.21	67.59	78.73	72.87	67.14
gene-YER143W	119.27	122.87	107.06	101.13	116.07	111.27	119.64	126.25	130.6	119.4
gene-YER144C	53.4	52.19	42.29	41.15	46.71	47.12	54.37	55.38	40.43	39.9
gene-YER145C	392.7	399.78	211.65	228.35	451.43	407.9	476.24	440.47	216.76	228.01
gene-YER145C-A	61.04	71.25	93.54	86.89	83.2	110.7	191.28	235.01	77.2	58.04
gene-YER146W	268.21	312.34	612.56	380.54	399.29	552.51	864.86	1455.66	675.83	529.88
gene-YER147C	37.54	39.3	33.63	34.12	34.41	31.7	40.56	38.11	31.03	33.87
gene-YER148W	285.34	271.81	213.07	226.31	239.95	241.29	271.33	237.96	210.04	223.28
gene-YER149C	60.66	59.6	62.67	55.1	47.4	55.35	57.85	59.87	61.74	52.69
gene-YER150W	1067.15	1028.36	1708.56	1428.28	1119.5	960.47	1152.11	1259.76	1516.51	1722.54
gene-YER151C	62.98	62.76	60.4	59.83	59.53	62.07	53.05	61.54	58.35	55.49
gene-YER152C	109.5	104.55	98.19	103.78	92.07	94.82	113.26	115.21	103.31	113.7
gene-YER153C	25.68	21.54	18.46	22.68	25.23	27.59	29.25	21.86	21.42	20.19
gene-YER154W	104.93	104.83	100.03	96.54	97.96	100.67	110.66	107.92	90.66	96.53
gene-YER155C	38.45	39.33	36.51	37.22	37	37.12	33.82	37.48	33.27	33.83
gene-YER156C	334.28	321.21	327.5	339.81	355.77	333.42	349.4	339.46	304.14	313.1
gene-YER157W	44.49	40.09	39.34	39.23	34.84	34.86	35.06	40.68	34.81	34.8
gene-YER158C	50.35	51.75	55.09	48.2	43.12	41.97	52.5	57.29	51.26	53.19
gene-YER159C	427.27	350.72	350.68	309.07	322.97	332.13	375.57	349.01	334.89	339.82
gene-YER160C	92.01	88.79	38.74	39.29	42.24	49.58	54.73	66.52	46.52	42.55
gene-YER161C	127.43	130.82	127.19	124.3	128.51	136.36	127.3	135.01	135.82	135.31
gene-YER162C	27.39	29.68	29.35	26.21	32.17	31.48	32.42	32.71	31.58	28.98
gene-YER163C	231.94	239.31	173.01	206.52	185.88	179.63	241.45	225.01	217.95	232.57
gene-YER164W	30.12	28.25	28.89	29.65	30.91	33.58	27.34	29.19	27.43	26.49
gene-YER165W	642.06	639.53	532.67	553.89	604.81	571.5	583.6	592.65	504.24	525.88
gene-YER166W	39.45	37.82	42.73	44.06	39.86	41.38	37.63	40.26	38.96	40.68
gene-YER167W	55.22	54.25	34.63	38.22	41.54	46.53	46.59	56.42	36.34	37.3
gene-YER168C	81.11	85.09	78.99	79.35	78.7	75.27	73.71	83.92	81.76	76.57
gene-YER169W	44.25	47.97	41.84	42.75	38.31	42.95	41.25	46.71	36.52	39.09
gene-YER170W	29.81	46.35	50.77	45.02	53.07	51.88	35.6	43.66	52.1	48.32
gene-YER171W	48.42	47.29	50.24	50.28	50.84	49.12	47.45	49.75	47.49	47.06
gene-YER172C	19.29	20.03	16.28	18.17	18.94	18.51	18.87	20.36	16.23	16.47
gene-YER173W	25.82	24.95	19.93	21.13	22.35	22.23	23.75	26.35	20.43	19.99
gene-YER174C	93.8	107.65	123.53	127.03	128.04	115.15	115.44	110.82	103.32	114.65
gene-YER175C	147.12	139.06	162.51	153.97	158.77	157.45	144.49	163.11	173.99	182.2
gene-YER176W	39.68	42.16	35.82	32.81	35.04	35.72	35.25	37.93	30.8	31.26
gene-YER177W	2665.45	2710.8	3354.99	3299.1	2843.33	3020.24	2899.84	3063.33	3278.09	3244.85
gene-YER178W	737.07	703.04	692.35	738.98	682.04	637.92	768.49	717.7	674.77	743.68
gene-YER179W	21.27	22.25	14.43	15.88	14.18	16.72	19.85	23.43	19.25	17.7
gene-YER180C	60.32	64.68	53.06	47.7	54.63	52.68	60.05	59.23	58.49	50.8
gene-YER180C-A	72.81	65.83	40.11	39.2	53.92	57.01	51.81	24.95	98.18	58.2
gene-YER181C	0	0	0	1.87	0	0	2.38	0	0	5.16
gene-YER182W	97.87	101.96	128.28	123.16	134.68	121.75	108.58	110.05	128.64	125.58
gene-YER183C	121.56	114.08	97.69	104.84	105.75	95.27	122.31	111.46	89.54	99.17
gene-YER184C	34.71	34.49	16	16.39	21.15	19.52	29.43	28.21	22.87	23.58
gene-YER185W	101.18	88.65	33.13	39.18	30.2	31.71	80.47	71.5	75.57	79.51
gene-YER186C	89.81	92.92	79.18	91.42	87.38	84.15	87.58	84.48	84.29	80.22
gene-YER187W	21.15	29.9	15.31	18.09	14.49	15.2	23.33	12.85	17.17	16.97
gene-YER188W	15.97	11.61	18.77	20.06	17.22	17.6	12.77	12.21	11.09	15.4
gene-YER189W	8.07	13.83	11.3	11.25	8.94	4.98	14.05	5.37	4.5	4.52
gene-YER190C-B	36.8	43.5	52.73	50.55	15.22	61.77	17.91	17.23	60.69	27.38
gene-YER190W	4.15	6.63	2.66	6.9	4.84	3.82	4.51	6.09	5.5	6.52
gene-YFL001W	71.7	69.86	66.45	62.7	63.63	61.01	60.01	65.83	63.88	68.08
gene-YFL002C	71.07	72.09	73.45	73.57	70.36	70.52	66.14	68.86	69.27	64.79
gene-YFL002W-A	70.55	66.48	33.99	36.07	44.97	42.97	51.05	52.53	34.48	37.33
gene-YFL003C	6.39	6.21	4.03	4.32	4.49	4.4	4.89	6.04	4.23	4.23
gene-YFL004W	89.9	93.63	92.78	102.85	99.8	96.27	93.09	101.04	100.23	105.1
gene-YFL005W	478.37	493.5	571.09	568.94	528.63	545.15	517.82	592.12	588.65	564.32
gene-YFL007W	36.66	38.85	38.94	41.76	37.19	38.32	34.12	38.25	38	39.03
gene-YFL008W	23.18	23.81	22.78	23.88	21.31	23.96	20.73	26.01	21.54	20.76
gene-YFL009W	63.56	65.27	59.42	63.71	65.82	67.6	59.14	65.63	59.09	59.13
gene-YFL010C	782.1	734.67	618.99	624.25	640.15	591.32	768.78	625.54	735.23	723.18
gene-YFL010W-A	784.1	910.4	676.94	757.29	676.08	629.04	774.29	702.62	816.73	834.1
gene-YFL011W	4.88	5.01	1.26	0.81	1.87	1.5	3.86	3.62	2.22	2.64
gene-YFL012W	3.7	2.6	1.53	4.09	1.89	2.88	3.85	3.33	2.14	1.65
gene-YFL013C	77.37	74.3	67.13	68.14	70.1	74.21	68.26	78.11	71.47	68.24
gene-YFL014W	1408.43	1369.6	5514.57	6523.46	4381.3	3531.43	2571.24	2189.27	2561.05	2858.52
gene-YFL015C	3.45	0.39	0.3	1.02	1.75	1.4	2.85	4.26	0.33	1.85
gene-YFL016C	150.9	158.94	115.36	120.69	116.23	111.98	145.68	139.15	130.57	132.63
gene-YFL017C	279.02	308.5	282.95	308.07	300.69	258.23	342.47	258.73	257.49	274.79
gene-YFL017W-A	409	402.21	248.89	106.48	460.2	306.87	386.96	497.26	253.15	353.57
gene-YFL018C	372.01	393.33	480.07	488.65	468.72	467.79	433.04	459.74	474.7	470.75
gene-YFL019C	4.73	9.47	5.87	4.63	1.25	5.48	4.35	3.67	6.63	0
gene-YFL020C	9.67	9.91	9.21	17.99	10.15	15.89	1.18	22.01	3.19	8.67
gene-YFL021W	50.91	50.48	53.09	49.87	39.88	41.21	45.05	44.39	46.38	45.03
gene-YFL022C	394.95	393.4	373.36	366.65	369.75	335	361.37	367.23	348.76	360.36
gene-YFL023W	34.98	37.08	33.56	33.34	32.67	32.39	32.45	33.46	28.8	29.49
gene-YFL024C	35.52	32.27	25.91	27.92	28.99	32.16	31.05	32.53	25.56	25.88
gene-YFL025C	24.57	23.62	25.17	26.06	25.73	22.56	23.05	24.45	22.3	22.33
gene-YFL026W	505.61	484.82	580.37	610.81	515.62	508.44	419.55	471.21	518.98	505.84
gene-YFL027C	48.79	51.85	45.46	41.96	40.18	41.95	44.65	47.53	41.67	42.13
gene-YFL028C	162.21	168.59	141.43	172.6	160.12	144.01	186.8	166.07	160.28	186.19
gene-YFL029C	71.95	83.12	73.52	80.66	70.19	62.31	79.51	81.83	73.61	80.73
gene-YFL030W	20.93	21.91	24.55	22.68	25.03	21.86	29.09	27.22	26.07	27.8
gene-YFL031W	608.55	627.24	591.32	594.19	548.22	549.23	703.48	650.58	592.24	632.74
gene-YFL033C	14.85	14.78	11.18	11.84	14.93	15.4	13.15	17.02	11.47	11.48
gene-YFL034C-A	635.41	729.24	612.37	528.26	669.07	564.89	610.24	645.19	553.28	632.62
gene-YFL034C-B	109.46	99.81	91.49	97.24	88.1	89.18	89.9	107.31	94.26	96.22
gene-YFL034W	22.19	22.77	17.75	17.76	21.21	20.67	21.5	22.33	17.41	19.1
gene-YFL036W	27.86	29.14	24.24	24.51	32.36	30.12	29.94	30.75	24.9	25.41
gene-YFL037W	484.25	486.74	466.29	490.33	492.41	462.14	490.06	497.95	416.05	458.17
gene-YFL038C	1134.22	1138.92	1264.03	1378.4	1158.49	1130.25	1236.79	1243.13	1229.04	1298.3
gene-YFL039C	2471.7	2453.85	2405.78	2535.07	2451.67	2300.52	2376.4	2336	2395.66	2629
gene-YFL040W	9.6	10.74	6.13	7.31	8.17	7.99	9.52	7.89	5.81	6.97
gene-YFL041W	70.82	71.27	70.35	77.95	79.32	76.58	79.85	85.96	70.27	74.02
gene-YFL042C	49.68	47.47	37.82	37.44	43.71	43.61	47.24	49.79	45.04	45.21
gene-YFL044C	125.27	116.82	80.17	90.74	91.74	80.7	104.45	96.22	92.75	105.18
gene-YFL045C	1225.7	1275.49	1352.55	1443.04	1404.93	1206.56	1359.11	1280.18	1167.68	1299.89
gene-YFL046W	98.62	92.64	96.49	94.74	103.89	94.76	101.71	98.52	87.75	91.44
gene-YFL047W	43.49	41.66	37.28	40.85	39.94	35.95	39.49	38.01	36.37	41.16
gene-YFL048C	160.1	166.97	174.06	186.08	184.05	167.81	171.58	170.55	197.26	202.85
gene-YFL049W	47.12	44.01	37.48	39.23	43.22	44.3	38.35	47.14	39.22	42.74
gene-YFL050C	18.08	18.59	13.12	12.15	15.08	14.46	16.57	19.3	11.87	13.08
gene-YFL051C	4.42	4.53	3.46	4.35	8.61	6.8	3.92	2.65	4.22	7.91
gene-YFL052W	4.08	5.28	4.7	7.24	10.86	10.03	9.86	9.58	8.56	8.2
gene-YFL053W	4.26	3.82	2.12	1.95	3.22	2.97	4.87	5.04	3.67	3.61
gene-YFL054C	26.12	25.76	22.42	19.95	35.6	33.51	37.23	39.36	27.05	26.93
gene-YFL055W	15.11	14.31	9.21	9.34	10.04	11.55	13.39	16.6	12.74	13.39
gene-YFL056C	62.17	65.02	34.58	28.67	42.96	39.73	45.98	51.01	37.68	39.69
gene-YFL058W	4.3	4.77	2.86	2.07	2.22	2.49	2.79	3.23	2.14	2.58
gene-YFL059W	51.1	45.91	39.43	36.38	35.07	33.84	46.46	38.82	40.47	40.42
gene-YFL060C	28.49	25.12	24.57	15.42	20.44	20.7	31.31	18.54	19.51	22.09
gene-YFL061W	12.55	13.06	9.96	10.08	8.38	11.73	11.5	12.19	8.36	9.08
gene-YFL062W	5.19	2.85	3.6	5.52	4.01	2.23	7.03	3.87	3.39	4.23
gene-YFL064C	2.16	3.05	1.15	0	0.67	2.3	0.79	1.76	3.21	4.47
gene-YFL065C	0	0	10.42	5.53	0	3.79	3.78	0	0	0
gene-YFL066C	14.25	10.67	5.86	9.65	12.37	9.79	6.59	6.18	6.59	9.28
gene-YFL067W	22	20.19	19.78	14.99	13.34	21.07	10.92	13.56	19.21	13.08
gene-YFL068W	45.11	67.45	73.07	48.08	45.46	87.95	54.73	45.69	85.39	46.84
gene-YFR001W	221.53	232.28	241.49	219.24	247.11	250.35	204.08	210.82	217.5	236.9
gene-YFR002W	74.06	76.46	67.7	70.79	66.68	69.37	64.04	69.61	66.32	67.4
gene-YFR003C	228.45	266.45	221	229.94	245.74	224.55	280.74	285.1	255.18	298.82
gene-YFR004W	383.64	376.91	372.13	347.01	399.29	403.52	412.62	385.16	401.44	390.75
gene-YFR005C	66.49	62.63	56.84	63.82	59.38	58.91	62.06	67.55	64.25	60.63
gene-YFR006W	164.69	161.8	128.66	130.26	143.65	142.85	161.56	158.58	142.12	142.71
gene-YFR007W	40.43	41.79	37.62	37.8	35.8	36.59	34.51	41.56	47.22	39.98
gene-YFR008W	41.63	39.74	45.44	44.57	42.6	40.28	47.54	51.05	46.95	42.36
gene-YFR009W	190.26	185.87	191.41	195.54	190.46	194.25	177.97	186.8	186.63	196.75
gene-YFR010W	213.08	212.6	197.81	189.2	201.53	200.68	201.79	203.68	208.31	211.1
gene-YFR011C	176	187.07	206.52	245.53	212.48	198.46	208.47	216.12	203.15	176.12
gene-YFR012W	9.86	9.04	6.77	8.02	7.32	3.28	8.28	10.12	4.09	7.66
gene-YFR013W	49.13	51.05	51.08	52.47	52.5	56.69	49.57	53.62	46.3	47.31
gene-YFR014C	79.47	82.66	89.18	89.2	114.68	120.3	126.21	120.41	108.73	107.35
gene-YFR015C	54.29	53.23	115.1	114.28	194.8	190.56	142.89	146.25	135.14	148.21
gene-YFR016C	42.93	42.37	45.73	43.85	40.51	43.67	35.55	47.05	40.72	41.17
gene-YFR017C	84.36	71.16	136.14	124.59	123.99	115.21	115.83	123.06	148.56	135.54
gene-YFR018C	114.43	114.11	111.35	112.48	106.95	121.31	142.43	121.6	111.94	118.45
gene-YFR019W	14.71	15.09	13.98	12.65	12.75	12.34	13.15	14.3	12.22	11.69
gene-YFR020W	44.54	53.89	32.6	27.81	37.97	37.24	45.21	40.63	27.69	36.87
gene-YFR021W	43.03	45.51	40.1	43.45	39.98	40.36	45.75	43.46	44.93	40.03
gene-YFR022W	40.99	44.6	35.35	31.52	29.84	27.93	37.27	36.69	38.84	39.49
gene-YFR023W	5.48	5.57	2.89	2.37	3.14	2.89	4.24	5.53	3.3	2.87
gene-YFR024C-A	214.11	230.71	226.63	230.44	221.51	212.39	253.02	231.43	233.6	237.64
gene-YFR025C	98.62	104.18	133.55	135.78	130.06	129.79	122.78	125.06	129.85	135.47
gene-YFR026C	15.34	17.1	17.74	15.08	16.49	12.27	16.19	15.1	15.79	11.99
gene-YFR027W	26.13	32.18	27.58	27.55	29.28	24.28	29.82	32.46	28.43	28.29
gene-YFR028C	81.54	83.57	84.94	78.32	81.14	83.25	80.57	78.03	75.96	74.95
gene-YFR029W	27.05	24.41	22.1	20.95	24.23	23.62	25.55	30.64	20.57	23.33
gene-YFR030W	102.9	104.41	63.71	68.04	63.02	66.82	87.4	93.83	117.12	116.92
gene-YFR031C	28.7	29.85	27.02	26.24	27.52	29.27	25.83	30.33	25.44	23.93
gene-YFR031C-A	3214.64	3255.91	3118.53	3534.81	3630.99	3248.46	3539.12	3370.42	3071.87	3214.77
gene-YFR032C	3.21	4.44	1.94	2.83	2.52	3.15	3.6	3.65	2.03	1.85
gene-YFR033C	373.47	353.85	550.25	498.84	455.15	493.37	443.38	506.55	457.89	487.15
gene-YFR034C	73.66	68.71	88.46	88.21	64.31	69.1	75.45	76.4	68.49	82.59
gene-YFR035C	43.22	43.35	29.08	39.61	44.48	41.98	48.23	39.19	39.23	21.82
gene-YFR036W	76.36	99.09	69.32	73.88	52.66	51.1	89.5	96.58	69.03	74.02
gene-YFR037C	228.99	230.45	247.57	255.45	254.7	260	240.49	250.65	244.71	241.08
gene-YFR038W	35.3	35.86	34.6	38.12	37.04	38.05	33.49	36.07	34.4	33.08
gene-YFR039C	107.62	107.86	85.25	83.69	84.26	78.07	87.24	94.13	93.94	98.33
gene-YFR040W	57.69	57.06	50.48	51.96	56.55	58.65	54.08	58.42	47.13	47.98
gene-YFR041C	133.5	135.57	154.35	145.09	157.99	152.37	128.9	152.47	153.3	156.05
gene-YFR042W	103.47	93.24	106.35	98.24	90.76	82.53	90.38	101.06	106.69	111.83
gene-YFR043C	86.58	83.36	83.87	77.05	78.02	81.32	90.75	87.06	89.62	81.81
gene-YFR044C	346.07	341.59	370.99	395.85	352.34	322.23	373.9	362.47	391.49	395.09
gene-YFR045W	55.14	61.92	55.05	54	58.95	51.6	59.82	58.58	54.69	61.54
gene-YFR046C	45.89	40.68	38.7	30.99	39.06	41.68	36.41	40.79	36.8	39.42
gene-YFR047C	290.11	288.82	318.71	343.93	301.46	276.72	331.81	311.32	372.4	358.03
gene-YFR048W	39.47	39.08	32.43	37.18	36.74	36	34.56	37.45	29.62	33.56
gene-YFR049W	187.27	164.35	174.51	134.08	152.36	117.51	196.09	173.4	150.86	171.1
gene-YFR050C	498.07	473.92	492.98	515.37	476.65	463.37	472.53	511.05	493.42	492.47
gene-YFR051C	196.19	197.24	186.65	176.26	190.43	187.64	188.08	195.99	180.89	184.7
gene-YFR052W	384.13	395.53	353.58	359.1	371.92	339.12	369.15	374.67	339.8	363.76
gene-YFR053C	313.99	317.39	683.05	687.21	856.48	769.81	716.03	706.11	659.22	691.07
gene-YFR054C	2.38	1.85	1.7	0.94	1.68	0.8	1.12	2.45	3.8	2.55
gene-YFR055W	87.9	83.98	58.47	72.34	67.47	58.94	85.56	85.63	66.6	66.51
gene-YFR057W	0	0	0	0	0.44	0	0	0.45	0	0
gene-YGL001C	307.42	293.91	285.52	312.53	260.15	237.79	290.62	315.7	314.76	339.33
gene-YGL002W	129.41	129.69	137.76	142.71	141.97	129.93	146.98	144.99	141.43	149.97
gene-YGL003C	50.51	47.79	41.32	38.24	51.85	46.81	53.94	52.13	40.34	41.99
gene-YGL004C	54.09	56.64	61.23	55.56	64.23	58.38	52.33	62.25	54.79	61.17
gene-YGL005C	108.11	115.6	126.93	118.48	129.71	103.72	104.28	123.23	110.8	123.32
gene-YGL006W	172.75	170.24	74.49	72.39	91.26	87.47	141.71	145.32	126.41	128.02
gene-YGL007W	8.67	11.82	9.06	6.79	7.25	5.45	8.42	2.69	10.19	6.21
gene-YGL008C	2305.89	2225.86	2254.52	2488.12	2386.99	2086.43	2244.95	2076.69	1984.07	2319.19
gene-YGL009C	629.04	617.3	568.05	596.17	617.11	595.51	630.22	637.42	705.25	754.95
gene-YGL010W	71.98	59.31	46.03	46.23	51.1	48.04	67.56	56.23	53.71	55.29
gene-YGL011C	594.28	596.23	641.36	614.5	558.56	553.4	595.28	651.05	619.01	585.66
gene-YGL012W	477.31	471.31	619.33	671.65	573.03	554.79	500.33	500.15	554.36	609.47
gene-YGL013C	38.08	38.22	33.87	33.35	32.85	34.97	33.21	36.11	30.57	31.51
gene-YGL014W	56.58	59.45	50.71	53.4	58.89	60.67	55.91	60.42	50.01	51.62
gene-YGL015C	2.94	4.99	0.56	5.76	2.29	1.58	2.66	6.07	0	1.97
gene-YGL016W	36.92	34.26	30.2	34.17	31.57	29.86	30.34	30.35	26.36	27.18
gene-YGL017W	55.98	56.91	51.94	51.9	57.21	48.98	56.49	53.95	55.91	56.96
gene-YGL018C	90.94	98.81	82.19	95.41	79.27	72.27	78.22	97.42	109.26	95.75
gene-YGL019W	232.43	249.09	242.93	247.56	232.34	229.14	260.21	247.11	245.88	257.86
gene-YGL020C	301.22	297.08	321.35	325.55	313.91	295.89	304.76	312.77	344.86	379.42
gene-YGL021W	51.24	53.87	50.9	51.4	47.2	47.61	42.45	47.6	45.72	42.4
gene-YGL022W	262.11	256.8	255.2	270.28	258.11	256.5	263.97	249.63	252.14	268.6
gene-YGL023C	61.69	55.08	51.35	53.82	56.34	56.36	55.41	64	50.4	50.5
gene-YGL025C	50.99	52.38	51.6	47.47	52.7	56.97	60.53	60.58	48.23	55.95
gene-YGL026C	307.49	308.62	256.74	297.8	288.87	269.94	301.59	290.84	287.39	304.81
gene-YGL027C	111.45	118.94	110.91	124.66	111.65	114.32	112.34	112.24	121.57	127.18
gene-YGL028C	103.4	107.85	149.62	147.03	115.61	128.62	111.91	127.3	128.17	126.87
gene-YGL029W	340.7	373.18	325.13	313.99	413.71	353.03	335.67	287.68	313.67	351.32
gene-YGL030W	9477.36	8976.64	5123.04	6497.42	6760.46	4922.02	10562	4992.79	5987.99	6242.72
gene-YGL031C	4131.8	4175.3	3656.56	3936.74	4450.44	3934.56	4235.95	3637.09	3452.11	3632.33
gene-YGL032C	104.19	242.23	270.64	181.86	238.45	247.45	133.14	200.27	217.46	331.07
gene-YGL033W	1.15	1.27	1.39	1.51	1.15	0.49	0.89	1.57	1.16	0.86
gene-YGL034C	0	2.29	0	0	0	1.37	2.45	10.4	0.82	0.9
gene-YGL035C	87.55	91.88	87.62	85.04	121.12	129.62	109.49	116.67	93.37	87.81
gene-YGL036W	44.58	42.83	34.24	34.03	41.76	44.62	38.84	44.13	34.84	31.91
gene-YGL037C	1235.38	1246.83	2062.25	1970.83	1636.67	1670.11	1542.09	1630.28	2053.3	2071.91
gene-YGL038C	171.11	181.2	146.01	141.46	185.82	189.89	189.55	212.34	157.26	156.55
gene-YGL039W	87.65	92.02	49.69	48.99	66.91	54.91	82.16	84.73	58.07	61.7
gene-YGL040C	198.2	198.92	185	198.89	195.28	197.12	226.23	192.3	188.11	192.04
gene-YGL041W-A	117.41	114.88	146.29	137.5	148.89	140.87	136.28	140.19	140.11	143.8
gene-YGL043W	191.01	178.44	181.24	196.97	155.38	169.66	167.43	181.18	178.61	171.65
gene-YGL044C	83.49	93.94	98.03	95.8	89.38	94.27	87.89	100.29	92.38	97.1
gene-YGL045W	73.55	77.59	48.79	43.79	39.97	43.08	57.45	62.92	50.84	56.54
gene-YGL047W	94.11	74.47	81	77.07	79.88	66.42	95.58	88.04	87.48	84.88
gene-YGL048C	509.39	511.07	548.51	578.67	523.19	513.08	512.41	538.02	585.2	573.16
gene-YGL049C	60.24	62.38	60.98	58.06	64.73	69.43	60.99	68.98	60.26	62.62
gene-YGL050W	69.12	70.72	63.94	71.4	67.59	59.45	65.95	72.72	65.79	71.23
gene-YGL051W	36	32.37	26.37	28.77	32.73	29.21	36.05	31.78	22.83	25.43
gene-YGL053W	364.91	348.68	152.57	146.46	165.76	165.74	286.73	286.16	253.5	271.93
gene-YGL054C	411.76	411.29	452.19	464.59	419.48	384.5	443.5	414.72	422.49	418.89
gene-YGL055W	1005.57	984.08	811.44	796.23	1237.26	1146.68	1092.8	1115.64	963.79	1040.28
gene-YGL056C	112.35	111.16	101.25	95.26	104.37	106.48	100.51	113.72	99.26	98.15
gene-YGL057C	31.77	28.96	27.06	31.12	26.94	28.15	30.33	34.74	26.59	30.48
gene-YGL058W	176.51	218.5	199.97	190.75	188.37	172.62	172.17	207.76	206.62	178.5
gene-YGL059W	43.97	46.45	50.59	43.53	54.71	52.16	53.83	56.35	62.19	57.04
gene-YGL060W	36.91	38.63	32.17	33.67	33.6	31.48	30.02	33.81	35.88	31.31
gene-YGL061C	56.06	65.31	65.01	53.96	55.88	50.83	47.9	56.62	63.98	55.94
gene-YGL062W	190.68	189.57	80.62	84.23	98.36	102.78	138.94	147.86	117.14	125.04
gene-YGL063W	29.22	30.38	24.2	29.8	30.26	31.11	34.81	33.1	31.63	29.21
gene-YGL064C	23.66	21.79	20.14	23	21.34	19.71	20.99	24.26	16.36	18.28
gene-YGL065C	74.12	77.67	82.49	82.93	84.62	79.31	70.12	80.46	79.04	80.18
gene-YGL066W	44.97	46.2	43.48	41.72	44.63	44.82	43.1	42.91	44.28	44.83
gene-YGL067W	107.29	102.56	93.39	95.03	98.42	93.44	97.55	93.58	97.97	107.59
gene-YGL068W	279.34	260.85	319.2	312.9	303.43	266.74	322.92	290.18	277.74	309.21
gene-YGL070C	235.02	254.46	216.17	259.4	222.35	197.35	247.4	199.06	193.21	209.72
gene-YGL071W	50.81	48.39	35.04	28.42	40.31	43.58	41.9	48.4	33.17	31.54
gene-YGL073W	71.05	72.01	61.27	58.28	62.66	65.18	62.57	72.35	65.27	63.17
gene-YGL075C	20.55	20.68	17.21	19.85	19.24	16.76	19.03	20.7	17.85	18.52
gene-YGL076C	5621.4	5533.15	5326.52	5854.43	5760.37	5090.81	5724.09	4994.45	5001.83	5463.54
gene-YGL077C	276.06	270.37	362.54	370.21	351.03	334.29	308.87	309.36	313.86	350.62
gene-YGL078C	217.35	246.68	237.82	258.63	258.39	244.09	210.24	236.13	224.93	221.6
gene-YGL079W	87.25	96.29	69.97	68.67	72.8	73.88	80.95	85.95	85.45	83.45
gene-YGL080W	235.79	196.29	181.55	154.01	249.56	206.99	214.53	216.1	186.28	203.77
gene-YGL081W	17.42	24.34	14.49	15.44	15.68	14.67	18.74	20.49	13.32	16.55
gene-YGL082W	91.06	92.72	95.53	99.69	116	109.59	98.7	109.26	101.1	111.22
gene-YGL083W	23.05	21.04	19.66	20.18	21.96	20.03	18.73	22.82	21.95	18.27
gene-YGL084C	81.34	85.74	79.1	82.71	84.6	80.84	84.08	78.42	84.77	83.28
gene-YGL085W	64.98	62.18	56.13	56.84	60.85	57.69	68.03	68.46	55.32	54.64
gene-YGL086W	45.58	48.68	40.31	44.9	45.3	44.02	42.41	49.39	40.89	43.62
gene-YGL087C	321.24	273.52	386.01	322.65	320.18	327.7	291.55	328.66	405.79	347.39
gene-YGL089C	22.99	21.46	18.9	10.23	18.7	21.89	35.74	16.22	16.19	18.74
gene-YGL090W	35.99	38.94	28.86	27.03	29.27	27.44	38.81	40.08	32.06	26.83
gene-YGL091C	113.92	110.57	105.05	113.37	107.17	95.72	110.96	113.45	106.7	119.45
gene-YGL092W	49.96	54.46	51.17	51.7	50.37	51.41	45.61	51.97	44.44	48
gene-YGL093W	31.23	31.86	25.97	26.41	29.74	28.8	27.44	32.86	26.95	25.73
gene-YGL094C	36.23	37.17	30.43	32.58	32.73	34.77	28.8	37.28	28.23	30.31
gene-YGL095C	84.4	83.96	92.53	96.04	86.09	90.91	85.66	94.29	98.72	93
gene-YGL096W	21.33	19.35	22.23	19.82	22.51	18.84	19.36	18.72	21.4	16.43
gene-YGL097W	188.34	187.65	183.64	201.78	203.85	181.53	186.78	176.07	174.99	184.62
gene-YGL098W	82.34	86.31	87.78	76.6	69.11	75.48	71.29	86.65	81.65	83.67
gene-YGL099W	102.48	102.32	99.57	110.89	104.94	103.92	95.81	99.12	104.71	101.74
gene-YGL100W	183.03	207.83	199.71	207.07	203.02	191.43	207.29	199.42	185.16	180.7
gene-YGL101W	117.46	118.64	124.55	128.26	139.62	152.52	101.52	128.94	125.85	120.6
gene-YGL103W	9047.51	8628.75	6468.99	7404.47	8621.84	6596.65	10255	6589.35	6672.1	7316.39
gene-YGL104C	49.51	51.12	45.5	47.02	44.44	42.1	50.01	50.21	48.92	52.64
gene-YGL105W	875.89	895.67	898.23	917.96	879.5	834.56	861.62	864.69	829.86	864.9
gene-YGL106W	745.95	726.18	749.37	739.47	712.66	631.41	747.24	753.19	740.5	730.22
gene-YGL107C	42.41	45.27	36.41	40.88	42.6	47.59	43.7	46.69	41.69	38.01
gene-YGL108C	148.42	143.93	178.67	176.12	148.1	172.33	153.58	202.17	160.76	173.94
gene-YGL110C	52.91	54.52	45.83	50.28	52.02	51.89	48.02	51.18	51.75	46.89
gene-YGL111W	164.48	175.79	168.79	175.11	151.34	164.52	142.96	155.16	164.24	152.6
gene-YGL112C	106.94	106.75	128.75	129.84	114.05	121.37	104.27	123.12	127.31	127.83
gene-YGL113W	20.78	24.84	17.27	17.34	18.83	17.22	18.33	21.35	21.74	16.76
gene-YGL114W	73.52	70.89	75	74.3	75.29	76.05	73.99	75.92	75.29	80.71
gene-YGL115W	148.23	165.17	183.66	179.01	178.77	179.81	154.76	161.47	160.36	175.73
gene-YGL116W	62.27	59.89	54.37	53.88	45	50.36	51.45	56.02	47.86	47.35
gene-YGL117W	104.49	106.08	149.64	124.21	126.63	121.52	124.18	132.33	195.25	184.38
gene-YGL118C	0	0	0	0	1.52	1.9	1.18	0.51	0.45	0
gene-YGL119W	69.44	66.97	70.49	71.66	70.41	63.35	64.18	66.19	72.83	71.73
gene-YGL120C	154.66	164.76	169.1	173.18	151.67	164.24	139.21	150.91	146.12	145.23
gene-YGL121C	159.92	164.48	148.99	207.45	129.38	117.62	204.01	202.44	212.17	209.16
gene-YGL122C	211.25	207.72	213.63	193.77	214.47	220.78	209.19	236.58	205.68	196.68
gene-YGL123W	6868.08	6929.11	6227.29	7188.75	6652.51	6166.32	7277.29	6225.12	6117.4	6869.26
gene-YGL124C	39.2	45	42.67	46.08	37.65	35.37	40.89	43.89	42.57	39.28
gene-YGL125W	78.69	78.42	76.32	75.52	77.28	80.1	88.08	85.56	81.17	88.86
gene-YGL126W	194.58	198.55	159.48	158.11	150.95	147.16	217.79	196.26	182.26	196.95
gene-YGL127C	189.39	191.94	167.46	151.41	205.09	142.98	202.86	214.03	190.4	177.52
gene-YGL128C	49.78	50.3	45.93	44.43	43.02	40.7	47.4	53.75	48.49	48.01
gene-YGL129C	69.25	61.59	64.67	67.77	65.16	66.8	63.13	65.9	61.47	59.9
gene-YGL130W	87.82	91.83	94.53	94.56	97.3	99.51	89.16	92.97	96.61	96.72
gene-YGL131C	14.54	15.21	12.44	12.91	13.52	12.46	13.98	14.24	12.09	12.5
gene-YGL133W	27.95	30.04	26.18	26.69	24.87	25.35	24.36	26.78	22.4	25.6
gene-YGL134W	38.64	41.1	35.47	40.33	39.86	40.91	38.07	41.69	37.13	33.57
gene-YGL135W	4364.26	4468.6	3862.15	4407.8	4620.85	3763.8	4611.53	4025.81	3776.98	4356.45
gene-YGL136C	50.29	53.57	49.04	48.08	44.1	45.94	48.56	45.94	49.56	45.06
gene-YGL137W	170.75	182.66	166.21	174.11	176.69	174.79	173.12	167.28	157.23	162.37
gene-YGL138C	0.09	0.19	0.25	0.35	0	0.08	0.51	0.09	0.37	0.08
gene-YGL139W	53.75	51.37	50.95	53.38	55.63	50.9	49.11	53.98	44.79	45.39
gene-YGL140C	39.01	40.34	38.45	41.78	38.79	43.29	38.7	38.16	38.8	37.84
gene-YGL141W	38.46	38.77	29.86	30.58	33.55	32.39	35.36	34.54	33.51	33.82
gene-YGL142C	46.6	48.84	52.01	50.49	51.47	52.45	49.5	46.59	47.67	51.73
gene-YGL143C	51.47	49.23	52.05	50.48	46.76	44.33	46.93	55.48	54.24	52.7
gene-YGL144C	29.05	30.2	17.84	21.42	23.65	19.97	24.81	21.48	20.76	22.95
gene-YGL145W	43.6	44.15	39.78	43.01	40.45	38.46	40.35	41.15	38.19	38.62
gene-YGL146C	9.03	11.68	8.32	11.14	11.25	11.52	14.9	12.74	12.36	11.2
gene-YGL147C	4450.51	4508.83	3549.51	4218.37	4601.29	3679.23	4726.54	3660.63	3450.25	3955.76
gene-YGL148W	624.68	614.91	641.88	665.78	672.84	641.76	634.19	643.16	658.09	708.57
gene-YGL149W	2.69	12.46	0	0	2.92	0	0	0	0	0
gene-YGL150C	43.04	43.62	35.42	35.85	40.09	41.96	38.63	42.33	35.71	36.7
gene-YGL151W	32.2	28.75	28.86	27.1	30.06	31.11	26.31	27.93	25.63	26.42
gene-YGL153W	65.62	76.29	86.62	82.14	77.01	75.84	69.16	81.87	91.74	82.61
gene-YGL154C	61.45	53.57	52.88	47.79	54.14	44.53	55.77	47	57.64	57.77
gene-YGL155W	74.08	83.45	83.89	81.33	80.98	85.72	78.81	88.6	83.11	86.57
gene-YGL156W	39.03	37.63	23.94	23.57	24.72	23.87	32.62	37.29	33.14	32.96
gene-YGL157W	359.14	364.36	348.77	337.64	327.38	351.71	353.97	416.01	398.05	380.87
gene-YGL158W	19.73	23.42	40.66	44.25	89.25	90.23	55.01	55.29	27.44	32.59
gene-YGL159W	59.81	58.3	48.33	49.95	55.26	58.84	50.6	61.26	50.32	51.98
gene-YGL160W	65.16	65.16	69.84	67.63	66.19	68.26	57.77	67.11	69.05	70.92
gene-YGL161C	220.31	212.67	220.62	219.34	217.61	229.52	231.67	234.8	242.37	240.92
gene-YGL162W	36.05	36.57	23.33	23.32	37.22	36.39	39.09	35.97	27.2	23.66
gene-YGL163C	28.1	25.14	19.96	20.09	19.98	19.55	25.17	23.5	16.98	19.85
gene-YGL164C	68.76	70.62	65.01	62.5	70.94	65.96	66.99	76.31	69.58	70.3
gene-YGL166W	120.3	121.3	110.33	105.16	96.89	101.95	130.21	107.72	129.8	121.72
gene-YGL167C	121.44	121.68	86.1	91.74	106.05	100.05	107.22	112.61	95.62	97.57
gene-YGL168W	124.38	131.77	98.01	97.53	132.99	131.82	125.66	101.82	135.25	113.41
gene-YGL169W	83.71	82.15	93.64	97.57	90.6	84.79	81.79	79.54	80.32	87.43
gene-YGL170C	3.86	4.03	2.5	3	3.43	2.74	3.2	3.04	2.42	2.47
gene-YGL171W	87.93	89.81	90.83	105.49	91.61	91.72	75.4	78.7	85.29	81.07
gene-YGL172W	102.37	104.52	103.31	100.81	109.81	105.69	111.4	113.37	109.17	99.09
[truncated: 3,825 more rows]

## Sheet: Log2-fold changes
GeneID	GeneName	LSM5_WT_logFC	TIF35_WT_logFC	UTP6_WT_logFC	PRP22_WT_logFC	LSM5_WT_P.value	TIF35_WT_P.value	UTP6_WT_P.value	PRP22_WT_P.value	LSM5_WT_adj.P.val	TIF35_WT_adj.P.val	UTP6_WT_adj.P.val	PRP22_WT_adj.P.val
gene-ETS1-1	ETS1-1	0.899437	1.23796	1.06469	0.507551	4.16709e-07	1.48618e-08	7.27713e-08	9.8031e-05	0.000351381	2.16388e-05	1.8427e-05	0.00426069
gene-ETS1-2	ETS1-2	0.899437	1.23796	1.06469	0.507551	4.16709e-07	1.48618e-08	7.27713e-08	9.8031e-05	0.000351381	2.16388e-05	1.8427e-05	0.00426069
gene-HRA1	HRA1	-0.636217	-0.320251	-0.0459065	-0.0671836	0.00516338	0.0994338	0.79565	0.70594	0.182252	0.345115	0.926403	0.936963
gene-ICR1	ICR1	0.275821	-0.200095	-0.040534	0.273722	0.0724971	0.207274	0.785224	0.0756034	0.70341	0.512379	0.920335	0.383883
gene-IRT1	IRT1	0.0873909	0.197422	0.105133	-0.208338	0.490288	0.133805	0.408896	0.123991	0.999826	0.406721	0.696726	0.484885
gene-ITS2-1	ITS2-1	-3.04042	-2.98717	-3.0177	-1.19824	0.210606	0.219355	0.214994	0.495687	0.922408	0.529222	0.507549	0.865497
gene-ITS2-2	ITS2-2	-3.04042	-2.98717	-3.0177	-1.19824	0.210606	0.219355	0.214994	0.495687	0.922408	0.529222	0.507549	0.865497
gene-LSR1	LSR1	0.433527	0.674792	0.399338	-0.113682	0.0468508	0.00467325	0.0647	0.58937	0.617003	0.0651125	0.264313	0.902172
gene-NME1	NME1	-0.559803	0.248489	-0.936313	-0.193232	0.0271341	0.276766	0.00147633	0.395346	0.474561	0.587559	0.0203265	0.804616
gene-Q0020	15S_RRNA	-0.507149	0.68319	-0.408399	-0.991678	0.328964	0.142213	0.424978	0.0909141	0.985699	0.41958	0.711227	0.420917
gene-Q0158	21S_RRNA	-0.422326	-0.0425142	-0.294966	-0.373797	0.258713	0.903063	0.417901	0.314182	0.942304	0.961596	0.705465	0.734922
gene-RDN18-1	RDN18-1	0.0583316	0.705408	-0.359647	-0.412707	0.892444	0.133345	0.405	0.340998	0.999826	0.406056	0.69403	0.759164
gene-RDN18-2	RDN18-2	0.0583316	0.705408	-0.359647	-0.412707	0.892444	0.133345	0.405	0.340998	0.999826	0.406056	0.69403	0.759164
gene-RDN25-1	RDN25-1	0.147777	0.718183	0.044376	-0.206733	0.589049	0.0235427	0.869476	0.444313	0.999826	0.165029	0.956401	0.835004
gene-RDN25-2	RDN25-2	0.147777	0.718183	0.044376	-0.206733	0.589049	0.0235427	0.869476	0.444313	0.999826	0.165029	0.956401	0.835004
gene-RDN37-1	RDN37-1	0.545778	1.15676	0.93796	0.191984	0.000114846	7.57497e-08	6.67298e-07	0.0673777	0.0180773	4.0106e-05	8.99505e-05	0.364279
gene-RDN37-2	RDN37-2	0.545778	1.15676	0.93796	0.191984	0.000114846	7.57497e-08	6.67298e-07	0.0673777	0.0180773	4.0106e-05	8.99505e-05	0.364279
gene-RME2	RME2	0.0408888	-0.121912	-0.0868248	-0.044507	0.654514	0.197908	0.350032	0.626757	0.999826	0.499616	0.648498	0.91956
gene-RME3	RME3	-1.13793	-0.814698	1.23147	-0.476905	0.224607	0.362708	0.0963716	0.572922	0.924742	0.665537	0.329383	0.894078
gene-RPR1	RPR1	-0.240265	0.349489	-0.896186	-0.689814	0.632609	0.477927	0.111829	0.202156	0.999826	0.745576	0.357852	0.610368
gene-RUF20	RUF20	-0.13197	-0.234659	-0.232545	0.128829	0.782708	0.631352	0.632696	0.780964	0.999826	0.840467	0.848256	0.954323
gene-RUF21	RUF21	0.183092	0.18055	-0.0249587	0.328163	0.707116	0.712243	0.959988	0.497725	0.999826	0.883704	0.987173	0.865497
gene-RUF23	RUF23	0.40824	-2.07358	-2.1041	-0.373712	0.806783	0.396351	0.389663	0.840649	0.999826	0.689949	0.683286	0.968741
gene-RUF5-1	RUF5-1	-0.0556903	-0.917849	-0.991548	-0.165153	0.715403	4.63773e-05	2.25482e-05	0.287844	0.999826	0.00318381	0.000918327	0.709994
gene-RUF5-2	RUF5-2	-0.0556903	-0.917849	-0.991548	-0.165153	0.715403	4.63773e-05	2.25482e-05	0.287844	0.999826	0.00318381	0.000918327	0.709994
gene-SCR1	SCR1	0.282665	0.321659	-0.599046	-0.921129	0.395974	0.336402	0.0900281	0.0161173	0.999826	0.643118	0.319126	0.16219
gene-snR10	snR10	-1.00263	-2.55005	-0.323416	-1.80899	0.304473	0.0276879	0.733771	0.0839213	0.969518	0.177985	0.896072	0.405945
gene-snR11	snR11	-0.740176	0.231586	-0.254131	-0.428443	0.0935824	0.578423	0.541962	0.311152	0.75702	0.811743	0.795115	0.732455
gene-snR17a	snR17a	0.0127744	0.380251	-0.0874606	-0.434978	0.943532	0.0512862	0.63147	0.0352578	0.999826	0.248289	0.848067	0.258291
gene-snR17b	snR17b	-1.0426	-0.847233	-0.893272	-0.392564	0.00227672	0.00717263	0.00530512	0.123584	0.110887	0.0838823	0.052546	0.484354
gene-snR19	snR19	0.0799101	0.059951	-0.320014	-0.410752	0.651108	0.735043	0.0985705	0.0423573	0.999826	0.891853	0.333073	0.281287
gene-snR191	snR191	1.10483	2.1547	0.869824	2.90612	0.697185	0.40564	0.761928	0.251862	0.999826	0.69517	0.910276	0.669017
gene-snR30	snR30	0.025676	0.431029	0.259666	-0.239408	0.833671	0.00394742	0.0517903	0.0701688	0.999826	0.0581293	0.232797	0.370553
gene-snR31	snR31	-0.00415762	-0.152824	-0.73122	-0.918662	0.992137	0.71818	0.104604	0.0484036	0.999826	0.88449	0.347132	0.300856
gene-snR34	snR34	4.76503	4.05404	3.76572	1.25206	0.104181	0.160438	0.189917	0.676977	0.782901	0.446773	0.47614	0.930341
gene-snR35	snR35	3.58585	3.05033	7.83013	3.32374	0.522618	0.598372	0.161216	0.558604	0.999826	0.824483	0.437522	0.886081
gene-snR37	snR37	0.0805097	0.460585	0.329784	0.196879	0.843782	0.263094	0.419071	0.629227	0.999826	0.573727	0.705876	0.920762
gene-snR42	snR42	0.103054	0.348507	0.344022	-0.144017	0.754075	0.298714	0.304512	0.664408	0.999826	0.607453	0.609023	0.929055
gene-snR43	snR43	-3.10277	0.297664	0.560656	0.244144	0.552614	0.919976	0.846095	0.936315	0.999826	0.967661	0.946731	0.990561
gene-snR44	snR44	-0.866027	-2.27938	-8.13512	-4.86928	0.463048	0.0767805	0.0440104	0.0199295	0.999826	0.30342	0.214311	0.181075
gene-snR46	snR46	-7.54236	-0.0392576	0.874189	-3.98855	0.0406268	0.970544	0.41768	0.0175799	0.588256	0.987845	0.705296	0.170643
gene-snR5	snR5	-3.4664	-0.131985	-1.00084	-4.1972	0.148274	0.946953	0.616775	0.111545	0.860364	0.977499	0.841043	0.463696
gene-snR63	snR63	-1.1469	-0.0674081	-0.478869	-1.8902	0.169251	0.932042	0.548671	0.037841	0.886374	0.970661	0.798665	0.266811
gene-snR7-L	snR7-L	-2.97124	0.295219	-2.94852	-0.368008	0.428099	0.892721	0.432781	0.878049	0.999826	0.95732	0.716735	0.979316
gene-snR81	snR81	-4.25886	-4.20561	-1.24456	-4.22351	0.501603	0.508148	0.717999	0.505202	0.999826	0.7665	0.887026	0.866013
gene-snR82	snR82	-0.0724841	-0.339112	-0.815407	-0.985524	0.857781	0.409678	0.064428	0.0307774	0.999826	0.697446	0.264245	0.240278
gene-snR83	snR83	-0.375518	-0.251297	-0.323861	-0.668827	0.390774	0.562194	0.457305	0.139423	0.999826	0.800262	0.736748	0.516096
gene-snR84	snR84	-0.352638	-0.179779	-0.58963	-0.467913	0.0484868	0.280937	0.00363229	0.0136874	0.628924	0.591768	0.0403711	0.147895
gene-snR86	snR86	-0.0172966	0.240406	0.0684619	-0.184787	0.871362	0.0414222	0.525211	0.103877	0.999826	0.22296	0.784836	0.448351
gene-SRG1	SRG1	-0.116697	-0.100899	0.113889	0.144416	0.442959	0.505798	0.452989	0.344955	0.999826	0.765416	0.73367	0.761624
gene-TLC1	TLC1	0.0291274	0.198275	0.0956666	0.0567106	0.772409	0.0683303	0.351016	0.575386	0.999826	0.284864	0.648753	0.895762
gene-YAL001C	TFC3	-0.0646712	0.037899	-0.0751171	-0.0119464	0.576181	0.741354	0.51802	0.917107	0.999826	0.894906	0.781554	0.986687
gene-YAL002W	VPS8	-0.0139298	-0.222776	-0.151645	-0.0234515	0.920575	0.138384	0.296148	0.867209	0.999826	0.413229	0.601222	0.976018
gene-YAL003W	EFB1	-0.094806	-0.28675	-0.0952857	-0.0489834	0.780341	0.400981	0.779057	0.885337	0.999826	0.692971	0.917706	0.981199
gene-YAL005C	SSA1	0.0244367	0.231666	0.327362	-0.0281086	0.94251	0.502153	0.3508	0.933582	0.999826	0.76279	0.648753	0.990342
gene-YAL007C	ERP2	-0.0729227	0.175473	0.164192	0.144312	0.568924	0.186136	0.214003	0.270769	0.999826	0.482801	0.506697	0.690135
gene-YAL008W	FUN14	0.0558511	0.172347	0.168514	0.0211081	0.59146	0.11572	0.123177	0.838343	0.999826	0.376721	0.381621	0.967964
gene-YAL009W	SPO7	0.0826514	0.190035	0.0590493	-0.00829285	0.500751	0.137354	0.628796	0.945601	0.999826	0.412344	0.846786	0.99157
gene-YAL010C	MDM10	-0.191053	-0.000530411	-0.0432152	-0.104978	0.399662	0.998097	0.846122	0.639324	0.999826	0.999533	0.946731	0.923538
gene-YAL011W	SWC3	0.00940089	-0.120452	-0.112078	0.034959	0.947275	0.409532	0.440739	0.806118	0.999826	0.697446	0.72408	0.95996
gene-YAL012W	CYS3	-0.0192368	0.104854	0.0140953	-0.234472	0.901897	0.507353	0.928058	0.148168	0.999826	0.766384	0.974402	0.532123
gene-YAL013W	DEP1	0.086928	0.130172	-0.00315473	0.0051047	0.452073	0.267576	0.977951	0.964331	0.999826	0.576907	0.993004	0.996675
gene-YAL014C	SYN8	-0.0449317	-0.284949	-0.201259	-0.322881	0.721887	0.0406357	0.129906	0.0234437	0.999826	0.220973	0.391397	0.201422
gene-YAL015C	NTG1	0.0537043	0.0922218	-0.0107672	0.103611	0.606319	0.381768	0.917276	0.327859	0.999826	0.678022	0.969931	0.748697
gene-YAL016W	TPD3	0.0889455	0.163679	0.0653421	0.0780161	0.392368	0.129369	0.526495	0.451272	0.999826	0.399494	0.784836	0.839458
gene-YAL017W	PSK1	0.191321	0.0594952	-0.0132503	0.268384	0.0954432	0.585525	0.902916	0.0262638	0.758643	0.817181	0.966295	0.215978
gene-YAL018C	LDS1	0.11203	-0.683228	-0.642407	-0.857095	0.817136	0.220916	0.243135	0.139043	0.999826	0.531221	0.536982	0.515133
gene-YAL019W	FUN30	-0.191573	-0.395259	-0.246026	-0.113634	0.310986	0.0520013	0.20053	0.541319	0.974333	0.249233	0.491448	0.878327
gene-YAL020C	ATS1	0.0146708	-0.116466	-0.170029	-0.300527	0.940787	0.558803	0.397563	0.148102	0.999826	0.798643	0.688602	0.532123
gene-YAL021C	CCR4	0.0260596	-0.0551749	-0.151003	0.0318305	0.8423	0.674806	0.263021	0.808114	0.999826	0.863489	0.565669	0.960344
gene-YAL022C	FUN26	0.0591195	0.0637245	-0.0828327	0.0572019	0.696787	0.674682	0.586511	0.706117	0.999826	0.863489	0.822893	0.936984
gene-YAL023C	PMT2	-0.0230791	-0.0617223	0.0165861	0.0892745	0.942471	0.84698	0.958642	0.78063	0.999826	0.941167	0.987116	0.954322
gene-YAL024C	LTE1	-0.25371	-0.478758	-0.211669	-0.0546312	0.139544	0.0152172	0.2098	0.732466	0.849535	0.133472	0.502545	0.945934
gene-YAL025C	MAK16	-0.214212	-0.286985	0.0614781	-0.0918011	0.424083	0.289566	0.816229	0.728848	0.999826	0.598239	0.934627	0.944501
gene-YAL026C	DRS2	0.0470239	0.07552	0.152929	0.164592	0.734173	0.58728	0.280249	0.247128	0.999826	0.818439	0.585636	0.665964
gene-YAL027W	SAW1	0.15308	-0.0353499	0.0372541	-0.0139046	0.26523	0.791844	0.780764	0.917182	0.947035	0.914339	0.918962	0.986687
gene-YAL028W	FRT2	0.277352	0.0656075	-0.366309	0.014861	0.0756211	0.658117	0.0320913	0.920025	0.716056	0.855171	0.174317	0.986692
gene-YAL029C	MYO4	-0.161029	-0.224144	-0.129505	-0.175346	0.339289	0.192751	0.438729	0.300391	0.993115	0.492793	0.721796	0.720835
gene-YAL030W	SNC1	-0.000896165	0.142208	0.0197272	-0.167946	0.995472	0.377101	0.900612	0.298641	0.999826	0.675557	0.965771	0.719158
gene-YAL031C	GIP4	0.146215	-0.0332905	-0.161334	0.185415	0.118781	0.710044	0.0923451	0.0549203	0.82625	0.882667	0.323609	0.321463
gene-YAL032C	PRP45	0.0321004	-0.0875	-0.372272	0.12808	0.77907	0.45041	0.00673875	0.275208	0.999826	0.726041	0.0614186	0.696572
gene-YAL033W	POP5	0.00524736	0.0337437	0.0388561	0.0346125	0.97498	0.8403	0.816573	0.836261	0.999826	0.93915	0.934627	0.967121
gene-YAL034C	FUN19	0.0894714	0.0466893	-0.20381	-0.22913	0.563903	0.762123	0.202905	0.156193	0.999826	0.904692	0.494478	0.548008
gene-YAL034W-A	MTW1	0.183212	0.168379	0.297134	0.00686616	0.218653	0.256909	0.0570891	0.962248	0.924303	0.568805	0.246286	0.996675
gene-YAL035W	FUN12	-0.104465	-0.0682743	0.0052722	0.0670221	0.307942	0.49933	0.95798	0.507426	0.97257	0.760038	0.986958	0.866388
gene-YAL036C	RBG1	-0.186286	-0.102529	0.057898	-0.137094	0.489987	0.701838	0.828551	0.609653	0.999826	0.877084	0.938945	0.912976
gene-YAL037W	YAL037W	-0.164677	0.162355	0.307457	-0.0808887	0.278449	0.275129	0.0498441	0.585396	0.959198	0.585654	0.228576	0.900633
gene-YAL038W	CDC19	0.0342679	0.010216	-0.033155	0.00119644	0.866821	0.959975	0.870622	0.995312	0.999826	0.982928	0.956401	0.999438
gene-YAL039C	CYC3	0.0926008	-0.0795703	-0.247758	-0.181794	0.633716	0.68152	0.215643	0.355979	0.999826	0.866253	0.508478	0.771924
gene-YAL040C	CLN3	-0.211217	-0.671627	-0.701418	-0.328265	0.204254	0.00125522	0.000911872	0.0597852	0.914449	0.0283349	0.0142716	0.337066
gene-YAL041W	CDC24	-0.0423942	-0.19901	-0.342449	-0.136158	0.718966	0.11205	0.012756	0.261646	0.999826	0.370154	0.0946379	0.680927
gene-YAL042W	ERV46	0.098892	0.184822	0.113229	0.125755	0.511224	0.231154	0.453164	0.406144	0.999826	0.539802	0.73373	0.81201
gene-YAL043C	PTA1	0.00197455	-0.285419	-0.134626	-0.0554622	0.991752	0.156208	0.486673	0.77219	0.999826	0.442018	0.761521	0.95182
gene-YAL044C	GCV3	0.544598	0.866292	0.656629	0.572759	0.101611	0.0172012	0.0551649	0.0868752	0.777082	0.140307	0.24084	0.412021
gene-YAL044W-A	BOL1	0.220784	0.400514	0.388696	0.153891	0.393646	0.138061	0.14939	0.546315	0.999826	0.412766	0.419671	0.882101
gene-YAL046C	BOL3	0.217259	-0.254359	0.0647376	-0.104449	0.35337	0.279757	0.77805	0.650026	0.997987	0.590488	0.917651	0.923538
gene-YAL047C	SPC72	-0.180382	-0.203103	-0.159686	-0.220272	0.21755	0.171231	0.271632	0.14063	0.92328	0.461476	0.575016	0.517392
gene-YAL048C	GEM1	0.0998625	-0.0658212	-0.0576636	-0.0366387	0.391219	0.57367	0.620553	0.752124	0.999826	0.80956	0.842763	0.95122
gene-YAL049C	AIM2	0.0500268	0.206592	0.148651	-0.105502	0.656765	0.0856962	0.201788	0.35567	0.999826	0.317941	0.492611	0.771924
gene-YAL051W	OAF1	-0.101502	-0.0895212	-0.221624	-0.172708	0.487598	0.540147	0.147382	0.24929	0.999826	0.790605	0.417689	0.666296
gene-YAL053W	FLC2	0.0569297	-0.178924	-0.23866	-0.0173895	0.779306	0.385518	0.253177	0.931649	0.999826	0.682449	0.551753	0.990214
gene-YAL054C	ACS1	0.0459734	-0.297681	-0.305492	-0.161991	0.728015	0.0489228	0.0436412	0.245759	0.999826	0.243931	0.213406	0.664618
gene-YAL055W	PEX22	0.0610877	0.0298037	-0.1577	-0.220528	0.638375	0.818002	0.238228	0.108903	0.999826	0.927398	0.531256	0.456426
gene-YAL056W	GPB2	0.139447	0.0573004	0.0480229	0.186364	0.255544	0.632323	0.68791	0.137031	0.938254	0.840979	0.873994	0.510776
gene-YAL058W	CNE1	0.0388427	0.105702	0.0724334	0.0467977	0.826492	0.553575	0.683501	0.791847	0.999826	0.795562	0.871434	0.956305
gene-YAL059W	ECM1	-0.105479	-0.263345	-0.00769928	-0.0453542	0.626855	0.237256	0.971544	0.8337	0.999826	0.54724	0.989795	0.967121
gene-YAL060W	BDH1	0.291552	0.527518	0.359334	0.299248	0.101251	0.0078542	0.0496282	0.0935186	0.777082	0.087967	0.228576	0.424445
gene-YAL061W	BDH2	0.771457	1.08262	0.924774	1.0693	1.9503e-05	7.17272e-07	3.4501e-06	8.1333e-07	0.00567928	0.000167096	0.000239207	0.000215311
gene-YAL062W	GDH3	0.0318827	-0.146418	-0.239515	-0.321605	0.844745	0.381855	0.165549	0.0728744	0.999826	0.678022	0.442692	0.375594
gene-YAL063C	FLO9	0.125605	-0.320283	-0.36749	-0.217864	0.429065	0.0785498	0.0484142	0.205234	0.999826	0.306934	0.224959	0.613214
gene-YAL063C-A	YAL063C-A	-0.599248	-2.05569	-2.08622	-0.901182	0.684213	0.278003	0.271304	0.561915	0.999826	0.588358	0.574573	0.887603
gene-YAL064C-A	TDA8	-0.871382	0.0691538	0.510282	-0.621765	0.124878	0.879374	0.250808	0.2387	0.830236	0.952335	0.548931	0.656688
gene-YAL064W	YAL064W	-1.62579	-1.57255	-1.60307	-1.59044	0.233424	0.249161	0.240632	0.243197	0.927119	0.559894	0.534346	0.662168
gene-YAL064W-B	YAL064W-B	-0.000311046	-0.328189	0.350025	0.604263	0.999724	0.728474	0.685936	0.475198	0.999826	0.88841	0.873109	0.85392
gene-YAL065C	YAL065C	-1.59591	-0.593534	-0.577357	-1.50632	0.196434	0.567236	0.573862	0.214306	0.911099	0.803791	0.816474	0.626112
gene-YAL067C	SEO1	-0.174489	0.179734	-1.0936	-1.31358	0.199824	0.178353	9.33474e-06	2.40013e-06	0.911099	0.469516	0.000485406	0.000411129
gene-YAR002C-A	ERP1	0.138451	0.28273	0.345128	0.144453	0.271785	0.0382413	0.0155097	0.25193	0.952965	0.212314	0.108045	0.669017
gene-YAR002W	NUP60	-0.0116175	-0.00301051	0.198512	0.119633	0.913388	0.977513	0.083115	0.27566	0.999826	0.99199	0.302789	0.696735
gene-YAR003W	SWD1	-0.0949577	-0.129933	-0.163553	0.0555638	0.367444	0.225301	0.134025	0.592834	0.999826	0.534888	0.397637	0.90475
gene-YAR007C	RFA1	0.0257033	-0.0188767	-0.0789216	-0.115726	0.86079	0.897523	0.592615	0.436213	0.999826	0.959467	0.82668	0.829418
gene-YAR008W	SEN34	-0.0459072	-0.209267	-0.184582	-0.19954	0.760753	0.182793	0.23566	0.202301	0.999826	0.477607	0.527238	0.610368
gene-YAR009C	YAR009C	-0.558634	-0.911156	-1.22716	-0.780592	0.00354344	8.51284e-05	5.68074e-06	0.000310017	0.140388	0.00476719	0.000343814	0.00950283
gene-YAR014C	BUD14	0.0640666	0.0130385	0.0849665	0.166644	0.622045	0.919702	0.515022	0.213467	0.999826	0.967661	0.780472	0.625053
gene-YAR015W	ADE1	0.577104	0.8959	0.569475	0.799419	0.00279961	0.000107996	0.00302183	0.000269856	0.123522	0.00556608	0.0352207	0.00873134
gene-YAR018C	KIN3	-0.291004	-0.456813	-0.511218	-0.808405	0.0125872	0.000669763	0.00027508	4.58267e-06	0.315982	0.0190278	0.00604553	0.000556324
gene-YAR019C	CDC15	0.0468931	-0.135909	-0.175272	0.0531417	0.737441	0.350022	0.234416	0.704911	0.999826	0.653584	0.526674	0.93638
gene-YAR023C	YAR023C	-0.0894329	-0.355681	-0.531868	-0.441544	0.694804	0.144099	0.0400061	0.0779501	0.999826	0.423385	0.202605	0.39069
gene-YAR027W	UIP3	-0.279582	-0.123174	-0.70215	-0.751895	0.137037	0.495708	0.0018648	0.00114025	0.847591	0.758782	0.0246175	0.0249655
gene-YAR028W	YAR028W	0.264827	0.786433	0.787222	0.355531	0.0795342	0.000123459	0.000122492	0.0248489	0.723761	0.00614403	0.00346307	0.208441
gene-YAR029W	YAR029W	-0.268109	3.43315	3.03207	2.55932	0.909295	0.0906485	0.130365	0.1973	0.999826	0.329343	0.392004	0.605096
gene-YAR031W	PRM9	-0.209887	-0.413933	-0.453188	-0.364562	0.337544	0.0785733	0.057348	0.113826	0.992105	0.306934	0.246476	0.467837
gene-YAR033W	MST28	0.0510299	-0.00176046	0.0493559	0.0396458	0.699571	0.98935	0.708951	0.764087	0.999826	0.997475	0.883024	0.95182
gene-YAR035W	YAT1	0.225508	0.303077	0.209325	0.297542	0.467645	0.331453	0.50149	0.33894	0.999826	0.639762	0.772539	0.759164
gene-YAR042W	SWH1	-0.137951	-0.245296	-0.17251	-0.120208	0.412847	0.159675	0.310536	0.474057	0.999826	0.446113	0.612482	0.853147
gene-YAR050W	FLO1	-0.00167783	-0.451265	-0.23612	-0.259085	0.994221	0.0922722	0.337871	0.297334	0.999826	0.331408	0.638883	0.716976
gene-YAR061W	pseudogene_YAR061W	0.0311575	-0.652779	0.0636103	-0.155458	0.899819	0.0333487	0.79736	0.546003	0.999826	0.197783	0.927195	0.882086
gene-YAR064W	YAR064W	3.17712	0.159434	2.4563	2.96879	0.0378707	0.928208	0.103118	0.0509019	0.571396	0.970523	0.343872	0.310097
gene-YAR066W	YAR066W	-0.0658403	-0.497215	-0.397598	-0.111365	0.768633	0.0600589	0.114032	0.624735	0.999826	0.266059	0.362709	0.918571
gene-YAR068W	YAR068W	0.0228212	0.188738	-0.182661	0.0602887	0.94224	0.545839	0.579887	0.848175	0.999826	0.793551	0.819689	0.971631
gene-YAR071W	PHO11	-0.135216	0.211733	-0.903908	-0.0921091	0.475473	0.256926	0.00115778	0.62433	0.999826	0.568805	0.0170276	0.918207
gene-YBL001C	ECM15	0.160352	0.0142495	0.294963	0.127179	0.149918	0.891948	0.0162484	0.24362	0.861309	0.957197	0.110421	0.66301
gene-YBL002W	HTB2	0.355437	0.409303	0.411554	0.451424	0.0148843	0.00679953	0.00663675	0.0037703	0.342509	0.0809258	0.0606716	0.059956
gene-YBL003C	HTA2	0.29456	0.276701	0.270889	0.358759	0.0492225	0.0614567	0.066553	0.0210142	0.631075	0.268807	0.268053	0.187135
gene-YBL004W	UTP20	-0.29114	-0.149139	0.0443684	0.0952419	0.191006	0.488057	0.833012	0.651539	0.903291	0.754765	0.941118	0.923538
gene-YBL005W	PDR3	-0.069981	-0.236028	-0.16303	-0.0588185	0.603004	0.10199	0.240838	0.66188	0.999826	0.350437	0.534346	0.927549
gene-YBL005W-B	YBL005W-B	-0.326725	-0.476778	-0.431309	-0.349252	0.0146629	0.00141988	0.00283292	0.0102597	0.339287	0.0301802	0.0339484	0.123202
gene-YBL006C	LDB7	0.154337	0.0838364	-0.0228796	0.00525434	0.108734	0.362519	0.800019	0.95356	0.79656	0.665537	0.928911	0.99295
gene-YBL007C	SLA1	0.107291	-0.165662	-0.154163	0.109265	0.343013	0.154686	0.182655	0.334633	0.995654	0.440748	0.469157	0.755574
gene-YBL008W	HIR1	-0.205826	-0.293273	-0.284283	-0.159474	0.178433	0.0676842	0.0744571	0.288935	0.890758	0.283592	0.286442	0.710925
gene-YBL009W	ALK2	-0.0238015	-0.082006	0.163233	-0.0420193	0.868162	0.571766	0.265769	0.770269	0.999826	0.807709	0.568993	0.95182
gene-YBL010C	YBL010C	-0.258316	-0.000602099	-0.0795217	-0.12399	0.141319	0.997114	0.634822	0.462562	0.85206	0.999533	0.84985	0.845827
gene-YBL011W	SCT1	0.171576	0.091618	0.0808277	0.344659	0.139596	0.414001	0.469565	0.00830803	0.849535	0.700913	0.748017	0.106292
gene-YBL013W	FMT1	0.311238	0.184699	-0.101671	0.525976	0.432154	0.646344	0.807847	0.18307	0.999826	0.848804	0.931863	0.587876
gene-YBL014C	RRN6	-0.195505	-0.529804	-0.366762	-0.337615	0.198163	0.00416112	0.027798	0.039536	0.911099	0.0601348	0.15936	0.272494
gene-YBL015W	ACH1	0.301062	0.222297	0.123216	0.186135	0.12023	0.239895	0.505595	0.320628	0.82625	0.550058	0.775664	0.742366
gene-YBL016W	FUS3	-0.148178	0.029465	-0.0590447	-0.157885	0.332648	0.844021	0.694177	0.303365	0.988945	0.940586	0.874138	0.724395
gene-YBL017C	PEP1	-0.1874	-0.269488	-0.507399	-0.30885	0.101637	0.0260467	0.000507309	0.0132776	0.777082	0.173963	0.00917567	0.145378
gene-YBL018C	POP8	-0.271041	-0.779672	-0.558992	-0.453318	0.265541	0.00614167	0.0339166	0.0754446	0.947035	0.0764115	0.180315	0.383411
gene-YBL019W	APN2	0.0552089	-0.0298032	-0.0527563	-0.161071	0.630736	0.795565	0.647475	0.181048	0.999826	0.915986	0.853917	0.585466
gene-YBL020W	RFT1	-0.0965076	-0.0377653	0.0532868	0.124984	0.484823	0.782547	0.697292	0.368791	0.999826	0.910237	0.874845	0.782872
gene-YBL021C	HAP3	0.0869377	0.343143	0.384425	0.172157	0.749739	0.222939	0.175747	0.530406	0.999826	0.532349	0.458837	0.87439
gene-YBL022C	PIM1	0.0100927	-0.128914	-0.0267386	0.0308615	0.955682	0.483234	0.883032	0.865153	0.999826	0.750294	0.959732	0.975832
gene-YBL023C	MCM2	-0.0949329	-0.401357	-0.272882	-0.195056	0.438149	0.00628796	0.0419519	0.127755	0.999826	0.077097	0.207585	0.490832
gene-YBL024W	NCL1	-0.0336173	0.0471289	0.132753	0.134136	0.853822	0.796334	0.471956	0.467451	0.999826	0.916141	0.749161	0.84811
gene-YBL025W	RRN10	0.131801	0.540923	0.55673	0.470001	0.532097	0.022172	0.0192634	0.0413364	0.999826	0.16041	0.124382	0.279284
gene-YBL026W	LSM2	0.53358	0.399053	0.433921	0.397207	0.072522	0.164126	0.133716	0.16605	0.70341	0.451711	0.397321	0.561272
gene-YBL027W	RPL19B	0.104849	0.083611	0.166943	0.161196	0.621831	0.692557	0.436894	0.45206	0.999826	0.873714	0.720405	0.83966
gene-YBL028C	YBL028C	-0.18397	-0.33697	0.0511049	0.213784	0.415531	0.148808	0.818852	0.348177	0.999826	0.43229	0.934627	0.765451
gene-YBL029C-A	YBL029C-A	0.390856	0.517633	0.257297	0.0104261	0.0737163	0.0239833	0.2191	0.958755	0.705472	0.166681	0.513083	0.994826
gene-YBL029W	YBL029W	-0.421593	-0.339063	-0.294678	-0.362713	0.0731076	0.139125	0.192264	0.116143	0.705472	0.413348	0.479343	0.472654
gene-YBL030C	PET9	0.0521137	-0.107725	0.148816	0.018766	0.846777	0.687323	0.584884	0.944288	0.999826	0.870695	0.82236	0.990891
gene-YBL031W	SHE1	-0.2147	-0.0483663	0.0672621	0.132962	0.111691	0.703534	0.596235	0.303097	0.808266	0.877887	0.829742	0.724052
gene-YBL032W	HEK2	0.0474737	0.0270461	0.021719	0.0502898	0.759499	0.861312	0.888408	0.745751	0.999826	0.945041	0.961055	0.948723
gene-YBL033C	RIB1	-0.0375465	-0.0446229	-0.222803	-0.128415	0.775443	0.734771	0.110199	0.338581	0.999826	0.891836	0.354876	0.759005
gene-YBL034C	STU1	-0.268546	-0.289047	-0.337228	-0.052238	0.0870045	0.0712059	0.0403252	0.715096	0.739729	0.291839	0.203689	0.939481
gene-YBL035C	POL12	-0.162327	-0.235504	-0.0601769	-0.184026	0.271598	0.123553	0.675037	0.217475	0.952884	0.390435	0.866414	0.630395
gene-YBL036C	YBL036C	-0.291036	-0.0820336	-0.0995893	-0.207878	0.00632769	0.365681	0.276298	0.0354019	0.205865	0.667492	0.580001	0.258462
gene-YBL037W	APL3	-0.00859125	-0.209928	-0.386226	-0.111508	0.947357	0.132356	0.0129136	0.403044	0.999826	0.404383	0.0953213	0.809703
gene-YBL038W	MRPL16	0.0197635	0.155484	0.0463462	0.114964	0.859231	0.180598	0.678469	0.313327	0.999826	0.472934	0.868371	0.734563
gene-YBL039C	URA7	-0.228591	-0.233377	-0.0245187	-0.1892	0.547	0.538646	0.948132	0.617233	0.999826	0.789002	0.982898	0.914438
gene-YBL040C	ERD2	-0.096894	0.113582	-0.0500062	-0.136716	0.323226	0.252125	0.604373	0.171758	0.978411	0.563031	0.834845	0.568039
gene-YBL041W	PRE7	-0.0638198	-0.0435794	-0.0547394	-0.171128	0.507071	0.648183	0.568015	0.0905675	0.999826	0.850397	0.813205	0.420447
gene-YBL042C	FUI1	-0.256555	-0.205568	-0.0186802	-0.23971	0.417934	0.514051	0.952313	0.448257	0.999826	0.770217	0.983905	0.837283
gene-YBL043W	ECM13	0.256189	0.399558	0.444269	0.0265814	0.246779	0.0807991	0.0546115	0.903659	0.935853	0.311132	0.239862	0.985896
gene-YBL044W	YBL044W	-1.14862	-0.360884	-1.1259	1.34178	0.254192	0.687442	0.264128	0.0897473	0.937565	0.870695	0.567616	0.418523
gene-YBL045C	COR1	0.298619	0.338213	0.552227	0.485079	0.0400122	0.0230529	0.001252	0.00303799	0.588256	0.163208	0.0179156	0.0509009
gene-YBL046W	PSY4	0.0554363	-0.019596	0.0482557	0.104589	0.691462	0.888168	0.729561	0.458076	0.999826	0.956312	0.894029	0.842738
gene-YBL047C	EDE1	-0.0085242	-0.0927725	-0.0698561	0.0647134	0.942943	0.442601	0.560746	0.589282	0.999826	0.721517	0.807164	0.902172
gene-YBL048W	RRT1	0.485981	2.09019	1.21321	0.314505	0.644272	0.0419014	0.228442	0.772466	0.999826	0.223849	0.521221	0.95182
gene-YBL049W	MOH1	-0.482558	0.0801749	-0.604755	-0.583498	0.00332748	0.548493	0.000679636	0.000890204	0.136704	0.79384	0.0113477	0.0207382
gene-YBL050W	SEC17	0.0548795	0.193186	0.0331989	-0.0393225	0.624114	0.103457	0.766008	0.724527	0.999826	0.3536	0.911421	0.943373
gene-YBL051C	PIN4	-0.16609	-0.43137	-0.286212	-0.260977	0.249355	0.00907297	0.0599835	0.0823925	0.936863	0.0964251	0.251689	0.403578
gene-YBL052C	SAS3	0.154119	-0.132611	0.0166232	0.185985	0.289608	0.365837	0.907252	0.206397	0.960321	0.667492	0.967707	0.614388
gene-YBL054W	TOD6	-0.332577	-0.301969	0.234801	-0.196723	0.0861297	0.115164	0.2092	0.288766	0.739619	0.376384	0.502545	0.710925
gene-YBL055C	YBL055C	0.0486329	-0.0255631	0.0136452	0.0751588	0.719497	0.849996	0.919527	0.580443	0.999826	0.942032	0.970173	0.899309
gene-YBL056W	PTC3	0.133125	0.133735	0.0374778	0.184536	0.200504	0.198388	0.70869	0.0855623	0.911099	0.50052	0.883024	0.410135
gene-YBL057C	PTH2	0.179948	0.135872	0.210435	0.103464	0.148787	0.265501	0.0966524	0.390841	0.861142	0.575719	0.329762	0.800289
gene-YBL058W	SHP1	-0.0209963	0.0837808	0.0229148	0.027247	0.895898	0.604174	0.886504	0.865245	0.999826	0.826182	0.961055	0.975832
gene-YBL059C-A	CMC2	0.124137	0.277418	0.310691	0.450968	0.449792	0.107496	0.0754889	0.015778	0.999826	0.361884	0.288104	0.161212
gene-YBL059W	IAI11	0.291305	0.195612	-0.0365133	0.0790937	0.0537515	0.175655	0.79247	0.57071	0.646259	0.465641	0.923836	0.892684
gene-YBL060W	YEL1	-0.0764653	-0.225832	-0.148571	-0.0450382	0.709692	0.288249	0.475492	0.826135	0.999826	0.597788	0.751392	0.964806
gene-YBL061C	SKT5	-0.230983	-0.337189	-0.392367	-0.198588	0.061141	0.0111565	0.00459186	0.100655	0.673288	0.109958	0.0482726	0.440101
gene-YBL063W	KIP1	0.00348165	-0.227211	-0.0825588	0.22338	0.983788	0.216344	0.635868	0.201164	0.999826	0.526285	0.85055	0.610368
gene-YBL064C	PRX1	-0.0741036	0.0401465	-0.205408	-0.34534	0.597231	0.77378	0.158979	0.027182	0.999826	0.908384	0.433582	0.219872
gene-YBL066C	SEF1	-0.02158	-0.391046	-0.498695	-0.189203	0.894917	0.0394457	0.0131703	0.270438	0.999826	0.216197	0.0963543	0.689666
gene-YBL067C	UBP13	-0.029485	-0.182486	-0.21528	-0.0361408	0.813628	0.163867	0.106075	0.772842	0.999826	0.451661	0.34962	0.95182
gene-YBL068W	PRS4	-0.0224154	-0.030908	0.0785112	-0.0923232	0.889649	0.848309	0.628777	0.570281	0.999826	0.941579	0.846786	0.892684
gene-YBL069W	AST1	0.134543	0.786881	1.0924	0.36066	0.345489	0.000115044	5.66906e-06	0.0225725	0.997987	0.00587584	0.000343814	0.196506
gene-YBL071C	YBL071C	-0.123175	0.00350077	-0.0459373	-0.623891	0.743636	0.992559	0.902653	0.120824	0.999826	0.998062	0.966192	0.480329
gene-YBL071W-A	KTI11	-0.458223	0.328689	1.13475	0.610657	0.290965	0.442874	0.0191319	0.167318	0.961274	0.721517	0.124081	0.562371
gene-YBL072C	RPS8A	-0.0428393	-0.142874	-0.0577004	-0.0402688	0.882883	0.622718	0.842533	0.889705	0.999826	0.83699	0.945091	0.983047
gene-YBL074C	AAR2	-0.0692471	-0.230019	-0.16145	-0.195465	0.656581	0.16549	0.314748	0.230385	0.999826	0.453987	0.617002	0.648507
gene-YBL075C	SSA3	-0.235434	-0.307559	-0.248219	-0.362874	0.0773351	0.0275676	0.0646912	0.0122277	0.716056	0.177603	0.264313	0.137214
gene-YBL076C	ILS1	-0.0996318	-0.0426588	-0.10154	0.0194698	0.411917	0.722009	0.40307	0.870946	0.999826	0.885948	0.692267	0.977487
gene-YBL078C	ATG8	-0.0579258	-0.0294828	-0.290413	-0.253542	0.827184	0.911408	0.284096	0.346904	0.999826	0.964907	0.588466	0.764629
gene-YBL079W	NUP170	-0.102006	-0.130558	-0.00294771	0.0189706	0.5124	0.405873	0.984712	0.901866	0.999826	0.695237	0.996069	0.985859
gene-YBL080C	PET112	-0.0431665	-0.0942735	-0.308569	-0.0723366	0.697778	0.405561	0.0173064	0.519478	0.999826	0.69517	0.115456	0.870577
gene-YBL081W	YBL081W	-0.228646	-0.325377	-0.147175	-0.096408	0.111719	0.0316159	0.289634	0.481433	0.808266	0.191404	0.595631	0.857451
gene-YBL082C	ALG3	0.0322342	-0.0495929	0.132563	0.0444532	0.895262	0.839669	0.590457	0.855998	0.999826	0.938732	0.825251	0.972938
gene-YBL084C	CDC27	0.00998795	-0.0625399	0.00535819	0.0552584	0.939454	0.638174	0.967535	0.675394	0.999826	0.843943	0.989383	0.930341
gene-YBL085W	BOI1	-0.0801953	-0.273449	-0.277575	0.0449805	0.587281	0.0838991	0.0797478	0.759425	0.999826	0.315244	0.296395	0.95182
gene-YBL086C	YBL086C	0.0823054	0.128473	-0.0168077	0.203297	0.513017	0.313854	0.89282	0.122622	0.999826	0.623213	0.961854	0.483185
gene-YBL087C	RPL23A	0.0779849	0.00301945	0.079528	-0.0541825	0.828501	0.993264	0.825019	0.879445	0.999826	0.998062	0.937125	0.979316
gene-YBL088C	TEL1	-0.22349	-0.366815	-0.37627	-0.451277	0.197804	0.0511386	0.0457652	0.0219737	0.911099	0.247986	0.219191	0.193315
gene-YBL089W	AVT5	-0.0181468	-0.053222	-0.144104	-0.159821	0.856011	0.596973	0.168396	0.13031	0.999826	0.823666	0.446274	0.495271
gene-YBL090W	MRP21	0.109633	-0.0967989	-0.0484622	0.0928929	0.53224	0.5805	0.780897	0.595696	0.999826	0.812896	0.918962	0.906778
gene-YBL091C	MAP2	0.0772674	0.303774	0.198977	0.167072	0.52155	0.025046	0.117102	0.180574	0.999826	0.170208	0.369081	0.58458
gene-YBL091C-A	SCS22	0.0752095	0.100579	-0.142419	-0.245794	0.496857	0.367459	0.210167	0.0420874	0.999826	0.669193	0.502589	0.281028
gene-YBL092W	RPL32	0.0212015	-0.0569752	0.0432597	0.030156	0.924883	0.799143	0.847541	0.89322	0.999826	0.917628	0.9468	0.983911
gene-YBL093C	ROX3	-0.29724	-0.437217	-0.539567	-0.408736	0.0137183	0.00120734	0.000234521	0.00195199	0.328403	0.028004	0.00542004	0.0367909
gene-YBL095W	MRX3	0.105758	0.195064	-0.151701	-0.192003	0.378599	0.118387	0.21532	0.12424	0.999826	0.382198	0.508113	0.484885
gene-YBL097W	BRN1	-0.0580406	-0.192794	-0.340178	-0.0765607	0.782296	0.377926	0.13878	0.717598	0.999826	0.675909	0.404533	0.941423
gene-YBL098W	BNA4	0.139638	0.37551	0.447474	0.384616	0.392022	0.0350515	0.0153243	0.0315839	0.999826	0.202119	0.107658	0.242671
gene-YBL099W	ATP1	0.148467	0.0818794	0.234838	0.170859	0.195816	0.46211	0.0522233	0.14103	0.911099	0.732932	0.23378	0.517512
gene-YBL100W-B	YBL100W-B	-0.368057	-0.880197	-0.570788	-0.384214	0.0329629	0.000285585	0.00400946	0.0285094	0.530321	0.0105269	0.0437287	0.227762
gene-YBL101C	ECM21	0.195458	-0.0851204	-0.272239	0.304682	0.22444	0.592562	0.108589	0.0691711	0.924742	0.821834	0.352521	0.367685
gene-YBL102W	SFT2	0.101907	0.163184	0.130148	0.0951167	0.453878	0.239446	0.342649	0.483728	0.999826	0.549461	0.642678	0.858389
gene-YBL103C	RTG3	0.177978	0.0260447	-0.0487694	0.212328	0.158258	0.829202	0.687205	0.0982096	0.873773	0.932833	0.873913	0.4343
gene-YBL104C	SEA4	-0.0597042	-0.129114	-0.16181	-0.188964	0.729662	0.462954	0.361011	0.290598	0.999826	0.733301	0.657485	0.711737
gene-YBL105C	PKC1	-0.0179902	-0.185318	-0.132233	0.0599152	0.888898	0.169721	0.316425	0.643104	0.999826	0.459486	0.617994	0.923538
gene-YBL106C	SRO77	-0.201906	-0.41262	-0.437648	-0.272375	0.134485	0.00808455	0.0056839	0.0537355	0.844457	0.0891751	0.0552638	0.319292
gene-YBL107C	MIX23	0.175459	0.329376	0.355966	0.12065	0.434589	0.155979	0.128035	0.588237	0.999826	0.442018	0.388459	0.901949
gene-YBL111C	YBL111C	-0.946147	-0.805398	-0.871982	-0.548984	0.522754	0.58328	0.553276	0.697499	0.999826	0.815612	0.802948	0.933633
gene-YBL112C	YBL112C	0.874864	-0.231413	0.556453	0.0929285	0.226812	0.776071	0.446468	0.903768	0.924742	0.909668	0.729202	0.985896
gene-YBL113C	YBL113C	-0.0140993	-0.408683	-0.1308	-0.11959	0.893882	0.00250561	0.23346	0.273531	0.999826	0.0428394	0.526401	0.693532
gene-YBR001C	NTH2	0.306474	0.295703	0.37729	0.40697	0.0463888	0.0535183	0.0183121	0.0123592	0.617003	0.252586	0.120781	0.13763
gene-YBR002C	RER2	-0.0838551	-0.199641	-0.328098	-0.15451	0.447955	0.0875104	0.0103259	0.174756	0.999826	0.322979	0.0829491	0.572107
gene-YBR003W	COQ1	0.193447	0.307099	0.141273	0.290601	0.177579	0.0427654	0.315695	0.0530839	0.890758	0.226169	0.617138	0.317131
gene-YBR004C	GPI18	-0.283844	-0.554356	-0.671777	-0.395335	0.297315	0.0559874	0.0251831	0.155853	0.963191	0.257356	0.149812	0.547459
gene-YBR005W	RCR1	-0.168042	-0.222915	-0.611335	-0.460641	0.24689	0.1322	0.000902621	0.00615541	0.935853	0.404383	0.0141695	0.0859691
gene-YBR006W	UGA2	0.508575	1.02155	0.932565	0.552103	4.50427e-05	4.41904e-08	1.15205e-07	2.12583e-05	0.0098703	4.0106e-05	2.31362e-05	0.00139111
gene-YBR007C	DSF2	-0.043426	-0.202903	-0.169163	-0.107242	0.723511	0.120787	0.187364	0.391096	0.999826	0.38563	0.473925	0.800332
gene-YBR008C	FLR1	-0.0266889	-0.1941	-0.276807	-0.335424	0.794994	0.0811565	0.0194442	0.00706238	0.999826	0.311493	0.125256	0.0949915
gene-YBR009C	HHF1	0.405483	0.430667	0.44522	0.542618	0.0210901	0.015527	0.0131858	0.00426072	0.416369	0.134768	0.0963543	0.0651298
gene-YBR010W	HHT1	0.16233	-0.37156	-0.435192	-0.105999	0.593705	0.223154	0.158001	0.723171	0.999826	0.532643	0.432019	0.943373
gene-YBR011C	IPP1	0.102966	0.395452	0.293254	0.164511	0.458684	0.0137407	0.0523061	0.245762	0.999826	0.125236	0.233972	0.664618
gene-YBR012W-B	YBR012W-B	-0.815959	-1.22367	-1.7684	-1.16143	3.5323e-05	1.15743e-06	5.72561e-08	1.76921e-06	0.0089444	0.000249661	1.5879e-05	0.000343463
gene-YBR013C	YBR013C	-0.150298	0.348097	0.602166	-0.0352143	0.617756	0.257506	0.0626543	0.906334	0.999826	0.569189	0.259081	0.985896
gene-YBR014C	GRX7	0.0683756	0.243302	0.245912	0.155269	0.647106	0.122003	0.118528	0.308016	0.999826	0.387507	0.371114	0.728662
gene-YBR015C	MNN2	0.0601356	0.067118	0.116033	0.179175	0.72924	0.699407	0.507411	0.312664	0.999826	0.876177	0.776244	0.733664
gene-YBR016W	YBR016W	0.188394	-0.0208548	-0.0503373	0.0938446	0.211147	0.885411	0.728562	0.521222	0.923215	0.954755	0.893568	0.870577
gene-YBR017C	KAP104	-0.0824392	-0.051515	0.0130241	-0.0621456	0.638673	0.768522	0.940558	0.722793	0.999826	0.907604	0.980753	0.943373
gene-YBR018C	GAL7	-0.00247475	0.0188765	-0.220468	-0.209028	0.992263	0.941355	0.414956	0.439638	0.999826	0.974303	0.703122	0.83031
gene-YBR019C	GAL10	-0.129022	-0.44758	-0.737245	-0.387528	0.653014	0.15697	0.0359666	0.209871	0.999826	0.442018	0.187361	0.619509
gene-YBR020W	GAL1	0.0880987	-0.45874	-0.257949	-0.193056	0.609097	0.0282287	0.169137	0.290939	0.999826	0.180268	0.447548	0.711737
gene-YBR021W	FUR4	-0.445032	-0.308575	-0.32386	-0.303172	0.00200396	0.0176657	0.0137638	0.0192591	0.101488	0.142697	0.0995257	0.179615
gene-YBR022W	POA1	-0.0526531	-0.15509	-0.212575	-0.207271	0.647152	0.193076	0.0837436	0.0907525	0.999826	0.492975	0.304005	0.420814
gene-YBR023C	CHS3	-0.160153	-0.340559	-0.237128	-0.179876	0.288928	0.0371449	0.127199	0.236797	0.960321	0.209827	0.387103	0.654443
gene-YBR024W	SCO2	-0.0437432	0.267708	0.177875	0.0756312	0.768976	0.0915174	0.245446	0.612707	0.999826	0.330643	0.540836	0.912976
gene-YBR025C	OLA1	-0.162554	-0.0347188	-0.132556	-0.0718644	0.339997	0.835902	0.43356	0.668786	0.993115	0.937043	0.717345	0.930341
gene-YBR026C	ETR1	0.106666	0.281366	0.207571	0.133439	0.484591	0.0826461	0.186788	0.384854	0.999826	0.313775	0.473396	0.795058
gene-YBR028C	YPK3	0.0103844	-0.070643	0.0537329	0.19818	0.937018	0.594082	0.683633	0.150058	0.999826	0.822069	0.871434	0.534605
gene-YBR029C	CDS1	0.053067	0.0924961	0.132311	0.132718	0.779563	0.626886	0.489502	0.488168	0.999826	0.838988	0.763584	0.861803
gene-YBR030W	RKM3	-0.0289157	-0.248891	-0.125923	-0.0413996	0.813541	0.0622802	0.315774	0.73607	0.999826	0.270283	0.617138	0.945934
gene-YBR031W	RPL4A	-0.0214418	0.168414	0.130054	0.0498978	0.893381	0.306875	0.425501	0.755915	0.999826	0.615962	0.711733	0.951715
gene-YBR032W	YBR032W	-0.822766	0.836162	0.498521	-0.401646	0.567498	0.462536	0.671059	0.766437	0.999826	0.73321	0.865864	0.95182
gene-YBR033W	EDS1	-0.188136	-0.35969	-0.714237	-0.396433	0.248263	0.044302	0.00123465	0.0297872	0.936863	0.229755	0.0177108	0.235069
gene-YBR034C	HMT1	-0.024243	-0.0815081	0.0704337	0.114862	0.943449	0.811469	0.837025	0.737853	0.999826	0.924491	0.943273	0.945934
gene-YBR035C	PDX3	0.0873238	0.336362	0.19516	0.167265	0.411275	0.00736425	0.0831837	0.130366	0.999826	0.0849295	0.302789	0.495271
gene-YBR036C	CSG2	0.0348267	0.0355293	-0.168826	-0.0616676	0.836465	0.833012	0.325283	0.714542	0.999826	0.936106	0.626264	0.93936
gene-YBR037C	SCO1	0.0465638	0.0455932	-0.0970427	-0.154673	0.744958	0.750121	0.50154	0.291688	0.999826	0.898014	0.772539	0.711737
gene-YBR038W	CHS2	-0.315532	-0.196085	-0.201213	-0.293664	0.013763	0.0963445	0.0888052	0.0198458	0.328403	0.33985	0.316138	0.181075
gene-YBR039W	ATP3	0.292552	0.256937	0.505872	0.386459	0.0716621	0.106723	0.00572064	0.0235083	0.70341	0.360531	0.055436	0.201422
gene-YBR040W	FIG1	-0.281754	0.283485	-0.341379	-0.759802	0.380914	0.346914	0.297579	0.0424367	0.999826	0.651472	0.603027	0.281494
gene-YBR041W	FAT1	0.0790383	0.120204	0.0923556	0.0586504	0.651401	0.494639	0.598169	0.736922	0.999826	0.758357	0.830887	0.945934
gene-YBR042C	CST26	-0.218475	-0.138015	-0.170901	-0.217253	0.177857	0.382855	0.28423	0.180162	0.890758	0.678876	0.588466	0.583667
gene-YBR043C	QDR3	0.0890615	0.0829974	0.204949	0.19638	0.513785	0.542527	0.148207	0.164408	0.999826	0.791502	0.418671	0.559293
gene-YBR044C	TCM62	0.0390373	-0.0140902	-0.0965946	0.113021	0.759399	0.911975	0.454771	0.382368	0.999826	0.964907	0.734869	0.792952
gene-YBR045C	GIP1	-0.158211	-0.560419	-0.873782	-0.556204	0.49085	0.0400023	0.00565541	0.0402612	0.999826	0.218549	0.055171	0.274579
gene-YBR046C	ZTA1	0.12112	0.181777	-0.0185967	0.0158787	0.547573	0.371602	0.925875	0.936675	0.999826	0.671616	0.97326	0.990561
gene-YBR047W	FMP23	0.126166	0.490275	0.0395976	0.477702	0.614754	0.0667323	0.874355	0.0729798	0.999826	0.281222	0.957909	0.375804
gene-YBR048W	RPS11B	0.115579	0.0203244	0.201289	0.259026	0.411043	0.882581	0.165629	0.0827601	0.999826	0.954267	0.442692	0.403594
gene-YBR049C	REB1	0.00480678	0.00532329	0.0728419	0.277609	0.981083	0.979062	0.720009	0.187677	0.999826	0.992807	0.888229	0.594361
gene-YBR050C	REG2	0.411633	0.138485	-0.360834	0.147205	0.0951807	0.560733	0.162412	0.535944	0.758643	0.799439	0.439098	0.876408
gene-YBR052C	RFS1	0.224628	0.423625	0.358631	0.108376	0.111196	0.00775473	0.0187911	0.418285	0.808266	0.0876337	0.122393	0.820509
gene-YBR053C	YBR053C	0.14065	0.396181	0.302939	-0.130166	0.144692	0.000993445	0.00603561	0.173789	0.85206	0.0253764	0.0571614	0.570731
gene-YBR054W	YRO2	0.438324	1.24089	1.14931	0.606873	0.00129431	1.3981e-07	2.97032e-07	0.000100874	0.0767395	5.77025e-05	4.80532e-05	0.00435179
gene-YBR055C	PRP6	-0.116816	-0.24829	-0.109102	-0.0341121	0.500577	0.16926	0.528927	0.842354	0.999826	0.45944	0.784836	0.96954
gene-YBR056W	YBR056W	-0.000425488	0.0927218	-0.250717	-0.270778	0.997561	0.509745	0.0918425	0.0714038	0.999826	0.767822	0.323396	0.371484
gene-YBR056W-A	MNC1	-0.692162	-1.09707	-2.26098	-1.74225	0.278737	0.0928292	0.00210256	0.0120069	0.959198	0.332495	0.0270914	0.13561
gene-YBR057C	MUM2	-0.0622088	-0.278121	-0.220002	-0.0272736	0.608914	0.0380443	0.0892798	0.821665	0.999826	0.211968	0.317523	0.963868
gene-YBR058C	UBP14	-0.0705434	0.0257528	0.00609755	-0.0484479	0.602935	0.848551	0.963905	0.720036	0.999826	0.941579	0.987446	0.94227
gene-YBR058C-A	TSC3	0.0497618	-0.0712255	-0.870447	-0.542933	0.832085	0.760765	0.00264067	0.0353129	0.999826	0.904039	0.0321071	0.25837
gene-YBR059C	AKL1	0.0653331	-0.23327	-0.382149	-0.0217581	0.662567	0.139854	0.0245701	0.884238	0.999826	0.41472	0.147674	0.980541
gene-YBR060C	ORC2	-0.0108967	-0.114601	-0.109104	0.0430887	0.948054	0.499428	0.519425	0.796894	0.999826	0.760038	0.781554	0.958208
gene-YBR061C	TRM7	-0.0924739	0.0504307	0.387669	0.0630465	0.655965	0.807417	0.08089	0.760745	0.999826	0.922659	0.297978	0.95182
gene-YBR062C	YBR062C	-0.0701285	0.00505046	0.00274621	-0.195035	0.587834	0.968657	0.982955	0.148244	0.999826	0.987027	0.995275	0.532123
gene-YBR063C	YBR063C	-0.173948	-0.0717978	-0.0209956	-0.192024	0.276703	0.645587	0.892323	0.23316	0.957526	0.848738	0.961854	0.649637
gene-YBR065C	ECM2	-0.151987	-0.081346	-0.101596	-0.191394	0.501486	0.716854	0.650999	0.401609	0.999826	0.88449	0.856259	0.808689
gene-YBR066C	NRG2	0.00767799	-0.326505	-0.498776	0.0171719	0.955961	0.0348926	0.00361704	0.901738	0.999826	0.201711	0.0402785	0.985859
gene-YBR067C	TIP1	-0.164161	-0.428024	-0.928654	-0.317457	0.328827	0.0201388	7.96775e-05	0.0711357	0.985699	0.153465	0.00250833	0.371484
gene-YBR068C	BAP2	0.0388086	0.113236	-0.140289	-0.0544419	0.7826	0.427215	0.324098	0.697413	0.999826	0.711357	0.625681	0.933633
gene-YBR069C	TAT1	0.0996586	0.0490033	0.084301	0.0779179	0.674056	0.835553	0.721629	0.741796	0.999826	0.937043	0.889227	0.945964
gene-YBR070C	ALG14	-0.0136432	0.0892954	0.183864	-0.0415973	0.882369	0.342698	0.0656307	0.653229	0.999826	0.648453	0.265975	0.923538
gene-YBR071W	YBR071W	-0.320197	-0.617325	-0.945648	-0.896606	0.00724071	5.19175e-05	8.66317e-07	1.48102e-06	0.223121	0.0035159	0.000103953	0.00031877
gene-YBR072W	HSP26	0.198013	0.477055	-0.133776	-0.818851	0.0797866	0.000753476	0.211534	4.1619e-06	0.724925	0.0206993	0.502774	0.000556324
gene-YBR073W	RDH54	-0.151517	-0.141096	-0.128824	-0.119829	0.23299	0.264839	0.306267	0.339765	0.927119	0.575303	0.609752	0.759164
gene-YBR074W	PFF1	-0.174799	-0.0306262	0.116436	0.00359226	0.339072	0.86398	0.517418	0.983943	0.993115	0.945995	0.781554	0.998586
gene-YBR076W	ECM8	-0.463112	-0.888319	-1.26254	-0.739904	0.18113	0.0296568	0.00716817	0.0543928	0.892136	0.185847	0.0636394	0.32046
gene-YBR077C	SLM4	-0.209873	-0.291906	-0.29656	-0.322301	0.289405	0.149713	0.143889	0.115218	0.960321	0.434012	0.413605	0.470755
gene-YBR078W	ECM33	0.00366785	-0.0282558	0.0352196	0.152884	0.993541	0.950075	0.938079	0.737817	0.999826	0.978762	0.979977	0.945934
gene-YBR079C	RPG1	-0.0694379	-0.0369691	0.00944481	0.0907158	0.601243	0.779819	0.943004	0.497137	0.999826	0.909668	0.98125	0.865497
gene-YBR080C	SEC18	-0.0362606	-0.0448422	-0.0905598	-0.0454564	0.721393	0.659764	0.380374	0.655429	0.999826	0.856355	0.675152	0.923538
gene-YBR081C	SPT7	-0.125152	-0.272012	-0.274026	-0.0594427	0.474409	0.140346	0.136973	0.731219	0.999826	0.415543	0.40188	0.945519
gene-YBR082C	UBC4	0.03384	0.175772	0.173689	-0.0226868	0.856959	0.360026	0.366095	0.9034	0.999826	0.662862	0.661743	0.985896
gene-YBR083W	TEC1	0.052102	-0.128942	-0.11208	0.0913777	0.741741	0.421194	0.48274	0.565281	0.999826	0.707334	0.758425	0.888693
gene-YBR084C-A	RPL19A	0.0243201	-0.067537	0.0479238	0.114232	0.896845	0.717875	0.798593	0.546739	0.999826	0.88449	0.927788	0.882201
gene-YBR084W	MIS1	-0.0264882	0.0683052	0.218281	0.192811	0.909967	0.770974	0.360845	0.417605	0.999826	0.908181	0.657485	0.820509
gene-YBR085C-A	YBR085C-A	-0.442359	-0.607122	-0.94843	-0.995083	0.0953243	0.0279663	0.00201894	0.00141157	0.758643	0.178985	0.0261878	0.0294658
gene-YBR085W	AAC3	-0.340243	-0.619482	-0.796035	-0.675438	0.0418522	0.00194973	0.000347311	0.00108847	0.588761	0.0371085	0.00714748	0.0241035
gene-YBR086C	IST2	-0.0261167	0.0876055	0.17804	0.151456	0.843561	0.511863	0.195537	0.265867	0.999826	0.768719	0.483906	0.684026
gene-YBR087W	RFC5	-0.074052	0.0591704	0.11284	-0.110807	0.459453	0.552672	0.267322	0.275551	0.999826	0.794952	0.570471	0.696735
gene-YBR088C	POL30	-0.0300301	-0.0100543	0.0875999	0.0705481	0.883631	0.960889	0.670777	0.731662	0.999826	0.983172	0.865864	0.945882
gene-YBR089C-A	NHP6B	0.247238	-0.0743778	-0.0927461	0.00399156	0.350952	0.772047	0.718304	0.987609	0.997987	0.908181	0.887066	0.998586
gene-YBR090C	YBR090C	0.895486	0.656535	0.218234	1.00435	0.00336736	0.0205682	0.398265	0.00152246	0.136704	0.153679	0.689096	0.0311115
gene-YBR091C	TIM12	0.144305	-0.117607	-0.020128	0.0150535	0.549566	0.625057	0.932962	0.949831	0.999826	0.837821	0.976558	0.992735
gene-YBR092C	PHO3	-0.247878	-0.0351092	0.0802385	-0.245649	0.212189	0.855563	0.680324	0.215576	0.92328	0.943891	0.869477	0.627109
gene-YBR093C	PHO5	-0.115759	0.542831	-0.344517	-0.258843	0.272991	0.000179396	0.00578554	0.0260967	0.95401	0.0079221	0.0556942	0.215585
gene-YBR094W	PBY1	-0.0892201	-0.0901988	-0.0605605	-0.00980574	0.444121	0.439801	0.600766	0.932009	0.999826	0.719494	0.832158	0.990214
gene-YBR095C	RXT2	0.0976162	-0.024735	0.0858268	0.0398861	0.396301	0.827516	0.454234	0.72551	0.999826	0.931859	0.734441	0.944001
gene-YBR096W	YBR096W	0.041834	0.258362	0.0237882	-0.076772	0.708245	0.0368631	0.83108	0.495136	0.999826	0.208895	0.940759	0.865497
gene-YBR097W	VPS15	-0.21643	-0.166717	-0.128483	-0.140236	0.422673	0.534902	0.628508	0.598766	0.999826	0.785636	0.846786	0.907656
gene-YBR098W	MMS4	-0.324646	-0.582301	-0.50574	-0.428362	0.0770737	0.00598552	0.0124752	0.0274702	0.716056	0.0754189	0.0935079	0.220976
gene-YBR101C	FES1	-0.292201	-0.137919	-0.237524	-0.621742	0.0880881	0.397105	0.156728	0.00204848	0.742198	0.690371	0.429668	0.0381161
gene-YBR102C	EXO84	-0.0390989	-0.0861038	-0.131068	-0.0164231	0.745012	0.478994	0.288432	0.891157	0.999826	0.746497	0.594419	0.983911
gene-YBR103W	SIF2	0.0522193	0.241441	0.123933	0.109882	0.636215	0.0454406	0.2724	0.327786	0.999826	0.234215	0.575637	0.748697
gene-YBR104W	YMC2	-0.209749	0.106869	0.075625	-0.0696833	0.0920222	0.367408	0.519726	0.552639	0.755774	0.669193	0.781554	0.882975
gene-YBR105C	VID24	0.059084	0.309922	0.22031	0.126338	0.60032	0.0161356	0.069035	0.272923	0.999826	0.136789	0.274069	0.693391
gene-YBR106W	SND3	-0.0548587	0.000480076	-0.0611399	-0.0138163	0.884864	0.998989	0.871649	0.970902	0.999826	0.999533	0.956446	0.998027
gene-YBR107C	IML3	0.134114	-0.0874175	-0.0198256	-0.0531673	0.469692	0.636696	0.914111	0.772969	0.999826	0.843322	0.969931	0.95182
gene-YBR108W	AIM3	0.0366251	-0.0871766	-0.328701	-0.232601	0.797256	0.547142	0.0409818	0.128074	0.999826	0.793635	0.204929	0.491373
gene-YBR109C	CMD1	0.0209872	0.262412	0.324283	0.0503493	0.850205	0.0352412	0.0130882	0.651666	0.999826	0.202611	0.0962445	0.923538
gene-YBR110W	ALG1	-0.0087892	0.123009	-0.0766782	0.0522618	0.942681	0.325134	0.534115	0.670264	0.999826	0.631615	0.788314	0.930341
gene-YBR111C	YSA1	0.099328	0.365983	0.306884	0.0757651	0.61779	0.0881404	0.144479	0.701946	0.999826	0.324276	0.413605	0.935162
gene-YBR111W-A	SUS1	-0.303896	-0.261176	0.167497	-0.162128	0.301266	0.371287	0.562912	0.57473	0.966302	0.671616	0.808563	0.895124
gene-YBR112C	CYC8	0.109009	-0.0737803	0.00911253	0.224757	0.561218	0.693922	0.96102	0.241855	0.999826	0.873758	0.987173	0.66182
gene-YBR114W	RAD16	-0.0238371	-0.174451	-0.321656	-0.108921	0.861982	0.221181	0.0360651	0.434496	0.999826	0.531529	0.187675	0.827962
gene-YBR115C	LYS2	0.105234	0.278456	0.245884	0.318989	0.401111	0.0407877	0.0655253	0.0223173	0.999826	0.220975	0.265975	0.195747
gene-YBR117C	TKL2	0.0365094	-0.131783	0.212328	0.408204	0.834188	0.467009	0.231038	0.0303898	0.999826	0.735428	0.522921	0.238531
gene-YBR118W	TEF2	0.0543646	0.111939	0.0538634	0.0507382	0.917743	0.831765	0.918424	0.923089	0.999826	0.934993	0.97016	0.98736
gene-YBR119W	MUD1	-0.0638562	0.0381471	0.035889	-0.00180823	0.708325	0.82273	0.833009	0.991519	0.999826	0.929303	0.941118	0.999438
gene-YBR120C	CBP6	0.26348	0.133105	0.0345057	0.194011	0.183155	0.488571	0.8561	0.31838	0.894332	0.754915	0.950653	0.740612
gene-YBR121C	GRS1	-0.0239323	0.123383	0.0642071	0.122605	0.881815	0.451418	0.69193	0.454615	0.999826	0.726862	0.874097	0.841114
gene-YBR122C	MRPL36	0.025742	0.141121	0.234323	0.189449	0.843655	0.291746	0.0929473	0.165126	0.999826	0.60061	0.32473	0.560166
gene-YBR123C	TFC1	0.0196514	-0.0533699	-0.132215	-0.0199696	0.861543	0.637933	0.25598	0.859492	0.999826	0.843878	0.555451	0.973868
gene-YBR125C	PTC4	-0.0495716	-0.140487	-0.270586	-0.176957	0.679965	0.255157	0.0409776	0.158587	0.999826	0.567621	0.204929	0.550942
gene-YBR126C	TPS1	0.334392	0.518526	0.406271	0.388201	0.0301659	0.00276182	0.011734	0.0147916	0.510717	0.0457505	0.089801	0.155977
gene-YBR126W-A	MEO1	-0.124545	0.382005	0.466328	-0.125017	0.537543	0.0815341	0.0398471	0.535407	0.999826	0.311789	0.202327	0.876408
gene-YBR127C	VMA2	0.0657824	0.229031	0.196494	0.108662	0.550877	0.056372	0.09468	0.331381	0.999826	0.257701	0.327056	0.752129
gene-YBR128C	ATG14	0.30624	0.0160137	0.120724	0.110688	0.359198	0.961958	0.717104	0.740051	0.997987	0.983748	0.887026	0.945934
gene-YBR129C	OPY1	0.129385	-0.246569	-0.225049	0.0368188	0.388969	0.115651	0.147275	0.803396	0.999826	0.376721	0.417589	0.95888
gene-YBR130C	SHE3	-0.100222	-0.119166	-0.12927	-0.058461	0.478658	0.401902	0.364492	0.677095	0.999826	0.693915	0.660459	0.930341
gene-YBR131W	CCZ1	-0.315427	-0.419253	-0.310085	-0.127367	0.0768678	0.0271968	0.0820682	0.440858	0.716056	0.176779	0.301175	0.831445
gene-YBR132C	AGP2	0.43545	0.0106004	-0.197013	0.346248	0.00773475	0.939334	0.178193	0.0258409	0.235849	0.973778	0.46233	0.214384
gene-YBR133C	HSL7	-0.0815803	-0.157332	-0.118697	-0.0805614	0.619033	0.345988	0.472648	0.623578	0.999826	0.650974	0.74964	0.917716
gene-YBR135W	CKS1	-0.10523	-0.313828	-0.16558	-0.122493	0.576976	0.114155	0.384999	0.517179	0.999826	0.374754	0.678437	0.870304
gene-YBR136W	MEC1	-0.166403	-0.160451	-0.0582772	-0.155813	0.369675	0.390546	0.746106	0.401715	0.999826	0.685605	0.901331	0.808689
gene-YBR137W	YBR137W	0.0428049	0.226772	0.160144	-0.177023	0.660561	0.0355471	0.119194	0.0882864	0.999826	0.203967	0.372218	0.415065
gene-YBR138C	YBR138C	0.0652934	-0.341697	-0.35275	-0.0167181	0.784883	0.183526	0.170177	0.944561	0.999826	0.478663	0.44928	0.990891
gene-YBR139W	ATG42	0.326849	0.556026	0.428242	0.358638	0.011585	0.000312046	0.00220416	0.00683906	0.299338	0.0112879	0.0282132	0.0930836
gene-YBR140C	IRA1	-0.137315	-0.124844	-0.130106	-0.0962643	0.397496	0.442354	0.422804	0.54958	0.999826	0.721441	0.709015	0.882356
gene-YBR141C	BMT2	-0.0943878	-0.0207503	0.308102	-0.181243	0.674882	0.926209	0.18465	0.426731	0.999826	0.970123	0.471557	0.82698
gene-YBR142W	MAK5	-0.12282	-0.0574982	0.176781	0.120875	0.641984	0.827021	0.505027	0.646848	0.999826	0.931638	0.775449	0.923538
gene-YBR143C	SUP45	0.0247289	0.0905898	0.0951307	0.18645	0.872625	0.560148	0.541723	0.244555	0.999826	0.799018	0.795115	0.663386
gene-YBR144C	YBR144C	3.4867	1.08861	1.9516	0.0234795	0.0260416	0.51178	0.218749	0.989698	0.461936	0.768719	0.512673	0.999227
gene-YBR145W	ADH5	0.364823	0.538367	0.0167868	0.272135	0.0442883	0.00642983	0.918732	0.11854	0.603015	0.0785171	0.97016	0.47514
gene-YBR146W	MRPS9	0.257958	0.271416	0.251362	0.209708	0.254101	0.231554	0.265717	0.348993	0.937565	0.540293	0.568993	0.765451
gene-YBR147W	RTC2	1.0266	0.913698	0.621002	1.06218	0.00398803	0.00821843	0.0528558	0.00319792	0.149847	0.0901396	0.234986	0.0527612
gene-YBR148W	YSW1	-0.41258	-0.475035	-0.934944	-0.0847429	0.153089	0.11064	0.00837044	0.748305	0.863109	0.367499	0.0717635	0.948888
gene-YBR149W	ARA1	0.318919	0.627825	0.579446	0.332234	0.0980532	0.00485593	0.00781155	0.0860169	0.765498	0.0670164	0.0681084	0.410407
gene-YBR150C	TBS1	0.0506612	-0.263441	-0.454286	0.125087	0.789506	0.196863	0.0399647	0.512106	0.999826	0.498304	0.202572	0.868464
gene-YBR151W	APD1	0.153438	0.353158	0.352522	0.21956	0.128169	0.00297223	0.00301664	0.0380797	0.838571	0.0478184	0.0352207	0.266996
gene-YBR152W	SPP381	0.0229506	-0.319783	-0.251593	0.0793982	0.921387	0.196875	0.299633	0.733193	0.999826	0.498304	0.604665	0.945934
gene-YBR153W	RIB7	-0.105369	-0.232683	-0.240263	-0.273597	0.431799	0.0988776	0.0895548	0.0575339	0.999826	0.343594	0.318223	0.3298
gene-YBR154C	RPB5	-0.0404468	0.0546498	0.114572	0.00824858	0.7919	0.722284	0.462356	0.957048	0.999826	0.885969	0.741196	0.99444
gene-YBR155W	CNS1	-0.209236	-0.181675	0.0313737	-0.0863216	0.286799	0.352044	0.869741	0.653268	0.959495	0.655678	0.956401	0.923538
gene-YBR156C	SLI15	-0.15457	-0.227943	0.00800504	-0.0215259	0.253626	0.106485	0.950879	0.86891	0.936863	0.359934	0.98317	0.97682
gene-YBR157C	ICS2	0.231412	-0.0995548	0.0199877	0.230341	0.0563719	0.381841	0.857881	0.0574179	0.651408	0.678022	0.951262	0.32946
gene-YBR158W	AMN1	0.137988	-0.0329455	0.223606	0.15923	0.489553	0.867581	0.271054	0.426868	0.999826	0.947174	0.574573	0.82698
gene-YBR159W	IFA38	0.0425344	0.371277	0.354998	0.191714	0.757013	0.0189206	0.0235619	0.181754	0.999826	0.147836	0.143391	0.585977
gene-YBR160W	CDC28	-0.152859	-0.0166656	-0.0734596	-0.106188	0.144469	0.867292	0.466554	0.298703	0.85206	0.947174	0.745339	0.719158
gene-YBR161W	CSH1	-0.0431506	-0.0521621	-0.341701	-0.203719	0.702667	0.645113	0.0099784	0.0913191	0.999826	0.848495	0.0810693	0.421763
gene-YBR162C	TOS1	-0.0429515	-0.160496	-0.118081	-0.0646058	0.789482	0.323851	0.465219	0.687626	0.999826	0.630595	0.743987	0.932459
gene-YBR162W-A	YSY6	-6.85648	-1.02066	-1.21477	-6.63705	0.0937479	0.797627	0.758507	0.100737	0.75702	0.916248	0.907966	0.440129
gene-YBR163W	EXO5	0.0976625	-0.136237	-0.149166	0.154294	0.430473	0.280947	0.239967	0.22211	0.999826	0.591768	0.53383	0.63537
gene-YBR164C	ARL1	-0.26752	0.0258091	-0.0255406	-0.105389	0.180624	0.89358	0.894611	0.586043	0.892136	0.957763	0.963427	0.900796
gene-YBR165W	UBS1	0.0106811	-0.0874684	-0.0617982	0.0424518	0.949143	0.604068	0.71312	0.800153	0.999826	0.826182	0.885487	0.958551
gene-YBR166C	TYR1	-0.074359	0.136581	0.0893235	-0.0132427	0.454631	0.18185	0.371559	0.892727	0.999826	0.475357	0.666954	0.983911
gene-YBR167C	POP7	-0.0265615	-0.263825	-0.130835	-0.099915	0.830384	0.0516794	0.302848	0.426721	0.999826	0.248645	0.607574	0.82698
gene-YBR168W	PEX32	0.00974447	0.0539114	-0.0358015	0.145629	0.950043	0.729605	0.818491	0.357263	0.999826	0.888633	0.934627	0.772324
gene-YBR169C	SSE2	0.299547	0.601449	0.665159	0.267331	0.0274884	0.000330425	0.000143516	0.0446745	0.476466	0.011879	0.00379925	0.288883
gene-YBR170C	NPL4	-0.0190961	-0.0386555	-0.209785	-0.111245	0.884317	0.768752	0.129999	0.404257	0.999826	0.907604	0.391475	0.810949
gene-YBR171W	SEC66	0.0913426	0.200375	0.281033	0.19329	0.432078	0.101153	0.0292188	0.112431	0.999826	0.348948	0.164254	0.465054
gene-YBR172C	SMY2	-0.231951	-0.322368	-0.130921	-0.254168	0.0843592	0.0230632	0.307523	0.0618123	0.739619	0.163208	0.61085	0.344823
gene-YBR173C	UMP1	-0.142969	0.039466	0.0425276	-0.199559	0.332397	0.786067	0.770358	0.182987	0.988945	0.911781	0.913331	0.587876
gene-YBR175W	SWD3	-0.11907	-0.296826	-0.354907	-0.289114	0.55894	0.161308	0.0999791	0.171477	0.999826	0.447932	0.335651	0.568039
gene-YBR176W	ECM31	-0.0604841	0.15508	0.0720471	-0.16966	0.699746	0.331151	0.646162	0.290872	0.999826	0.639762	0.853842	0.711737
gene-YBR177C	EHT1	0.247331	0.335496	0.3115	0.334847	0.188461	0.0836336	0.105157	0.0842411	0.901506	0.315098	0.348364	0.406614
gene-YBR179C	FZO1	0.0358602	0.0700117	0.0885247	0.216901	0.819629	0.657444	0.575455	0.183351	0.999826	0.854964	0.816697	0.58819
gene-YBR180W	DTR1	-0.595755	-0.744171	-0.661512	-0.51757	0.0451552	0.0202804	0.0316321	0.0736674	0.613016	0.153631	0.172819	0.377012
gene-YBR181C	RPS6B	-0.0553047	-0.139337	-0.0483851	-0.116182	0.896403	0.741975	0.909237	0.783876	0.999826	0.895059	0.968257	0.954711
gene-YBR182C	SMP1	-0.012003	-0.195534	-0.0996088	-0.355439	0.92713	0.157505	0.454826	0.0189077	0.999826	0.442715	0.734869	0.179008
gene-YBR183W	YPC1	0.660021	1.15009	1.13237	0.781165	2.32096e-05	9.28674e-08	1.09297e-07	4.68061e-06	0.00643681	4.50717e-05	2.31362e-05	0.000556324
gene-YBR184W	YBR184W	-0.485434	-0.216032	0.00287135	-0.34519	0.0366401	0.295598	0.988102	0.113615	0.563039	0.604268	0.996831	0.467512
gene-YBR185C	MBA1	0.125269	0.294396	0.203264	0.108367	0.431734	0.0809639	0.211958	0.494971	0.999826	0.311243	0.503237	0.865497
gene-YBR186W	PCH2	0.169373	-0.0835393	0.217064	-0.163449	0.425689	0.703348	0.310026	0.465188	0.999826	0.877887	0.612482	0.846307
gene-YBR187W	GDT1	-0.0468703	-0.126784	-0.121846	-0.160951	0.694227	0.296935	0.315493	0.191777	0.999826	0.605514	0.617002	0.600165
gene-YBR188C	NTC20	0.240485	0.192646	0.241912	0.138176	0.32766	0.429555	0.324957	0.568368	0.983655	0.712744	0.626255	0.89127
gene-YBR189W	RPS9B	-0.00504896	0.0560161	0.0602324	0.0361308	0.973955	0.718095	0.698445	0.815543	0.999826	0.88449	0.875914	0.962684
gene-YBR191W	RPL21A	0.103026	0.0652446	0.18974	0.230233	0.831553	0.892369	0.696784	0.63729	0.999826	0.95732	0.874772	0.923313
gene-YBR192W	RIM2	-0.00621291	0.00788776	-0.0271971	0.119892	0.964068	0.954402	0.843835	0.392487	0.999826	0.980579	0.945859	0.801409
gene-YBR193C	MED8	-0.0544254	0.1912	0.121681	-0.0884489	0.785347	0.347418	0.545085	0.659021	0.999826	0.651472	0.798033	0.925744
gene-YBR194W	AIM4	0.0481616	-0.574031	-0.453372	-0.368971	0.739428	0.00183269	0.00820617	0.0240007	0.999826	0.0353431	0.0705949	0.204356
gene-YBR195C	MSI1	-0.0480111	-0.146984	0.106399	-0.102993	0.63716	0.166705	0.304014	0.32123	0.999826	0.45592	0.608864	0.742366
gene-YBR196C	PGI1	0.0447865	0.110569	0.0521267	0.100208	0.885019	0.721897	0.866282	0.746961	0.999826	0.885948	0.955456	0.948809
gene-YBR197C	YBR197C	0.184951	0.0325034	-0.03619	0.201716	0.114794	0.769494	0.744373	0.0885914	0.819244	0.907954	0.900824	0.415892
gene-YBR198C	TAF5	0.094767	0.0109663	0.115777	0.172647	0.438003	0.927577	0.346577	0.17023	0.999826	0.97035	0.644877	0.567819
gene-YBR199W	KTR4	0.0786194	0.252446	0.116825	0.149273	0.479692	0.0384527	0.30015	0.192193	0.999826	0.213081	0.605289	0.600823
gene-YBR200W	BEM1	0.0164868	-0.105798	-0.0967586	0.05171	0.900641	0.430115	0.469392	0.696275	0.999826	0.713469	0.747945	0.933596
gene-YBR201C-A	MIN7	-7.76438	-7.71114	-4.46464	-1.44601	0.0137546	0.0145045	0.00573323	0.119696	0.328403	0.129363	0.0554599	0.478128
gene-YBR201W	DER1	-0.110849	0.0873681	-0.0985975	-0.139652	0.527725	0.61698	0.573645	0.429115	0.999826	0.834277	0.816474	0.827538
gene-YBR202W	MCM7	-0.0326624	-0.404366	-0.254743	-0.167706	0.845326	0.0317744	0.148683	0.328136	0.999826	0.191626	0.419336	0.748697
gene-YBR203W	COS111	0.295839	-0.281961	-0.594035	0.226043	0.0158605	0.0222643	0.000176781	0.0529513	0.351222	0.16049	0.0044378	0.316946
gene-YBR204C	LDH1	0.112725	-0.0803489	-0.230256	-0.112861	0.502181	0.631129	0.184688	0.50227	0.999826	0.840467	0.471557	0.866013
gene-YBR205W	KTR3	-0.0466563	0.180505	0.0133041	0.0795173	0.70504	0.160882	0.913796	0.521583	0.999826	0.447434	0.969931	0.870577
gene-YBR207W	FTH1	0.126344	-0.0632555	-0.220255	0.00547685	0.193231	0.502523	0.0341045	0.953217	0.906995	0.762913	0.180897	0.99295
gene-YBR208C	DUR1%2C2	-0.439914	-0.507233	-0.250589	-0.276406	0.110922	0.0746725	0.336202	0.292837	0.808266	0.298591	0.637792	0.712355
gene-YBR209W	YBR209W	-1.20546	-0.135174	-1.18274	-1.17011	0.572613	0.942262	0.580572	0.583835	0.999826	0.974384	0.819689	0.899899
gene-YBR210W	ERV15	-0.125151	-0.0408933	-0.104905	0.0840075	0.377605	0.769516	0.457189	0.549594	0.999826	0.907954	0.736748	0.882356
gene-YBR211C	AME1	-0.117884	0.0752783	-0.386991	-0.0471142	0.424038	0.60609	0.0199614	0.746228	0.999826	0.826474	0.127753	0.948809
gene-YBR212W	NGR1	0.0847012	-0.288982	-0.240064	0.144249	0.492792	0.0340873	0.0696882	0.25203	0.999826	0.199522	0.276474	0.669017
gene-YBR213W	MET8	0.270566	0.154918	-0.447697	-0.225022	0.186834	0.445163	0.0567344	0.293729	0.901506	0.722987	0.245302	0.712969
gene-YBR214W	SDS24	0.170447	0.00352968	-0.324085	0.0366584	0.143352	0.974594	0.0121179	0.741414	0.85206	0.990314	0.0918256	0.945934
gene-YBR215W	HPC2	-0.0960967	-0.0874884	-0.120469	-0.0956847	0.587428	0.621129	0.498305	0.589203	0.999826	0.836212	0.769706	0.902172
gene-YBR216C	YBP1	0.0121517	0.0430916	0.0100752	0.015033	0.953209	0.835395	0.961218	0.94218	0.999826	0.937043	0.987173	0.990772
gene-YBR217W	ATG12	-0.0388972	0.0439185	-0.351989	0.0144043	0.872546	0.856158	0.170375	0.952577	0.999826	0.943903	0.449343	0.99295
gene-YBR218C	PYC2	0.301504	0.465408	0.408198	0.576304	0.012292	0.000726102	0.00189061	0.00012853	0.312614	0.0204047	0.0247994	0.00512197
gene-YBR220C	YBR220C	0.0906439	0.0183102	0.10838	0.15303	0.496435	0.889649	0.418205	0.259822	0.999826	0.95655	0.705698	0.678127
gene-YBR221C	PDB1	0.0222011	0.134478	0.0630011	0.0411924	0.863886	0.31196	0.628646	0.750603	0.999826	0.620511	0.846786	0.950328
gene-YBR222C	PCS60	-0.161456	-0.143813	-0.177296	-0.238062	0.121835	0.163624	0.0927078	0.030883	0.826356	0.451207	0.324283	0.240754
gene-YBR223C	TDP1	0.237937	-0.189432	-0.276006	-0.151771	0.0722414	0.152898	0.0475654	0.242553	0.70341	0.438228	0.222865	0.66182
gene-YBR225W	YBR225W	0.0769622	-0.242385	-0.501763	-0.132155	0.548973	0.084363	0.00266279	0.318861	0.999826	0.316289	0.0322414	0.74093
gene-YBR227C	MCX1	-0.0390345	0.0420932	0.0650989	-0.049106	0.770334	0.752939	0.627407	0.713798	0.999826	0.899638	0.846786	0.93936
gene-YBR228W	SLX1	-0.179471	-0.0478208	-0.3143	-0.172817	0.30565	0.779923	0.0868933	0.323237	0.970631	0.909668	0.311234	0.744092
gene-YBR229C	ROT2	-0.044184	0.0505269	0.0892933	0.0461215	0.808091	0.78118	0.624601	0.799765	0.999826	0.909919	0.845185	0.958401
gene-YBR230C	OM14	0.673958	0.76528	0.744399	0.742574	6.74689e-05	2.18322e-05	2.83269e-05	2.87189e-05	0.0140335	0.00193811	0.00110722	0.00165603
gene-YBR230W-A	COQ21	0.382849	-0.546652	-0.967436	-1.33921	0.513589	0.33313	0.0978449	0.0286838	0.999826	0.640525	0.3315	0.228841
gene-YBR231C	SWC5	-0.062311	-0.262909	-0.398729	-0.390537	0.660219	0.0830396	0.014596	0.0162458	0.999826	0.31469	0.104296	0.163004
gene-YBR233W	PBP2	0.0418983	-0.114631	-0.0237493	0.0517931	0.733857	0.362659	0.847205	0.674868	0.999826	0.665537	0.9468	0.930341
gene-YBR233W-A	DAD3	0.0976903	-0.514803	0.197882	0.0854103	0.761804	0.129627	0.541906	0.790885	0.999826	0.399866	0.795115	0.95622
gene-YBR234C	ARC40	0.0415413	0.075086	-0.0514426	-0.15196	0.643072	0.407149	0.566111	0.107456	0.999826	0.696194	0.811477	0.454813
gene-YBR235W	VHC1	-0.00611655	0.0275683	0.0329716	0.153232	0.950603	0.780573	0.738874	0.138782	0.999826	0.909668	0.897997	0.514893
gene-YBR236C	ABD1	-0.0872412	0.013983	-0.00627207	-0.101159	0.571617	0.927226	0.967315	0.513	0.999826	0.97035	0.989383	0.86852
gene-YBR237W	PRP5	-0.0898687	-0.226723	-0.189815	-0.0939443	0.567962	0.167501	0.240903	0.551254	0.999826	0.457135	0.534346	0.882621
gene-YBR238C	YBR238C	-0.308406	-0.511569	-0.0676031	-0.156224	0.0955605	0.0120361	0.695853	0.374571	0.758643	0.115674	0.874546	0.789158
gene-YBR239C	ERT1	-0.0782143	-0.460246	-0.229636	-0.0112583	0.525784	0.00322441	0.0834155	0.92644	0.999826	0.050754	0.303352	0.988573
gene-YBR240C	THI2	0.446343	-0.151376	0.200288	0.0156898	0.023587	0.433658	0.278637	0.932335	0.437487	0.714372	0.583105	0.990214
gene-YBR241C	YBR241C	0.271094	0.316519	0.269936	0.137457	0.0852975	0.0493593	0.0865202	0.359583	0.739619	0.244446	0.310641	0.773733
gene-YBR242W	YBR242W	0.00412954	-0.0171004	-0.0440287	-0.0474444	0.978427	0.910856	0.773504	0.756537	0.999826	0.964864	0.915015	0.951715
gene-YBR243C	ALG7	0.0256758	0.145069	0.125471	0.0546916	0.851951	0.303128	0.370233	0.691805	0.999826	0.612354	0.665804	0.933441
gene-YBR244W	GPX2	-0.512976	-0.298924	-0.628909	-0.887817	0.0494111	0.22576	0.0202454	0.00274809	0.631075	0.534918	0.128582	0.0471959
gene-YBR245C	ISW1	-0.0421378	0.00794611	0.0562728	0.156044	0.730062	0.947981	0.645289	0.215445	0.999826	0.978031	0.853842	0.627061
gene-YBR246W	RRT2	0.0225225	-0.125229	0.0066572	-0.0400619	0.850881	0.307362	0.955654	0.738549	0.999826	0.615962	0.986132	0.945934
gene-YBR247C	ENP1	-0.201782	-0.142419	0.126043	-0.156831	0.543222	0.666512	0.702489	0.635415	0.999826	0.859559	0.879264	0.923313
gene-YBR248C	HIS7	0.207589	0.279092	0.0811945	0.208204	0.286537	0.160137	0.66961	0.285051	0.959495	0.446452	0.865864	0.705841
gene-YBR249C	ARO4	-0.0364089	0.176057	0.020181	0.0615911	0.841782	0.348299	0.912019	0.73696	0.999826	0.652248	0.969624	0.945934
gene-YBR250W	SPO23	0.217892	0.0613489	-0.269135	0.0138213	0.380293	0.808288	0.321156	0.956548	0.999826	0.922852	0.623034	0.99444
gene-YBR251W	MRPS5	-0.041994	0.0747553	-0.0408391	-0.102273	0.725539	0.534402	0.732776	0.399185	0.999826	0.785354	0.895911	0.807903
gene-YBR252W	DUT1	0.180499	0.246207	0.458852	0.22839	0.548355	0.416413	0.147998	0.450039	0.999826	0.703361	0.418455	0.838763
gene-YBR253W	SRB6	0.133359	-0.162325	-0.0770911	-0.407267	0.523599	0.439352	0.710512	0.0689495	0.999826	0.719361	0.883835	0.367588
gene-YBR254C	TRS20	0.0833903	0.120468	-0.0190129	0.0138766	0.466516	0.299019	0.866601	0.902397	0.999826	0.607453	0.955456	0.985859
gene-YBR255C-A	RCF3	0.0306236	-0.0222104	-0.123502	-0.106916	0.851294	0.891771	0.454877	0.516333	0.999826	0.957182	0.734869	0.869859
gene-YBR255W	MTC4	0.0284361	0.0370962	-0.137434	-0.0389588	0.829849	0.779607	0.312425	0.769238	0.999826	0.909668	0.615132	0.95182
gene-YBR256C	RIB5	0.160252	0.479459	0.362208	0.328421	0.461394	0.0448127	0.114333	0.147595	0.999826	0.23199	0.363072	0.532123
gene-YBR257W	POP4	0.132783	0.167164	0.310643	0.138168	0.561618	0.466988	0.188301	0.546199	0.999826	0.735428	0.473925	0.882101
gene-YBR258C	SHG1	-0.251565	-0.231982	-0.338423	-0.108154	0.138751	0.169196	0.0548672	0.506916	0.848828	0.45944	0.240173	0.866013
gene-YBR259W	YBR259W	-0.132556	-0.257709	-0.295491	-0.0612876	0.455643	0.166107	0.117187	0.726836	0.999826	0.455035	0.369081	0.944001
gene-YBR260C	RGD1	-0.0148129	0.0189199	0.0225007	-0.0276863	0.913667	0.889926	0.869196	0.839688	0.999826	0.95655	0.956401	0.968741
gene-YBR261C	TAE1	-0.0599341	0.0229027	0.0647538	-0.217375	0.814208	0.928376	0.799699	0.400864	0.999826	0.970523	0.928889	0.808689
gene-YBR262C	MIC12	0.18819	0.469202	0.504951	0.323174	0.367908	0.0390857	0.0285411	0.135128	0.999826	0.214683	0.161882	0.505775
gene-YBR263W	SHM1	-0.0115043	0.0687871	0.0162712	0.0398324	0.951493	0.717012	0.931444	0.833398	0.999826	0.88449	0.975765	0.967121
gene-YBR264C	YPT10	0.161414	0.154643	0.0682131	0.0194728	0.25368	0.273019	0.621033	0.887201	0.936863	0.582497	0.842763	0.9824
gene-YBR265W	TSC10	0.165058	-0.137086	-0.0869147	0.116476	0.456505	0.534379	0.692103	0.596843	0.999826	0.785354	0.874097	0.907048
gene-YBR267W	REI1	-0.3389	-0.216088	0.115918	-0.294755	0.264202	0.468948	0.695021	0.328198	0.947035	0.736935	0.874138	0.748697
gene-YBR268W	MRPL37	0.302063	0.45556	0.500869	0.212677	0.113222	0.025442	0.01643	0.248087	0.810939	0.171102	0.111525	0.665976
gene-YBR269C	SDH8	0.166553	0.0956238	0.0287266	-0.0981925	0.179586	0.426749	0.808656	0.413204	0.890758	0.71114	0.932227	0.818538
gene-YBR270C	BIT2	-0.0897169	0.115438	-0.0613586	-0.000384441	0.612115	0.511233	0.727819	0.998249	0.999826	0.768719	0.893568	0.999438
gene-YBR271W	EFM2	-0.296149	-0.374829	-0.0803656	-0.408512	0.157506	0.0812748	0.688455	0.0604452	0.873773	0.31151	0.874097	0.339472
gene-YBR272C	HSM3	0.0647726	0.262958	0.175125	0.0325672	0.722857	0.166879	0.345857	0.858268	0.999826	0.45592	0.644094	0.973734
gene-YBR273C	UBX7	-0.0141782	0.0715358	-0.127813	-0.111331	0.916767	0.600215	0.355634	0.41888	0.999826	0.824835	0.65235	0.821399
gene-YBR274W	CHK1	-0.0911264	-0.30322	-0.338525	-0.299937	0.456058	0.0265228	0.0155413	0.0278066	0.999826	0.174505	0.108045	0.223373
gene-YBR275C	RIF1	-0.226577	-0.196859	-0.0706966	-0.0752381	0.22872	0.293009	0.695224	0.677256	0.927069	0.60236	0.874138	0.930341
gene-YBR276C	PPS1	0.0376904	-0.160489	-0.0526639	0.0365111	0.754089	0.199179	0.662526	0.76157	0.999826	0.500975	0.861417	0.95182
gene-YBR278W	DPB3	-0.143191	-0.0877726	-0.0815638	-0.00998863	0.268556	0.490079	0.520599	0.936684	0.948799	0.755374	0.782219	0.990561
gene-YBR279W	PAF1	0.0186129	0.0486441	0.101165	0.243261	0.899193	0.741128	0.495571	0.117866	0.999826	0.894906	0.768017	0.474227
gene-YBR280C	SAF1	-0.104656	-0.26128	-0.654884	-0.421146	0.453519	0.079429	0.000547719	0.00996193	0.999826	0.307781	0.00975509	0.121377
gene-YBR281C	DUG2	-0.198203	-0.214261	-0.14925	-0.219514	0.0771801	0.0591072	0.170128	0.0539653	0.716056	0.265618	0.44928	0.320055
gene-YBR282W	MRPL27	0.254182	0.3061	0.17472	0.241194	0.132518	0.0761441	0.288094	0.151433	0.844457	0.302499	0.594144	0.53679
gene-YBR283C	SSH1	0.0100082	0.151539	0.0916709	0.161763	0.942619	0.289955	0.514794	0.260862	0.999826	0.598829	0.780365	0.68013
gene-YBR284W	YBR284W	-0.207653	-0.252132	-0.757102	-0.633803	0.193196	0.125698	0.000814552	0.00245425	0.906995	0.394272	0.0130063	0.0434454
gene-YBR285W	YBR285W	0.0577257	0.285608	-0.388394	-0.149534	0.757886	0.145199	0.058506	0.432019	0.999826	0.425586	0.24745	0.827962
gene-YBR286W	APE3	0.219262	0.483231	0.604103	0.521193	0.0727082	0.00116521	0.00021579	0.000675126	0.70341	0.028004	0.00512963	0.0168793
gene-YBR287W	YBR287W	-0.0946344	0.0244087	-0.339396	-0.324426	0.495315	0.85914	0.0273431	0.0334063	0.999826	0.943903	0.157686	0.250397
gene-YBR288C	APM3	-0.028867	-0.0257705	-0.000978719	-0.0146243	0.764568	0.789143	0.991881	0.87923	0.999826	0.913167	0.997894	0.979316
gene-YBR289W	SNF5	-0.0992844	-0.00305631	0.0579249	0.000702857	0.45408	0.981336	0.657643	0.995703	0.999826	0.99347	0.859142	0.999438
gene-YBR290W	BSD2	-0.0928221	-0.203116	-0.497105	-0.215232	0.465658	0.125989	0.00185266	0.107076	0.999826	0.394367	0.0245225	0.454813
gene-YBR291C	CTP1	0.290221	0.371287	0.31869	0.319772	0.0391369	0.0121167	0.0259938	0.0255986	0.58295	0.116065	0.152763	0.213285
gene-YBR292C	YBR292C	0.643089	-1.07437	-1.10489	-1.09226	0.554331	0.429479	0.416865	0.421179	0.999826	0.712744	0.704799	0.823178
gene-YBR293W	VBA2	-0.145633	-0.52855	-0.707518	-0.32272	0.27072	0.00150794	0.000160316	0.0262814	0.951138	0.0311427	0.00409508	0.215978
gene-YBR294W	SUL1	-0.280278	-0.0289008	-1.27871	-1.10693	0.0112372	0.759878	3.2871e-08	1.33916e-07	0.298965	0.903831	1.12612e-05	5.57089e-05
gene-YBR295W	PCA1	-0.0750918	-0.578587	-0.643577	-0.487359	0.610497	0.00275255	0.00135272	0.00744034	0.999826	0.0457505	0.0189583	0.0987074
gene-YBR296C	PHO89	-0.766902	-0.486595	-2.4413	-1.56291	0.00143826	0.0198794	6.80354e-07	8.39982e-06	0.0813244	0.152339	8.99505e-05	0.000829162
gene-YBR297W	MAL33	-0.22304	-0.516008	-1.15225	-0.277772	0.154982	0.00541805	1.635e-05	0.08522	0.870956	0.0711761	0.000712829	0.409704
gene-YBR298C	MAL31	0.837144	0.399808	-0.0462406	0.893792	4.57586e-05	0.0109967	0.734447	2.51716e-05	0.0098703	0.109178	0.896533	0.00152708
gene-YBR299W	MAL32	0.336062	-0.219219	-0.425892	0.14305	0.147686	0.374013	0.107118	0.535048	0.860125	0.673131	0.351443	0.876408
gene-YBR301W	PAU24	-3.12411	-2.82	-2.71744	-0.175901	0.00891649	0.012147	0.0132483	0.762791	0.261249	0.116164	0.0966894	0.95182
gene-YBR302C	COS2	-0.12002	-0.0998984	0.037713	0.0454903	0.548566	0.616606	0.849446	0.818957	0.999826	0.834069	0.947387	0.963654
gene-YCL001W	RER1	0.0497439	0.383998	0.32189	0.318565	0.717954	0.0160191	0.0362701	0.0378029	0.999826	0.136501	0.188101	0.266811
gene-YCL001W-A	YCL001W-A	-0.23671	0.62723	0.515289	-0.0325365	0.480959	0.0547321	0.108353	0.92016	0.999826	0.255409	0.352147	0.986692
gene-YCL001W-B	YCL001W-B	-2.2675	-2.41455	-2.19083	-2.58986	0.159181	0.154042	0.175767	0.137857	0.873773	0.440039	0.458837	0.512366
gene-YCL002C	YCL002C	-0.0146944	-0.131349	0.0226109	-0.015413	0.894399	0.250063	0.838235	0.889286	0.999826	0.560837	0.944271	0.982957
gene-YCL004W	PGS1	-0.0739382	-0.43676	-0.349972	-0.323491	0.434837	0.00065297	0.00299731	0.00494018	0.999826	0.0188181	0.0351234	0.0713935
gene-YCL005W	LDB16	-0.122971	-0.028893	0.0947309	0.0147102	0.464502	0.861934	0.570925	0.929392	0.999826	0.945482	0.81565	0.989789
gene-YCL005W-A	VMA9	-0.32295	0.045956	-0.211604	-0.0643926	0.13032	0.823592	0.30953	0.753826	0.844252	0.929309	0.612426	0.951715
gene-YCL008C	STP22	0.100631	0.00416123	-0.0744749	-0.125303	0.577571	0.981512	0.679619	0.49044	0.999826	0.99347	0.869148	0.863134
gene-YCL009C	ILV6	0.211951	0.350816	0.321601	0.229246	0.395868	0.172663	0.208289	0.359478	0.999826	0.462159	0.501477	0.773733
gene-YCL010C	SGF29	0.119276	-0.16096	-0.0644883	0.0974146	0.467571	0.332102	0.692164	0.551443	0.999826	0.639995	0.874097	0.882621
gene-YCL011C	GBP2	0.0983239	0.0405297	0.084976	0.0595391	0.277942	0.646368	0.344703	0.503095	0.959198	0.848804	0.643321	0.866013
gene-YCL012C	YCL012C	0.192714	0.218722	0.433227	-0.202029	0.329733	0.271518	0.0424169	0.307697	0.985813	0.580955	0.208461	0.728662
gene-YCL014W	BUD3	-0.268297	-0.275525	-0.0743345	-0.167983	0.134013	0.127373	0.6574	0.329955	0.844457	0.396273	0.859142	0.750648
gene-YCL016C	DCC1	-0.0413192	-0.0548048	0.0568852	-0.15201	0.750271	0.673881	0.661435	0.2563	0.999826	0.863489	0.861403	0.673596
gene-YCL017C	NFS1	-0.0323679	0.0727532	-0.0899064	-0.0542554	0.800955	0.573213	0.487958	0.673397	0.999826	0.809111	0.76244	0.930341
gene-YCL019W	YCL019W	-0.683527	-1.02485	-1.07314	-0.785024	0.00130356	7.07585e-05	4.79666e-05	0.000509017	0.0767395	0.0041626	0.00173514	0.0139631
gene-YCL021W-A	YCL021W-A	-0.341465	-0.824919	-1.02553	-0.549441	0.522662	0.169664	0.105417	0.324748	0.999826	0.459486	0.348636	0.746381
gene-YCL024W	KCC4	-0.266579	-0.35587	-0.177773	-0.144636	0.163018	0.0755171	0.337054	0.430518	0.879474	0.300623	0.638791	0.827962
gene-YCL025C	AGP1	0.658862	0.794826	1.0022	1.01845	0.00378785	0.00103483	0.000164962	0.000143985	0.145572	0.0262395	0.00417713	0.00552862
gene-YCL026C-A	FRM2	-0.139352	0.291095	-0.538036	-0.176254	0.706921	0.412511	0.197821	0.640025	0.999826	0.699942	0.487151	0.923538
gene-YCL026C-B	HBN1	0.0228499	0.133603	-0.548838	-0.479712	0.884833	0.404213	0.0046356	0.0101872	0.999826	0.694751	0.0483644	0.122583
gene-YCL027W	FUS1	-0.619811	-0.614167	-1.00215	-0.754537	0.0050307	0.00549278	0.000213802	0.00153286	0.179747	0.0714062	0.00510544	0.0312147
gene-YCL028W	RNQ1	0.0113365	0.0395345	0.0252007	0.0390733	0.945488	0.811734	0.879238	0.8139	0.999826	0.924566	0.95877	0.961882
gene-YCL029C	BIK1	-0.109701	-0.112404	-0.0543857	-0.075029	0.502767	0.49276	0.737646	0.644897	0.999826	0.756812	0.897254	0.923538
gene-YCL030C	HIS4	0.485296	0.886949	0.61925	0.797732	0.00222571	1.75247e-05	0.000371821	4.51576e-05	0.110887	0.00172989	0.0074768	0.002307
gene-YCL031C	RRP7	-0.0810977	-0.00351359	0.100458	0.0835309	0.489415	0.975845	0.394838	0.476963	0.999826	0.990816	0.687269	0.854935
gene-YCL032W	STE50	0.120242	0.0780295	0.0586504	0.0569259	0.244346	0.441992	0.561018	0.572445	0.935853	0.7211	0.807356	0.893979
gene-YCL033C	MXR2	0.0500879	0.249758	0.0861369	-0.317182	0.870404	0.424453	0.779357	0.309511	0.999826	0.709908	0.917706	0.730325
gene-YCL034W	LSB5	0.208152	0.187054	0.0545293	0.123612	0.0605487	0.0870035	0.595211	0.240499	0.671077	0.321516	0.828831	0.659448
gene-YCL035C	GRX1	0.139409	0.470192	0.418507	0.0130529	0.424424	0.018195	0.0312671	0.939063	0.999826	0.144765	0.171583	0.990701
gene-YCL036W	GFD2	-0.350039	-0.191543	0.350886	-0.316904	0.0795254	0.31223	0.0754696	0.108193	0.723761	0.620623	0.288104	0.456168
gene-YCL037C	SRO9	-0.300518	0.0077509	0.0136437	-0.1423	0.474572	0.984467	0.972488	0.72716	0.999826	0.995406	0.99017	0.944001
gene-YCL038C	ATG22	0.234963	0.298952	0.281122	0.180653	0.055316	0.0195715	0.0261795	0.128567	0.65083	0.150877	0.15325	0.492614
gene-YCL039W	GID7	0.127153	-0.0901395	-0.181147	0.107414	0.337629	0.494696	0.183851	0.415654	0.992105	0.758357	0.470609	0.819382
gene-YCL040W	GLK1	0.510966	0.623303	0.423397	0.449087	0.00310362	0.000776678	0.00943746	0.0067408	0.131938	0.0209415	0.0777112	0.0925906
gene-YCL042W	YCL042W	-0.886308	-1.27325	-2.06948	-2.12087	0.131015	0.0493379	0.0106933	0.00995248	0.844457	0.244446	0.0846163	0.121377
gene-YCL043C	PDI1	0.0353946	0.0742739	0.0030549	-0.0372424	0.888065	0.767932	0.990277	0.88162	0.999826	0.907604	0.997894	0.979316
gene-YCL044C	MGR1	-0.220651	-0.455381	-0.243349	-0.341639	0.0790963	0.0021466	0.0562767	0.0122512	0.722576	0.0387053	0.244411	0.137214
gene-YCL045C	EMC1	-0.0795204	0.00723871	0.0485386	0.0470377	0.675359	0.96947	0.797803	0.803899	0.999826	0.987269	0.927426	0.95888
gene-YCL047C	POF1	-0.172801	-0.111137	-0.188797	-0.170318	0.175414	0.371807	0.141875	0.18128	0.890758	0.671616	0.410064	0.585611
gene-YCL048W	SPS22	-0.398778	-0.853923	-1.4193	-0.99032	0.2046	0.0223382	0.00194011	0.0115242	0.915202	0.16064	0.0253345	0.131088
gene-YCL048W-A	YCL048W-A	3.84479	0.0413779	3.14999	2.92658	0.418476	0.994664	0.51589	0.549654	0.999826	0.999117	0.78101	0.882356
gene-YCL049C	YCL049C	-0.156753	-0.146485	-0.290806	-0.214174	0.255829	0.286558	0.0478312	0.129591	0.938254	0.597296	0.223391	0.49452
gene-YCL050C	APA1	-0.101164	0.0274776	0.00442714	-0.116001	0.577993	0.879521	0.980513	0.523592	0.999826	0.952335	0.994462	0.872004
gene-YCL051W	LRE1	0.165901	-0.00409397	-0.0490239	0.15978	0.319584	0.98	0.764554	0.337176	0.975425	0.992945	0.911145	0.757605
gene-YCL052C	PBN1	0.180766	0.277478	0.211142	0.170065	0.145795	0.0348553	0.0946006	0.168943	0.854237	0.201711	0.326986	0.564824
gene-YCL054W	SPB1	-0.264666	-0.228999	0.055424	-0.0504227	0.307184	0.374168	0.826538	0.842019	0.97254	0.673201	0.937806	0.969345
gene-YCL055W	KAR4	-0.283788	-0.35282	-0.379355	-0.379018	0.0569491	0.0228406	0.0159766	0.0160572	0.654184	0.1624	0.109337	0.162189
gene-YCL056C	PEX34	0.101521	-0.156517	0.0300983	-0.0738227	0.694829	0.547591	0.907129	0.775195	0.999826	0.793635	0.967707	0.952893
gene-YCL057C-A	MIC10	0.178684	0.183217	0.378216	0.102339	0.47544	0.463302	0.149522	0.678322	0.999826	0.733426	0.419671	0.930341
gene-YCL057W	PRD1	-0.0481007	-0.0549542	-0.0521863	-0.0722975	0.629279	0.581853	0.600778	0.471009	0.999826	0.814008	0.832158	0.850913
gene-YCL058C	FYV5	-0.299464	-0.257225	-0.165696	-0.363905	0.418957	0.485852	0.65119	0.329627	0.999826	0.752154	0.856259	0.750426
gene-YCL058W-A	ADF1	0.516984	0.212103	0.326926	-1.11447	0.384582	0.718523	0.579241	0.094693	0.999826	0.884684	0.819689	0.426714
gene-YCL059C	KRR1	-0.160213	-0.0525231	0.00665707	-0.00752748	0.216743	0.676101	0.957633	0.952091	0.92328	0.863489	0.986859	0.99295
gene-YCL061C	MRC1	-0.123145	-0.232587	-0.0803409	-0.212812	0.44708	0.169407	0.616732	0.204198	0.999826	0.45944	0.841043	0.612384
gene-YCL063W	VAC17	-0.0182771	-0.37432	-0.0753822	0.0402746	0.932586	0.109884	0.728646	0.852103	0.999826	0.366829	0.893568	0.972595
gene-YCL064C	CHA1	0.114276	0.491046	0.671716	1.07722	0.79902	0.282425	0.148941	0.029487	0.999826	0.593212	0.419392	0.233649
gene-YCL067C	HMLALPHA2	-0.0957259	-0.0189509	-0.152003	-0.126637	0.313729	0.838322	0.121719	0.19006	0.974333	0.937658	0.378076	0.59736
gene-YCL069W	VBA3	0.00396994	-0.158262	-0.0957289	0.176099	0.991009	0.661259	0.788862	0.613608	0.999826	0.857518	0.922238	0.913265
gene-YCL073C	GEX1	-0.0808053	0.0282806	-0.0580875	0.00835814	0.806357	0.931458	0.860273	0.979685	0.999826	0.970661	0.952153	0.998586
gene-YCL074W	pseudogene_YCL074W	-0.167487	-0.114242	-0.14477	-0.13214	0.777897	0.847552	0.807627	0.823805	0.999826	0.941294	0.931863	0.964806
gene-YCR001W	YCR001W	0.0743584	-1.03616	0.0712643	-0.537371	0.860525	0.067548	0.866573	0.269117	0.999826	0.283336	0.955456	0.688076
gene-YCR002C	CDC10	-0.00805853	0.189304	0.0533938	0.00210724	0.950466	0.164347	0.681981	0.987032	0.999826	0.451711	0.87083	0.998586
gene-YCR003W	MRPL32	0.0684819	-0.1179	-0.0188611	0.0973827	0.706076	0.519201	0.917056	0.592998	0.999826	0.774744	0.969931	0.90475
gene-YCR004C	YCP4	0.571537	0.736133	0.842677	0.722875	0.00012703	1.34037e-05	3.83978e-06	1.59228e-05	0.0191984	0.00161845	0.000254123	0.00122019
gene-YCR005C	CIT2	-0.527875	-0.723078	-1.48298	-1.09277	0.00271027	0.000230874	1.87226e-07	4.67188e-06	0.122361	0.00920964	3.30426e-05	0.000556324
gene-YCR006C	YCR006C	-0.064482	-0.176028	-0.384709	-0.257616	0.84011	0.590272	0.260346	0.43732	0.999826	0.820659	0.562201	0.829986
gene-YCR007C	YCR007C	-0.650133	-0.385545	-2.23425	-2.01123	0.000289578	0.0106949	1.37539e-09	4.2703e-09	0.0314312	0.106656	1.22803e-06	4.67178e-06
gene-YCR008W	SAT4	-0.164117	-0.144955	-0.122988	-0.0563298	0.145418	0.193943	0.265243	0.601629	0.852885	0.494432	0.568768	0.909267
gene-YCR009C	RVS161	0.0475416	0.277379	0.0768642	-0.0764453	0.678938	0.0316081	0.506255	0.505054	0.999826	0.191404	0.776083	0.866013
gene-YCR010C	ADY2	0.102066	-0.236498	-0.226911	-0.366603	0.665626	0.345903	0.362746	0.160885	0.999826	0.650974	0.658962	0.553125
gene-YCR011C	ADP1	0.0505306	0.289163	0.199688	0.178918	0.672826	0.0299783	0.113847	0.152227	0.999826	0.186731	0.362709	0.53764
gene-YCR012W	PGK1	-0.00573183	-0.0942945	-0.158808	-0.188992	0.987493	0.795596	0.663072	0.604127	0.999826	0.915986	0.861417	0.910568
gene-YCR014C	POL4	-0.0748716	-0.0880845	-0.133693	-0.026565	0.554666	0.490471	0.302464	0.832679	0.999826	0.755688	0.607012	0.967121
gene-YCR015C	CTO1	-0.136291	0.185848	0.0895251	-0.0433608	0.397259	0.25099	0.572045	0.784144	0.999826	0.561354	0.816239	0.954711
gene-YCR016W	YCR016W	0.000918058	0.00396817	0.263739	0.0192843	0.99578	0.981758	0.148246	0.911552	0.999826	0.99347	0.418671	0.986565
gene-YCR017C	CWH43	-0.060601	0.0504554	-0.0575964	0.0578571	0.497182	0.570621	0.51833	0.516445	0.999826	0.807018	0.781554	0.869859
gene-YCR018C	SRD1	-0.503808	-0.772829	-1.20497	-0.554989	0.0632428	0.0097318	0.000623599	0.0445142	0.679568	0.100307	0.0108455	0.288698
gene-YCR019W	MAK32	-0.0468231	0.0655542	-0.0600329	-0.0334123	0.685316	0.571399	0.604517	0.772145	0.999826	0.807667	0.834845	0.95182
gene-YCR020C	PET18	-0.380925	-0.178506	-0.147725	-0.395043	0.00588929	0.135745	0.20786	0.00484118	0.197181	0.409627	0.500975	0.0707407
gene-YCR020C-A	MAK31	-0.599342	-0.645889	-0.665954	-0.773258	0.0949073	0.074386	0.0669718	0.0376118	0.758643	0.298158	0.26881	0.266162
gene-YCR020W-B	HTL1	-0.458827	-0.170003	0.0455944	-0.0852397	0.378875	0.740701	0.929183	0.868015	0.999826	0.894906	0.97488	0.976464
gene-YCR021C	HSP30	-0.150478	1.02877	1.09432	-0.476737	0.675197	0.0165329	0.0123611	0.198179	0.999826	0.13878	0.0932192	0.606513
gene-YCR022C	YCR022C	-2.42501	-2.33949	-1.62265	-0.775985	0.0180385	0.0204202	0.0523865	0.247268	0.380367	0.153653	0.234151	0.665964
gene-YCR023C	YCR023C	-0.0532292	0.0140711	0.0777924	-0.0605885	0.624582	0.896529	0.476884	0.578244	0.999826	0.959424	0.752676	0.897573
gene-YCR024C	SLM5	0.00672552	-0.157992	-0.0139526	-0.0893966	0.954444	0.202311	0.905892	0.456878	0.999826	0.506997	0.967707	0.842043
gene-YCR024C-B	YCR024C-B	0.0714928	0.314615	-0.0429663	0.0877949	0.710314	0.122439	0.822681	0.648728	0.999826	0.38839	0.936166	0.923538
gene-YCR025C	YCR025C	0.647285	0.0838935	0.24112	-0.334322	0.0284638	0.766666	0.389745	0.280846	0.489006	0.907317	0.683286	0.702261
gene-YCR026C	NPP1	-0.0520712	-0.148439	-0.0320955	0.0287135	0.730973	0.336551	0.831882	0.849299	0.999826	0.643118	0.941088	0.9719
gene-YCR027C	RHB1	0.130285	0.159115	0.0700146	0.0552366	0.330231	0.239266	0.595295	0.674472	0.986797	0.549265	0.828831	0.930341
gene-YCR028C	FEN2	-0.0647718	-0.0986947	-0.160148	-0.00057778	0.53482	0.350178	0.141568	0.995542	0.999826	0.653665	0.409788	0.999438
gene-YCR028C-A	RIM1	0.222402	0.239083	0.185793	0.171779	0.166671	0.138981	0.240568	0.275081	0.884863	0.413229	0.534346	0.696553
gene-YCR030C	SYP1	0.100395	-0.0647513	-0.099344	0.0775427	0.404348	0.58886	0.411186	0.517286	0.999826	0.819479	0.699579	0.870304
gene-YCR031C	RPS14A	-0.0597632	-0.0632336	0.00206716	-0.0605522	0.709603	0.692993	0.989707	0.705553	0.999826	0.873758	0.997894	0.936877
gene-YCR032W	BPH1	-0.198605	-0.237008	-0.167082	-0.13701	0.217698	0.151269	0.294502	0.385024	0.92328	0.436567	0.599713	0.795058
gene-YCR033W	SNT1	-0.0355351	-0.229592	-0.0987795	0.0435909	0.825634	0.175517	0.544205	0.786863	0.999826	0.465641	0.797747	0.955325
gene-YCR034W	ELO2	-0.062545	-0.0893725	-0.0982025	-0.0451849	0.773817	0.681277	0.65221	0.835299	0.999826	0.866134	0.856259	0.967121
gene-YCR035C	RRP43	-0.090491	0.0560961	0.0814689	-0.0554479	0.558022	0.715158	0.597351	0.718315	0.999826	0.88449	0.830502	0.941951
gene-YCR036W	RBK1	0.047092	0.0205061	-0.00117157	-0.103974	0.607984	0.822332	0.989753	0.267803	0.999826	0.929303	0.997894	0.686685
gene-YCR037C	PHO87	-0.0543516	-0.162933	-0.122817	-0.10759	0.673876	0.222362	0.350082	0.410884	0.999826	0.53214	0.648498	0.816999
gene-YCR038C	BUD5	0.0757202	0.0767359	-0.138393	0.0221998	0.633229	0.630472	0.400078	0.889179	0.999826	0.840467	0.69017	0.982957
gene-YCR039C	MATALPHA2	-0.0957259	-0.0189509	-0.152003	-0.126637	0.313729	0.838322	0.121719	0.19006	0.974333	0.937658	0.378076	0.59736
[truncated: 5,185 more rows]

## Sheet: Siginificant_genes
LSM5-UP_28	LSM5-DOWN_19	TIF35-UP_36	TIF35-DOWN_64	UTP6-UP_42	UTP6-DOWN_155	PRP22-UP_39	PRP22-DOWN_82
[truncated: 155 more rows]
